# Supplementary material for: Anti-colorectal cancer of Ardisia gigantifolia Stapf. and targets prediction via network pharmacology and molecular docking study
Source: BMC Complement Med Ther. 2023 Jan 9;23:4. doi: 10.1186/s12906-022-03822-8 (PMC9827653; doi:10.1186/s12906-022-03822-8)
Supplement: Supplementary file 1 — Additional file 1. Targetsof the compounds from Ardisia gigantifolia Stapf. against colorectal cancerbased on network searching. [file 12906_2022_3822_MOESM1_ESM.xlsx]

## Sheet: Sheet1
The overlapped targets of Ardisia gigantifolia Stapf. and colorectal cancer.
ESR2
TREM1
GBA
PNP
GSTP1
DDX6
HCK
CHEK1
MTAP
EGFR
BCHE
NR1H2
TGFBR2
PIM1
CA2
FAP
PPIA
QPCT
PDE4B
CA1
RTN4R
CTSD
ANG
ICAM2
HSPA8
MAOB
CA12
CDK2
CHIT1
NPR3
PDE4D
AMY1A
AMY1B
AMY1C
ESR1
LCN2
SRC
FKBP1A
DHFR
BCAT2
AKR1B1
YARS1
MTHFD1
F2
HSP90AA1
CCNA2
DPP4
PDE5A
AMD1
PLA2G10
PYGL
MAPK10
CFD
C1R
LGALS7
LGALS7B
NR3C2
BMP7
MIF
PTPN1
BST1
CFB
ANXA5
CSNK1G2
MMP13
PDE3B
CRAT
PNPO
CTSB
CTSS
FCAR
CMA1
CES1
PLAU
PGR
HK1
CTSV
MAPK14
BACE1
DCK
SHBG
PAH
GSR
ST14
FGFR1
PPARG
AR
PDPK1
EPHB4
NMNAT3
AZGP1
CBR1
RAC2
F10
ESRRG
TYMP
CTSK
APCS
HADH
AKR1C3
RXRA
CDA
TGFBR1
KIF11
TTR
MMP3
SORD
NQO1
NCS1
MAPK8
CSNK2A1
BMP2
MAPKAPK2
STS
AKR1C2
ALB
HSD17B11
GC
SULT2A1
HSD17B1
THRB
ITGAL
APOA2
PPP5C
ADH1B
FNTA
BAG1
MAPK1
CYP19A1
KDR
CASP3
PIK3CG
CASP7
CLPP
ADAM17
LCK
MET
PPARD
AKR1C1
FABP4
NOS3
MMP8
CDK6
GALK1
IMPA1
ME2
CDK5R1
RORA
SEC14L2
NQO2
NR1H4
HSD11B1
PNMT
DHODH
PTPN11
TRAPPC3
TYMS
NR1I3
WAS
ESRRA
PRKACA
IGF1R
GSK3B
TTPA
ACE
DUSP6
CYP2C8
KIF5B
HDAC8
MDM2
