# Supplementary material for: Anti-colorectal cancer of Ardisia gigantifolia Stapf. and targets prediction via network pharmacology and molecular docking study
Source: BMC Complement Med Ther. 2023 Jan 9;23:4. doi: 10.1186/s12906-022-03822-8 (PMC9827653; doi:10.1186/s12906-022-03822-8)
Supplement: Supplementary file 2 — Additional file 2. Thetherapeutic targets related to colorectal cancer obtained by searching theGenecards database. [file 12906_2022_3822_MOESM2_ESM.xlsx]

## Sheet: Sheet1
Targets of the compounds from Ardisia gigantifolia Stapf. against colorectal cancer based on network searching.
Compounds	Targets
4-O-galloylbergenin	ESR2
4-O-galloylbergenin	TREM1
4-O-galloylbergenin	GBA
4-O-galloylbergenin	PNP
4-O-galloylbergenin	GSTP1
4-O-galloylbergenin	DDX6
4-O-galloylbergenin	HCK
4-O-galloylbergenin	CHEK1
4-O-galloylbergenin	MTAP
4-O-galloylbergenin	EGFR
4-O-galloylbergenin	BCHE
4-O-galloylbergenin	NR1H2
4-O-galloylbergenin	TGFBR2
4-O-galloylbergenin	PIM1
4-O-galloylbergenin	CA2
4-O-galloylbergenin	FAP
4-O-galloylbergenin	PPIA
4-O-galloylbergenin	QPCT
4-O-galloylbergenin	PDE4B
4-O-galloylbergenin	CA1
4-O-galloylbergenin	RTN4R
4-O-galloylbergenin	CTSD
4-O-galloylbergenin	ANG
4-O-galloylbergenin	ICAM2
4-O-galloylbergenin	HSPA8
4-O-galloylbergenin	MAOB
4-O-galloylbergenin	CA12
4-O-galloylbergenin	CDK2
4-O-galloylbergenin	CHIT1
4-O-galloylbergenin	NPR3
4-O-galloylbergenin	PDE4D
4-O-galloylbergenin	AMY1A
4-O-galloylbergenin	AMY1B
4-O-galloylbergenin	AMY1C
4-O-galloylbergenin	ESR1
4-O-galloylbergenin	LCN2
4-O-galloylbergenin	SRC
4-O-galloylbergenin	FKBP1A
4-O-galloylbergenin	DHFR
4-O-galloylbergenin	BCAT2
4-O-galloylbergenin	AKR1B1
4-O-galloylbergenin	YARS1
4-O-galloylbergenin	MTHFD1
4-O-galloylbergenin	F2
4-O-galloylbergenin	HSP90AA1
4-O-galloylbergenin	CCNA2
4-O-galloylbergenin	DPP4
4-O-galloylbergenin	PDE5A
4-O-galloylbergenin	AMD1
4-O-galloylbergenin	PLA2G10
4-O-galloylbergenin	PYGL
4-O-galloylbergenin	MAPK10
4-O-galloylbergenin	CFD
4-O-galloylbergenin	C1R
4-O-galloylbergenin	LGALS7
4-O-galloylbergenin	LGALS7B
4-O-galloylbergenin	NR3C2
4-O-galloylbergenin	BMP7
4-O-galloylbergenin	MIF
4-O-galloylbergenin	PTPN1
4-O-galloylbergenin	BST1
4-O-galloylbergenin	CFB
4-O-galloylbergenin	ANXA5
4-O-galloylbergenin	CSNK1G2
4-O-galloylbergenin	MMP13
4-O-galloylbergenin	PDE3B
4-O-galloylbergenin	CRAT
4-O-galloylbergenin	PNPO
4-O-galloylbergenin	CTSB
11-O-Galloylbergenin	GBA
11-O-Galloylbergenin	TREM1
11-O-Galloylbergenin	FAP
11-O-Galloylbergenin	CTSS
11-O-Galloylbergenin	EGFR
11-O-Galloylbergenin	DDX6
11-O-Galloylbergenin	FCAR
11-O-Galloylbergenin	BCHE
11-O-Galloylbergenin	GSTP1
11-O-Galloylbergenin	ESR2
11-O-Galloylbergenin	CMA1
11-O-Galloylbergenin	CA2
11-O-Galloylbergenin	CES1
11-O-Galloylbergenin	PIM1
11-O-Galloylbergenin	CA1
11-O-Galloylbergenin	PNP
11-O-Galloylbergenin	RTN4R
11-O-Galloylbergenin	NPR3
11-O-Galloylbergenin	PLAU
11-O-Galloylbergenin	CHEK1
11-O-Galloylbergenin	PDE4B
11-O-Galloylbergenin	PPIA
11-O-Galloylbergenin	PGR
11-O-Galloylbergenin	AMY1A
11-O-Galloylbergenin	AMY1B
11-O-Galloylbergenin	AMY1C
11-O-Galloylbergenin	ESR1
11-O-Galloylbergenin	HK1
11-O-Galloylbergenin	CCNA2
11-O-Galloylbergenin	MTAP
11-O-Galloylbergenin	PDE5A
11-O-Galloylbergenin	CTSV
11-O-Galloylbergenin	ICAM2
11-O-Galloylbergenin	HSPA8
11-O-Galloylbergenin	CTSD
11-O-Galloylbergenin	MAPK14
11-O-Galloylbergenin	AKR1B1
11-O-Galloylbergenin	BACE1
11-O-Galloylbergenin	ANG
11-O-Galloylbergenin	FKBP1A
11-O-Galloylbergenin	NR1H2
11-O-Galloylbergenin	CDK2
11-O-Galloylbergenin	HSP90AA1
11-O-Galloylbergenin	DCK
11-O-Galloylbergenin	PDE4D
11-O-Galloylbergenin	LCN2
11-O-Galloylbergenin	ANXA5
11-O-Galloylbergenin	DHFR
11-O-Galloylbergenin	F2
11-O-Galloylbergenin	AMY2A
11-O-Galloylbergenin	SHBG
11-O-Galloylbergenin	PTPN1
11-O-Galloylbergenin	PAH
11-O-Galloylbergenin	BMP7
11-O-Galloylbergenin	MAPK10
11-O-Galloylbergenin	GSR
11-O-Galloylbergenin	ST14
11-O-Galloylbergenin	FGFR1
11-O-Galloylbergenin	PPARG
11-O-Galloylbergenin	MIF
11-O-Galloylbergenin	AR
11-O-Galloylbergenin	CFB
11-O-Galloylbergenin	CRAT
11-O-Galloylbergenin	CHIT1
11-O-Galloylbergenin	IGLV2-8
11-O-Galloylbergenin	C1R
11-O-Galloylbergenin	PDPK1
11-O-Galloylbergenin	CSNK1G2
11-O-Galloylbergenin	MTHFD1
11-O-Galloylbergenin	EPHB4
11-O-Galloylbergenin	AMD1
11-O-Galloylbergenin	NMNAT3
11-O-Galloylbergenin	AZGP1
11-O-Galloylbergenin	LGALS7
11-O-Galloylbergenin	LGALS7B
11-O-Galloylbergenin	CBR1
11-O-Galloylbergenin	RAC2
11-O-Galloylbergenin	PNPO
11-O-Galloylbergenin	SRC
11-O-Galloylbergenin	F10
11-O-Galloylbergenin	ESRRG
11-O-Galloylbergenin	TYMP
11-O-Galloylbergenin	CTSK
11-O-Galloylbergenin	APCS
11-O-Galloylbergenin	HADH
11-O-Galloylbergenin	AKR1C3
11-O-protocatechuoylbergenin	FAP
11-O-protocatechuoylbergenin	BCHE
11-O-protocatechuoylbergenin	CA2
11-O-protocatechuoylbergenin	EGFR
11-O-protocatechuoylbergenin	CTSS
11-O-protocatechuoylbergenin	AMY1A
11-O-protocatechuoylbergenin	AMY1B
11-O-protocatechuoylbergenin	AMY1C
11-O-protocatechuoylbergenin	GBA
11-O-protocatechuoylbergenin	GSTP1
11-O-protocatechuoylbergenin	DDX6
11-O-protocatechuoylbergenin	PNP
11-O-protocatechuoylbergenin	PPIA
11-O-protocatechuoylbergenin	ESR2
11-O-protocatechuoylbergenin	CA1
11-O-protocatechuoylbergenin	PIM1
11-O-protocatechuoylbergenin	HCK
11-O-protocatechuoylbergenin	CMA1
11-O-protocatechuoylbergenin	HSPA8
11-O-protocatechuoylbergenin	CA12
11-O-protocatechuoylbergenin	RTN4R
11-O-protocatechuoylbergenin	PLAU
11-O-protocatechuoylbergenin	PDE4B
11-O-protocatechuoylbergenin	PDE5A
11-O-protocatechuoylbergenin	CDK2
11-O-protocatechuoylbergenin	CHEK1
11-O-protocatechuoylbergenin	HSP90AA1
11-O-protocatechuoylbergenin	CTSD
11-O-protocatechuoylbergenin	PGR
11-O-protocatechuoylbergenin	NR1H2
11-O-protocatechuoylbergenin	ESR1
11-O-protocatechuoylbergenin	CCNA2
11-O-protocatechuoylbergenin	NPR3
11-O-protocatechuoylbergenin	AKR1B1
11-O-protocatechuoylbergenin	ICAM2
11-O-protocatechuoylbergenin	CTSV
11-O-protocatechuoylbergenin	MTAP
11-O-protocatechuoylbergenin	TGFBR2
11-O-protocatechuoylbergenin	AMY2A
11-O-protocatechuoylbergenin	TREM1
11-O-protocatechuoylbergenin	PDE4D
11-O-protocatechuoylbergenin	AR
11-O-protocatechuoylbergenin	LCN2
11-O-protocatechuoylbergenin	CHIT1
11-O-protocatechuoylbergenin	CFB
11-O-protocatechuoylbergenin	PAH
11-O-protocatechuoylbergenin	ST14
11-O-protocatechuoylbergenin	ANXA5
11-O-protocatechuoylbergenin	AMD1
11-O-protocatechuoylbergenin	BACE1
11-O-protocatechuoylbergenin	RXRA
11-O-protocatechuoylbergenin	MIF
11-O-protocatechuoylbergenin	PPARG
11-O-protocatechuoylbergenin	F2
11-O-protocatechuoylbergenin	CDA
11-O-protocatechuoylbergenin	GSR
11-O-protocatechuoylbergenin	MAPK10
11-O-protocatechuoylbergenin	CTSB
11-O-protocatechuoylbergenin	IGLV2-8
11-O-protocatechuoylbergenin	SHBG
11-O-protocatechuoylbergenin	BMP7
11-O-protocatechuoylbergenin	APCS
11-O-protocatechuoylbergenin	LGALS7
11-O-protocatechuoylbergenin	LGALS7B
11-O-protocatechuoylbergenin	CTSK
11-O-protocatechuoylbergenin	PTPN1
11-O-protocatechuoylbergenin	ANG
11-O-protocatechuoylbergenin	MAPK14
11-O-protocatechuoylbergenin	C1R
11-O-protocatechuoylbergenin	BST1
11-O-protocatechuoylbergenin	FGFR1
11-O-protocatechuoylbergenin	PDPK1
11-O-protocatechuoylbergenin	TGFBR1
11-O-protocatechuoylbergenin	PNPO
11-O-protocatechuoylbergenin	CSNK1G2
11-O-protocatechuoylbergenin	AZGP1
11-O-protocatechuoylbergenin	BCAT2
11-O-protocatechuoylbergenin	PYGL
11-O-protocatechuoylbergenin	KIF11
11-O-syringylbergenin	ESR2
11-O-syringylbergenin	PNP
11-O-syringylbergenin	FAP
11-O-syringylbergenin	GBA
11-O-syringylbergenin	EGFR
11-O-syringylbergenin	CA12
11-O-syringylbergenin	DDX6
11-O-syringylbergenin	GSTP1
11-O-syringylbergenin	BCHE
11-O-syringylbergenin	PIM1
11-O-syringylbergenin	TREM1
11-O-syringylbergenin	TTR
11-O-syringylbergenin	CA2
11-O-syringylbergenin	CES1
11-O-syringylbergenin	CMA1
11-O-syringylbergenin	PPIA
11-O-syringylbergenin	CHEK1
11-O-syringylbergenin	CA1
11-O-syringylbergenin	PGR
11-O-syringylbergenin	CTSS
11-O-syringylbergenin	PDE4B
11-O-syringylbergenin	MMP3
11-O-syringylbergenin	CCNA2
11-O-syringylbergenin	NR1H2
11-O-syringylbergenin	MTAP
11-O-syringylbergenin	ESR1
11-O-syringylbergenin	HCK
11-O-syringylbergenin	CHIT1
11-O-syringylbergenin	AZGP1
11-O-syringylbergenin	CFB
11-O-syringylbergenin	PDE4D
11-O-syringylbergenin	CTSD
11-O-syringylbergenin	RTN4R
11-O-syringylbergenin	CTSV
11-O-syringylbergenin	F2
11-O-syringylbergenin	CDK2
11-O-syringylbergenin	PAH
11-O-syringylbergenin	HSP90AA1
11-O-syringylbergenin	LCN2
11-O-syringylbergenin	ST14
11-O-syringylbergenin	AMY1A
11-O-syringylbergenin	AMY1B
11-O-syringylbergenin	AMY1C
11-O-syringylbergenin	C1R
11-O-syringylbergenin	TGFBR1
11-O-syringylbergenin	MAPK10
11-O-syringylbergenin	SHBG
11-O-syringylbergenin	GSR
11-O-syringylbergenin	CTSB
11-O-syringylbergenin	ANG
11-O-syringylbergenin	PDE5A
11-O-syringylbergenin	AKR1B1
11-O-syringylbergenin	SORD
11-O-syringylbergenin	HSPA8
11-O-syringylbergenin	PNPO
11-O-syringylbergenin	PPARG
11-O-syringylbergenin	IGLV2-8
11-O-syringylbergenin	BMP7
11-O-syringylbergenin	LGALS7
11-O-syringylbergenin	LGALS7B
11-O-syringylbergenin	PDPK1
11-O-syringylbergenin	AR
11-O-syringylbergenin	CRAT
11-O-syringylbergenin	NQO1
11-O-syringylbergenin	AMD1
11-O-syringylbergenin	NMNAT3
11-O-syringylbergenin	NCS1
11-O-syringylbergenin	PYGL
11-O-syringylbergenin	CTSK
11-O-syringylbergenin	FKBP1A
11-O-syringylbergenin	ESRRG
11-O-syringylbergenin	BACE1
11-O-syringylbergenin	MAPK8
11-O-syringylbergenin	CSNK2A1
11-O-syringylbergenin	PDE3B
11-O-syringylbergenin	ANXA5
11-O-syringylbergenin	PTPN1
11-O-syringylbergenin	HK1
11-O-syringylbergenin	APCS
Ardisiacrispin B	PPIA
Ardisiacrispin B	BMP2
Ardisiacrispin B	NR1H2
Ardisiacrispin B	MAPKAPK2
Ardisiacrispin B	STS
Ardisiacrispin B	GBA
Ardisiacrispin B	FAP
Ardisiacrispin B	MTAP
Ardisiacrispin B	AKR1C2
Ardisiacrispin B	TREM1
Ardisiacrispin B	AKR1B1
Ardisiacrispin B	MAOB
Ardisiacrispin B	ALB
Ardisiacrispin B	ICAM2
Ardisiacrispin B	PNP
Ardisiacrispin B	CA1
Ardisiacrispin B	BCHE
Ardisiacrispin B	TTR
Ardisiacrispin B	HSD17B11
Ardisiacrispin B	GC
Ardisiacrispin B	MMP13
Ardisiacrispin B	SULT2A1
Ardisiacrispin B	FKBP1A
Ardisiacrispin B	GSTP1
Ardisiacrispin B	CA2
Ardisiacrispin B	KIF11
Ardisiacrispin B	HSD17B1
Ardisiacrispin B	THRB
Ardisiacrispin B	TGFBR2
Ardisiacrispin B	ITGAL
Ardisiacrispin B	SHBG
Ardisiacrispin B	CA12
Ardisiacrispin B	PGR
Ardisiacrispin B	PDE4D
Ardisiacrispin B	AMY1A
Ardisiacrispin B	AMY1B
Ardisiacrispin B	AMY1C
Ardisiacrispin B	DDX6
Ardisiacrispin B	ANG
Ardisiacrispin B	GSR
Ardisiacrispin B	APOA2
Ardisiacrispin B	PPP5C
Ardisiacrispin B	ADH1B
Ardisiacrispin B	LGALS7
Ardisiacrispin B	LGALS7B
Ardisiacrispin B	CFD
Ardisiacrispin B	PIM1
Ardisiacrispin B	PDE4B
Ardisiacrispin B	FNTA
Ardisiacrispin B	CTSB
Ardisiacrispin B	AZGP1
Bergenin	EGFR
Bergenin	MTAP
Bergenin	GSTP1
Bergenin	CHEK1
Bergenin	PNP
Bergenin	TGFBR2
Bergenin	PDE4B
Bergenin	CA12
Bergenin	PPIA
Bergenin	HK1
Bergenin	CTSD
Bergenin	FKBP1A
Bergenin	GBA
Bergenin	CA1
Bergenin	BCHE
Bergenin	LCN2
Bergenin	CA2
Bergenin	AMY1A
Bergenin	AMY1B
Bergenin	AMY1C
Bergenin	DDX6
Bergenin	PDPK1
Bergenin	ST14
Bergenin	CDK2
Bergenin	PDE4D
Bergenin	PIM1
Bergenin	IGLV2-8
Bergenin	BMP7
Bergenin	MIF
Bergenin	C1R
Bergenin	F10
Bergenin	CFB
Bergenin	BAG1
Bergenin	ANG
Bergenin	FAP
Bergenin	LGALS7
Bergenin	LGALS7B
Bergenin	ESRRG
Bergenin	CTSK
Bergenin	ESR1
Bergenin	NR1H2
Epicatechin-3-gallate	BACE1
Epicatechin-3-gallate	BCHE
Epicatechin-3-gallate	HCK
Epicatechin-3-gallate	MAPK1
Epicatechin-3-gallate	TREM1
Epicatechin-3-gallate	PGR
Epicatechin-3-gallate	CA2
Epicatechin-3-gallate	AR
Epicatechin-3-gallate	CHEK1
Epicatechin-3-gallate	ESR1
Epicatechin-3-gallate	PNP
Epicatechin-3-gallate	CA12
Epicatechin-3-gallate	THRB
Epicatechin-3-gallate	CYP19A1
Epicatechin-3-gallate	MAPK14
Epicatechin-3-gallate	PIM1
Epicatechin-3-gallate	FKBP1A
Epicatechin-3-gallate	ESR2
Epicatechin-3-gallate	CES1
Epicatechin-3-gallate	DDX6
Epicatechin-3-gallate	GSTP1
Epicatechin-3-gallate	EGFR
Epicatechin-3-gallate	FAP
Epicatechin-3-gallate	AKR1B1
Epicatechin-3-gallate	CCNA2
Epicatechin-3-gallate	CA1
Epicatechin-3-gallate	HSD17B11
Epicatechin-3-gallate	CFB
Epicatechin-3-gallate	KDR
Epicatechin-3-gallate	MAPK10
Epicatechin-3-gallate	PDE4B
Epicatechin-3-gallate	CTSS
Epicatechin-3-gallate	TTR
Epicatechin-3-gallate	CDK2
Epicatechin-3-gallate	PPIA
Epicatechin-3-gallate	TGFBR2
Epicatechin-3-gallate	GBA
Epicatechin-3-gallate	CASP3
Epicatechin-3-gallate	PIK3CG
Epicatechin-3-gallate	MMP13
Epicatechin-3-gallate	AKR1C3
Epicatechin-3-gallate	FCAR
Epicatechin-3-gallate	PDE4D
Epicatechin-3-gallate	NPR3
Epicatechin-3-gallate	MTAP
Epicatechin-3-gallate	GSR
Epicatechin-3-gallate	MAPK8
Epicatechin-3-gallate	NR1H2
Epicatechin-3-gallate	MAPKAPK2
Epicatechin-3-gallate	HSPA8
Epicatechin-3-gallate	CASP7
Epicatechin-3-gallate	HSP90AA1
Epicatechin-3-gallate	CLPP
Epicatechin-3-gallate	EPHB4
Epicatechin-3-gallate	ADAM17
Epicatechin-3-gallate	SHBG
Epicatechin-3-gallate	ESRRG
Epicatechin-3-gallate	ALB
Epicatechin-3-gallate	STS
Epicatechin-3-gallate	CTSV
Epicatechin-3-gallate	KIF11
Epicatechin-3-gallate	APOA2
Epicatechin-3-gallate	HSD17B1
Epicatechin-3-gallate	MMP3
Epicatechin-3-gallate	CTSD
Epicatechin-3-gallate	F2
Epicatechin-3-gallate	PLA2G10
Epicatechin-3-gallate	SRC
Epicatechin-3-gallate	AMY2A
Epicatechin-3-gallate	SORD
Epicatechin-3-gallate	LCK
Epicatechin-3-gallate	LCN2
Epicatechin-3-gallate	AMY1A
Epicatechin-3-gallate	AMY1B
Epicatechin-3-gallate	AMY1C
Epicatechin-3-gallate	C1R
Epicatechin-3-gallate	DPP4
Epicatechin-3-gallate	PAH
Epicatechin-3-gallate	MET
Epicatechin-3-gallate	CFD
Epicatechin-3-gallate	RXRA
Epicatechin-3-gallate	ANG
Epicatechin-3-gallate	PPARD
Epicatechin-3-gallate	GC
Epicatechin-3-gallate	NR3C2
Epicatechin-3-gallate	AKR1C1
Epicatechin-3-gallate	FABP4
Epicatechin-3-gallate	LGALS7
Epicatechin-3-gallate	LGALS7B
Epicatechin-3-gallate	NQO1
Epicatechin-3-gallate	BMP7
Epicatechin-3-gallate	CTSB
Epicatechin-3-gallate	TYMP
Epicatechin-3-gallate	SULT2A1
Epicatechin-3-gallate	IGLV2-8
Epicatechin-3-gallate	NOS3
Epicatechin-3-gallate	CSNK1G2
Epicatechin-3-gallate	BAG1
Epicatechin-3-gallate	AMD1
Epicatechin-3-gallate	MAOB
Epicatechin-3-gallate	MMP8
Epicatechin-3-gallate	CTSK
Epicatechin-3-gallate	MIF
Epicatechin-3-gallate	DHFR
Epicatechin-3-gallate	BCAT2
Epicatechin-3-gallate	RTN4R
Epicatechin-3-gallate	PDE3B
Epicatechin-3-gallate	PDPK1
Epicatechin-3-gallate	CBR1
Epicatechin-3-gallate	CDK6
Epicatechin-3-gallate	F10
Gallic acid	DDX6
Gallic acid	GBA
Gallic acid	CA1
Gallic acid	HSPA8
Gallic acid	PIM1
Gallic acid	PDE4B
Gallic acid	PNP
Gallic acid	GALK1
Gallic acid	IMPA1
Gallic acid	AMY1A
Gallic acid	AMY1B
Gallic acid	AMY1C
Gallic acid	LCN2
Gallic acid	PAH
Gallic acid	BACE1
Gallic acid	ME2
Gallic acid	ANG
Quercetin	CA2
Quercetin	F2
Quercetin	PIM1
Quercetin	HCK
Quercetin	ESR1
Quercetin	BCHE
Quercetin	EGFR
Quercetin	PGR
Quercetin	CFB
Quercetin	GBA
Quercetin	TTR
Quercetin	MAPK10
Quercetin	PDE4B
Quercetin	BACE1
Quercetin	CDK6
Quercetin	MAPK8
Quercetin	DDX6
Quercetin	GSTP1
Quercetin	CDK2
Quercetin	CTSV
Quercetin	CYP19A1
Quercetin	TREM1
Quercetin	CA1
Quercetin	Esr2
Quercetin	GSR
Quercetin	PPIA
Quercetin	NR1H2
Quercetin	NPR3
Quercetin	SRC
Quercetin	AR
Quercetin	LCN2
Quercetin	ANG
Quercetin	CDK5R1
Quercetin	CHEK1
Quercetin	MAOB
Quercetin	HSPA8
Quercetin	PAH
Quercetin	HSD17B1
Quercetin	PDPK1
Quercetin	BCAT2
Quercetin	MMP3
Quercetin	CSNK1G2
Quercetin	AMY1A
Quercetin	AMY1B
Quercetin	AMY1C
Quercetin	LGALS7
Quercetin	LGALS7B
Quercetin	SHBG
Quercetin	CBR1
Quercetin	NQO1
Quercetin	HSP90AA1
Quercetin	MTAP
Quercetin	C1R
Quercetin	BMP7
Stigmasterol	MAOB
Stigmasterol	AKR1C2
Stigmasterol	BMP2
Stigmasterol	CASP7
Stigmasterol	ALB
Stigmasterol	KIF11
Stigmasterol	PPIA
Stigmasterol	THRB
Stigmasterol	ITGAL
Stigmasterol	MAPKAPK2
Stigmasterol	STS
Stigmasterol	APOA2
Stigmasterol	PGR
Stigmasterol	PIM1
Stigmasterol	GC
Stigmasterol	MAPK1
Stigmasterol	AR
Stigmasterol	CA2
Stigmasterol	HSD17B11
Stigmasterol	RORA
Stigmasterol	TTR
Stigmasterol	AKR1B1
Stigmasterol	BACE1
Stigmasterol	ADAM17
Stigmasterol	ESR1
Stigmasterol	SEC14L2
Stigmasterol	NQO2
Stigmasterol	NR1H4
Stigmasterol	HSD11B1
Stigmasterol	MAPK14
Stigmasterol	CASP3
Stigmasterol	CYP19A1
Stigmasterol	PPP5C
Stigmasterol	PDPK1
Stigmasterol	PDE4B
Stigmasterol	SRC
Stigmasterol	MMP13
Stigmasterol	MAPK8
Stigmasterol	TGFBR1
Stigmasterol	PNMT
Stigmasterol	DHODH
Stigmasterol	F2
Stigmasterol	ANXA5
Stigmasterol	ESRRG
Stigmasterol	TNNC1
Stigmasterol	PTPN11
Stigmasterol	NOS3
Stigmasterol	SULT2A1
Stigmasterol	GSR
Stigmasterol	TRAPPC3
Stigmasterol	PPARG
Stigmasterol	CDK2
Stigmasterol	F10
Stigmasterol	EGFR
Stigmasterol	TYMS
Stigmasterol	MTAP
Stigmasterol-3-o-β-D-glucopyranoside	STS
Stigmasterol-3-o-β-D-glucopyranoside	TTR
Stigmasterol-3-o-β-D-glucopyranoside	APOA2
Stigmasterol-3-o-β-D-glucopyranoside	MAOB
Stigmasterol-3-o-β-D-glucopyranoside	ALB
Stigmasterol-3-o-β-D-glucopyranoside	AKR1C2
Stigmasterol-3-o-β-D-glucopyranoside	PIM1
Stigmasterol-3-o-β-D-glucopyranoside	THRB
Stigmasterol-3-o-β-D-glucopyranoside	MAPK1
Stigmasterol-3-o-β-D-glucopyranoside	ITGAL
Stigmasterol-3-o-β-D-glucopyranoside	CASP7
Stigmasterol-3-o-β-D-glucopyranoside	PTPN1
Stigmasterol-3-o-β-D-glucopyranoside	MAPKAPK2
Stigmasterol-3-o-β-D-glucopyranoside	PPARG
Stigmasterol-3-o-β-D-glucopyranoside	LCN2
Stigmasterol-3-o-β-D-glucopyranoside	NR1I3
Stigmasterol-3-o-β-D-glucopyranoside	BMP2
Stigmasterol-3-o-β-D-glucopyranoside	MMP13
Stigmasterol-3-o-β-D-glucopyranoside	CA2
Stigmasterol-3-o-β-D-glucopyranoside	KIF11
Stigmasterol-3-o-β-D-glucopyranoside	CASP3
Stigmasterol-3-o-β-D-glucopyranoside	AKR1B1
Stigmasterol-3-o-β-D-glucopyranoside	RORA
Stigmasterol-3-o-β-D-glucopyranoside	ADAM17
Stigmasterol-3-o-β-D-glucopyranoside	PDE5A
Stigmasterol-3-o-β-D-glucopyranoside	ESR1
Stigmasterol-3-o-β-D-glucopyranoside	MAPK14
Stigmasterol-3-o-β-D-glucopyranoside	AKR1C3
Stigmasterol-3-o-β-D-glucopyranoside	GSTP1
Stigmasterol-3-o-β-D-glucopyranoside	GC
Stigmasterol-3-o-β-D-glucopyranoside	PPIA
Stigmasterol-3-o-β-D-glucopyranoside	CES1
Stigmasterol-3-o-β-D-glucopyranoside	PGR
Stigmasterol-3-o-β-D-glucopyranoside	AR
Stigmasterol-3-o-β-D-glucopyranoside	TYMS
Stigmasterol-3-o-β-D-glucopyranoside	CCNA2
Stigmasterol-3-o-β-D-glucopyranoside	SEC14L2
Stigmasterol-3-o-β-D-glucopyranoside	SULT2A1
Stigmasterol-3-o-β-D-glucopyranoside	DPP4
Stigmasterol-3-o-β-D-glucopyranoside	F2
Stigmasterol-3-o-β-D-glucopyranoside	PTPN11
Stigmasterol-3-o-β-D-glucopyranoside	HSD17B1
Stigmasterol-3-o-β-D-glucopyranoside	WAS
Stigmasterol-3-o-β-D-glucopyranoside	NR3C2
Stigmasterol-3-o-β-D-glucopyranoside	PDE4D
Stigmasterol-3-o-β-D-glucopyranoside	ESRRA
Stigmasterol-3-o-β-D-glucopyranoside	F10
Stigmasterol-3-o-β-D-glucopyranoside	EGFR
Stigmasterol-3-o-β-D-glucopyranoside	HSD11B1
Stigmasterol-3-o-β-D-glucopyranoside	SHBG
Stigmasterol-3-o-β-D-glucopyranoside	TRAPPC3
Stigmasterol-3-o-β-D-glucopyranoside	SRC
Stigmasterol-3-o-β-D-glucopyranoside	MAPK8
Stigmasterol-3-o-β-D-glucopyranoside	ANXA5
Stigmasterol-3-o-β-D-glucopyranoside	PDPK1
Stigmasterol-3-o-β-D-glucopyranoside	BACE1
Stigmasterol-3-o-β-D-glucopyranoside	PRKACA
Stigmasterol-3-o-β-D-glucopyranoside	NR1H4
Stigmasterol-3-o-β-D-glucopyranoside	AKR1C1
Stigmasterol-3-o-β-D-glucopyranoside	TGFBR1
Stigmasterol-3-o-β-D-glucopyranoside	PDE4B
Stigmasterol-3-o-β-D-glucopyranoside	MAPK10
Stigmasterol-3-o-β-D-glucopyranoside	PNMT
Stigmasterol-3-o-β-D-glucopyranoside	IGF1R
Stigmasterol-3-o-β-D-glucopyranoside	GSK3B
Stigmasterol-3-o-β-D-glucopyranoside	CDK2
Stigmasterol-3-o-β-D-glucopyranoside	ESRRG
Stigmasterol-3-o-β-D-glucopyranoside	BCHE
Stigmasterol-3-o-β-D-glucopyranoside	TTPA
Stigmasterol-3-o-β-D-glucopyranoside	DHODH
Stigmasterol-3-o-β-D-glucopyranoside	LCK
Stigmasterol-3-o-β-D-glucopyranoside	KDR
Stigmasterol-3-o-β-D-glucopyranoside	CHEK1
Stigmasterol-3-o-β-D-glucopyranoside	FNTA
Stigmasterol-3-o-β-D-glucopyranoside	ACE
Stigmasterol-3-o-β-D-glucopyranoside	EPHB4
Stigmasterol-3-o-β-D-glucopyranoside	TNNC1
Stigmasterol-3-o-β-D-glucopyranoside	NOS3
Stigmasterol-3-o-β-D-glucopyranoside	PPP5C
Stigmasterol-3-o-β-D-glucopyranoside	DUSP6
Stigmasterol-3-o-β-D-glucopyranoside	RXRA
Stigmasterol-3-o-β-D-glucopyranoside	CYP2C8
Stigmasterol-3-o-β-D-glucopyranoside	KIF5B
Stigmasterol-3-o-β-D-glucopyranoside	HDAC8
Stigmasterol-3-o-β-D-glucopyranoside	MET
Stigmasterol-3-o-β-D-glucopyranoside	MDM2
Stigmasterol-3-o-β-D-glucopyranoside	PPARD
Stigmasterol-3-o-β-D-glucopyranoside	NQO1
