# Supplementary material for: Anti-colorectal cancer of Ardisia gigantifolia Stapf. and targets prediction via network pharmacology and molecular docking study
Source: BMC Complement Med Ther. 2023 Jan 9;23:4. doi: 10.1186/s12906-022-03822-8 (PMC9827653; doi:10.1186/s12906-022-03822-8)
Supplement: Supplementary file 3 — Additional file 3. Theoverlapped targets of Ardisia gigantifolia Stapf. and colorectal cancer. [file 12906_2022_3822_MOESM3_ESM.xlsx]

## Sheet: SUPPLEMENTARY TABLE 2_
The therapeutic targets related to colorectal cancer obtained by searching the Genecards database.
Gene Symbol	Description	Category	Gifts	GC Id	Relevance score	GeneCards Link
BRCA2	BRCA2 DNA Repair Associated	Protein Coding	50	GC13P032315	221.518	https://www.genecards.org/cgi-bin/carddisp.pl?gene=BRCA2
BRCA1	BRCA1 DNA Repair Associated	Protein Coding	51	GC17M043044	212.038	https://www.genecards.org/cgi-bin/carddisp.pl?gene=BRCA1
TP53	Tumor Protein P53	Protein Coding	54	GC17M007661	188.13	https://www.genecards.org/cgi-bin/carddisp.pl?gene=TP53
MSH2	MutS Homolog 2	Protein Coding	49	GC02P047402	187.168	https://www.genecards.org/cgi-bin/carddisp.pl?gene=MSH2
APC	APC Regulator Of WNT Signaling Pathway	Protein Coding	49	GC05P112707	183.401	https://www.genecards.org/cgi-bin/carddisp.pl?gene=APC
MSH6	MutS Homolog 6	Protein Coding	51	GC02P047695	180.572	https://www.genecards.org/cgi-bin/carddisp.pl?gene=MSH6
MLH1	MutL Homolog 1	Protein Coding	49	GC03P036993	177.756	https://www.genecards.org/cgi-bin/carddisp.pl?gene=MLH1
CDH1	Cadherin 1	Protein Coding	51	GC16P068737	148.917	https://www.genecards.org/cgi-bin/carddisp.pl?gene=CDH1
PTEN	Phosphatase And Tensin Homolog	Protein Coding	53	GC10P087863	148.075	https://www.genecards.org/cgi-bin/carddisp.pl?gene=PTEN
PMS2	PMS1 Homolog 2, Mismatch Repair System Component	Protein Coding	49	GC07M005973	146.473	https://www.genecards.org/cgi-bin/carddisp.pl?gene=PMS2
ATM	ATM Serine/Threonine Kinase	Protein Coding	54	GC11P108222	140.534	https://www.genecards.org/cgi-bin/carddisp.pl?gene=ATM
PALB2	Partner And Localizer Of BRCA2	Protein Coding	43	GC16M023603	134.064	https://www.genecards.org/cgi-bin/carddisp.pl?gene=PALB2
KRAS	KRAS Proto-Oncogene, GTPase	Protein Coding	52	GC12M025204	133.054	https://www.genecards.org/cgi-bin/carddisp.pl?gene=KRAS
PIK3CA	Phosphatidylinositol-4,5-Bisphosphate 3-Kinase Catalytic Subunit Alpha	Protein Coding	53	GC03P179148	120.19	https://www.genecards.org/cgi-bin/carddisp.pl?gene=PIK3CA
CHEK2	Checkpoint Kinase 2	Protein Coding	54	GC22M028687	119.077	https://www.genecards.org/cgi-bin/carddisp.pl?gene=CHEK2
MUTYH	MutY DNA Glycosylase	Protein Coding	45	GC01M045329	118.638	https://www.genecards.org/cgi-bin/carddisp.pl?gene=MUTYH
POLE	DNA Polymerase Epsilon, Catalytic Subunit	Protein Coding	50	GC12M132637	116.606	https://www.genecards.org/cgi-bin/carddisp.pl?gene=POLE
CTNNB1	Catenin Beta 1	Protein Coding	54	GC03P041236	109.409	https://www.genecards.org/cgi-bin/carddisp.pl?gene=CTNNB1
BRAF	B-Raf Proto-Oncogene, Serine/Threonine Kinase	Protein Coding	54	GC07M140717	109.249	https://www.genecards.org/cgi-bin/carddisp.pl?gene=BRAF
ERBB2	Erb-B2 Receptor Tyrosine Kinase 2	Protein Coding	54	GC17P039687	108.721	https://www.genecards.org/cgi-bin/carddisp.pl?gene=ERBB2
BRIP1	BRCA1 Interacting Helicase 1	Protein Coding	48	GC17M061679	108.684	https://www.genecards.org/cgi-bin/carddisp.pl?gene=BRIP1
SMAD4	SMAD Family Member 4	Protein Coding	51	GC18P051028	106.693	https://www.genecards.org/cgi-bin/carddisp.pl?gene=SMAD4
EGFR	Epidermal Growth Factor Receptor	Protein Coding	54	GC07P055019	105.02	https://www.genecards.org/cgi-bin/carddisp.pl?gene=EGFR
AKT1	AKT Serine/Threonine Kinase 1	Protein Coding	54	GC14M104769	101.092	https://www.genecards.org/cgi-bin/carddisp.pl?gene=AKT1
POLD1	DNA Polymerase Delta 1, Catalytic Subunit	Protein Coding	47	GC19P050385	100.267	https://www.genecards.org/cgi-bin/carddisp.pl?gene=POLD1
MIR21	MicroRNA 21	RNA Gene	24	GC17P059841	99.5137	https://www.genecards.org/cgi-bin/carddisp.pl?gene=MIR21
AXIN2	Axin 2	Protein Coding	49	GC17M065528	99.0081	https://www.genecards.org/cgi-bin/carddisp.pl?gene=AXIN2
STK11	Serine/Threonine Kinase 11	Protein Coding	50	GC19P001177	96.1205	https://www.genecards.org/cgi-bin/carddisp.pl?gene=STK11
CDKN2A	Cyclin Dependent Kinase Inhibitor 2A	Protein Coding	52	GC09M021967	96.0549	https://www.genecards.org/cgi-bin/carddisp.pl?gene=CDKN2A
RET	Ret Proto-Oncogene	Protein Coding	54	GC10P043081	94.0556	https://www.genecards.org/cgi-bin/carddisp.pl?gene=RET
EPCAM	Epithelial Cell Adhesion Molecule	Protein Coding	48	GC02P047345	93.0528	https://www.genecards.org/cgi-bin/carddisp.pl?gene=EPCAM
MET	MET Proto-Oncogene, Receptor Tyrosine Kinase	Protein Coding	54	GC07P116672	89.8982	https://www.genecards.org/cgi-bin/carddisp.pl?gene=MET
MIR34A	MicroRNA 34a	RNA Gene	22	GC01M009151	88.3392	https://www.genecards.org/cgi-bin/carddisp.pl?gene=MIR34A
RB1	RB Transcriptional Corepressor 1	Protein Coding	49	GC13P048303	87.4646	https://www.genecards.org/cgi-bin/carddisp.pl?gene=RB1
C11orf65	Chromosome 11 Open Reading Frame 65	Protein Coding	31	GC11M108308	87.0297	https://www.genecards.org/cgi-bin/carddisp.pl?gene=C11orf65
BARD1	BRCA1 Associated RING Domain 1	Protein Coding	47	GC02M214725	86.7335	https://www.genecards.org/cgi-bin/carddisp.pl?gene=BARD1
NBN	Nibrin	Protein Coding	48	GC08M089933	85.5529	https://www.genecards.org/cgi-bin/carddisp.pl?gene=NBN
RAD51C	RAD51 Paralog C	Protein Coding	44	GC17P058692	82.1204	https://www.genecards.org/cgi-bin/carddisp.pl?gene=RAD51C
CCND1	Cyclin D1	Protein Coding	52	GC11P069641	79.7882	https://www.genecards.org/cgi-bin/carddisp.pl?gene=CCND1
RAD51D	RAD51 Paralog D	Protein Coding	41	GC17M035092	79.4163	https://www.genecards.org/cgi-bin/carddisp.pl?gene=RAD51D
FGFR3	Fibroblast Growth Factor Receptor 3	Protein Coding	55	GC04P001795	76.5994	https://www.genecards.org/cgi-bin/carddisp.pl?gene=FGFR3
MLH3	MutL Homolog 3	Protein Coding	43	GC14M075013	75.7872	https://www.genecards.org/cgi-bin/carddisp.pl?gene=MLH3
MIR145	MicroRNA 145	RNA Gene	22	GC05P149430	74.9074	https://www.genecards.org/cgi-bin/carddisp.pl?gene=MIR145
DICER1	Dicer 1, Ribonuclease III	Protein Coding	48	GC14M095086	74.3251	https://www.genecards.org/cgi-bin/carddisp.pl?gene=DICER1
NRAS	NRAS Proto-Oncogene, GTPase	Protein Coding	50	GC01M114704	73.5288	https://www.genecards.org/cgi-bin/carddisp.pl?gene=NRAS
NF1	Neurofibromin 1	Protein Coding	50	GC17P031094	73.1302	https://www.genecards.org/cgi-bin/carddisp.pl?gene=NF1
BMPR1A	Bone Morphogenetic Protein Receptor Type 1A	Protein Coding	51	GC10P086756	72.9332	https://www.genecards.org/cgi-bin/carddisp.pl?gene=BMPR1A
RAD51L3-RFFL	RAD51L3-RFFL Readthrough	RNA Gene	9	GC17M035009	71.8274	https://www.genecards.org/cgi-bin/carddisp.pl?gene=RAD51L3-RFFL
TGFBR2	Transforming Growth Factor Beta Receptor 2	Protein Coding	51	GC03P030623	70.8806	https://www.genecards.org/cgi-bin/carddisp.pl?gene=TGFBR2
MIR126	MicroRNA 126	RNA Gene	22	GC09P136670	70.6611	https://www.genecards.org/cgi-bin/carddisp.pl?gene=MIR126
FLCN	Folliculin	Protein Coding	42	GC17M017206	70.3574	https://www.genecards.org/cgi-bin/carddisp.pl?gene=FLCN
MIR141	MicroRNA 141	RNA Gene	22	GC12P011872	69.7224	https://www.genecards.org/cgi-bin/carddisp.pl?gene=MIR141
BLM	BLM RecQ Like Helicase	Protein Coding	50	GC15P090717	69.3857	https://www.genecards.org/cgi-bin/carddisp.pl?gene=BLM
CTNNA1	Catenin Alpha 1	Protein Coding	48	GC05P138613	69.1071	https://www.genecards.org/cgi-bin/carddisp.pl?gene=CTNNA1
PMS1	PMS1 Homolog 1, Mismatch Repair System Component	Protein Coding	42	GC02P189784	68.9255	https://www.genecards.org/cgi-bin/carddisp.pl?gene=PMS1
FGFR2	Fibroblast Growth Factor Receptor 2	Protein Coding	54	GC10M121478	68.2705	https://www.genecards.org/cgi-bin/carddisp.pl?gene=FGFR2
BAX	BCL2 Associated X, Apoptosis Regulator	Protein Coding	49	GC19P048954	68.0841	https://www.genecards.org/cgi-bin/carddisp.pl?gene=BAX
MIR221	MicroRNA 221	RNA Gene	20	GC0XM045746	67.4596	https://www.genecards.org/cgi-bin/carddisp.pl?gene=MIR221
MIR17	MicroRNA 17	RNA Gene	21	GC13P091350	66.791	https://www.genecards.org/cgi-bin/carddisp.pl?gene=MIR17
MIR143	MicroRNA 143	RNA Gene	23	GC05P149410	66.429	https://www.genecards.org/cgi-bin/carddisp.pl?gene=MIR143
CASP8	Caspase 8	Protein Coding	52	GC02P201233	64.4481	https://www.genecards.org/cgi-bin/carddisp.pl?gene=CASP8
EP300	E1A Binding Protein P300	Protein Coding	51	GC22P041091	64.3254	https://www.genecards.org/cgi-bin/carddisp.pl?gene=EP300
RAD50	RAD50 Double Strand Break Repair Protein	Protein Coding	50	GC05P132556	64.041	https://www.genecards.org/cgi-bin/carddisp.pl?gene=RAD50
ESR1	Estrogen Receptor 1	Protein Coding	53	GC06P151656	63.9214	https://www.genecards.org/cgi-bin/carddisp.pl?gene=ESR1
MIR127	MicroRNA 127	RNA Gene	20	GC14P105976	63.8748	https://www.genecards.org/cgi-bin/carddisp.pl?gene=MIR127
MIR34C	MicroRNA 34c	RNA Gene	20	GC11P111591	63.7626	https://www.genecards.org/cgi-bin/carddisp.pl?gene=MIR34C
HRAS	HRas Proto-Oncogene, GTPase	Protein Coding	52	GC11M001078	63.2863	https://www.genecards.org/cgi-bin/carddisp.pl?gene=HRAS
SRC	SRC Proto-Oncogene, Non-Receptor Tyrosine Kinase	Protein Coding	52	GC20P037344	63.1115	https://www.genecards.org/cgi-bin/carddisp.pl?gene=SRC
PPARG	Peroxisome Proliferator Activated Receptor Gamma	Protein Coding	53	GC03P012287	62.585	https://www.genecards.org/cgi-bin/carddisp.pl?gene=PPARG
KIT	KIT Proto-Oncogene, Receptor Tyrosine Kinase	Protein Coding	53	GC04P054657	61.7457	https://www.genecards.org/cgi-bin/carddisp.pl?gene=KIT
MIR222	MicroRNA 222	RNA Gene	21	GC0XM045747	61.1975	https://www.genecards.org/cgi-bin/carddisp.pl?gene=MIR222
MIR200C	MicroRNA 200c	RNA Gene	21	GC12P011871	60.9831	https://www.genecards.org/cgi-bin/carddisp.pl?gene=MIR200C
MIR203A	MicroRNA 203a	RNA Gene	19	GC14P106054	60.9075	https://www.genecards.org/cgi-bin/carddisp.pl?gene=MIR203A
MIR20A	MicroRNA 20a	RNA Gene	19	GC13P091444	60.5369	https://www.genecards.org/cgi-bin/carddisp.pl?gene=MIR20A
MSH3	MutS Homolog 3	Protein Coding	44	GC05P080654	60.1394	https://www.genecards.org/cgi-bin/carddisp.pl?gene=MSH3
MIR200B	MicroRNA 200b	RNA Gene	20	GC01P001167	60.0577	https://www.genecards.org/cgi-bin/carddisp.pl?gene=MIR200B
TSC2	TSC Complex Subunit 2	Protein Coding	50	GC16P005579	59.7842	https://www.genecards.org/cgi-bin/carddisp.pl?gene=TSC2
MIR34B	MicroRNA 34b	RNA Gene	21	GC11P111546	59.6933	https://www.genecards.org/cgi-bin/carddisp.pl?gene=MIR34B
MIR146A	MicroRNA 146a	RNA Gene	22	GC05P160485	59.4917	https://www.genecards.org/cgi-bin/carddisp.pl?gene=MIR146A
GREM1	Gremlin 1, DAN Family BMP Antagonist	Protein Coding	44	GC15P033128	59.2753	https://www.genecards.org/cgi-bin/carddisp.pl?gene=GREM1
MIR125A	MicroRNA 125a	RNA Gene	21	GC19P051720	59.0454	https://www.genecards.org/cgi-bin/carddisp.pl?gene=MIR125A
IGF2	Insulin Like Growth Factor 2	Protein Coding	48	GC11M002130	58.4871	https://www.genecards.org/cgi-bin/carddisp.pl?gene=IGF2
SMARCA4	SWI/SNF Related, Matrix Associated, Actin Dependent Regulator Of Chromatin, Subfamily A, Member 4	Protein Coding	50	GC19P010932	57.4571	https://www.genecards.org/cgi-bin/carddisp.pl?gene=SMARCA4
BUB1B	BUB1 Mitotic Checkpoint Serine/Threonine Kinase B	Protein Coding	50	GC15P040161	57.2742	https://www.genecards.org/cgi-bin/carddisp.pl?gene=BUB1B
AURKA	Aurora Kinase A	Protein Coding	52	GC20M056370	56.5993	https://www.genecards.org/cgi-bin/carddisp.pl?gene=AURKA
MIR205	MicroRNA 205	RNA Gene	20	GC01P209493	56.3899	https://www.genecards.org/cgi-bin/carddisp.pl?gene=MIR205
CDKN1B	Cyclin Dependent Kinase Inhibitor 1B	Protein Coding	48	GC12P012722	56.0428	https://www.genecards.org/cgi-bin/carddisp.pl?gene=CDKN1B
MIR200A	MicroRNA 200a	RNA Gene	22	GC01P002022	55.489	https://www.genecards.org/cgi-bin/carddisp.pl?gene=MIR200A
PTCH1	Patched 1	Protein Coding	51	GC09M095442	55.4761	https://www.genecards.org/cgi-bin/carddisp.pl?gene=PTCH1
AR	Androgen Receptor	Protein Coding	53	GC0XP067544	55.4356	https://www.genecards.org/cgi-bin/carddisp.pl?gene=AR
MRE11	MRE11 Homolog, Double Strand Break Repair Nuclease	Protein Coding	42	GC11M094875	55.0421	https://www.genecards.org/cgi-bin/carddisp.pl?gene=MRE11
FANCC	FA Complementation Group C	Protein Coding	48	GC09M095099	55.0384	https://www.genecards.org/cgi-bin/carddisp.pl?gene=FANCC
PIK3R1	Phosphoinositide-3-Kinase Regulatory Subunit 1	Protein Coding	51	GC05P068215	54.541	https://www.genecards.org/cgi-bin/carddisp.pl?gene=PIK3R1
MIR451A	MicroRNA 451a	RNA Gene	18	GC17M028861	54.4922	https://www.genecards.org/cgi-bin/carddisp.pl?gene=MIR451A
TSC1	TSC Complex Subunit 1	Protein Coding	48	GC09M132891	54.1609	https://www.genecards.org/cgi-bin/carddisp.pl?gene=TSC1
MIR31	MicroRNA 31	RNA Gene	20	GC09M021513	53.7868	https://www.genecards.org/cgi-bin/carddisp.pl?gene=MIR31
BUB1	BUB1 Mitotic Checkpoint Serine/Threonine Kinase	Protein Coding	50	GC02M110637	53.7006	https://www.genecards.org/cgi-bin/carddisp.pl?gene=BUB1
CDK4	Cyclin Dependent Kinase 4	Protein Coding	54	GC12M057743	53.6662	https://www.genecards.org/cgi-bin/carddisp.pl?gene=CDK4
MIR155	MicroRNA 155	RNA Gene	19	GC21P025560	53.5041	https://www.genecards.org/cgi-bin/carddisp.pl?gene=MIR155
XRCC2	X-Ray Repair Cross Complementing 2	Protein Coding	43	GC07M152644	52.9382	https://www.genecards.org/cgi-bin/carddisp.pl?gene=XRCC2
MCC	MCC Regulator Of WNT Signaling Pathway	Protein Coding	41	GC05M113022	52.7476	https://www.genecards.org/cgi-bin/carddisp.pl?gene=MCC
MDM2	MDM2 Proto-Oncogene	Protein Coding	53	GC12P068808	52.7352	https://www.genecards.org/cgi-bin/carddisp.pl?gene=MDM2
IL1B	Interleukin 1 Beta	Protein Coding	49	GC02M112829	52.726	https://www.genecards.org/cgi-bin/carddisp.pl?gene=IL1B
DCC	DCC Netrin 1 Receptor	Protein Coding	47	GC18P052340	52.6291	https://www.genecards.org/cgi-bin/carddisp.pl?gene=DCC
RAD51	RAD51 Recombinase	Protein Coding	53	GC15P040694	52.1955	https://www.genecards.org/cgi-bin/carddisp.pl?gene=RAD51
FBXW7	F-Box And WD Repeat Domain Containing 7	Protein Coding	45	GC04M152321	52.0843	https://www.genecards.org/cgi-bin/carddisp.pl?gene=FBXW7
TERT	Telomerase Reverse Transcriptase	Protein Coding	52	GC05M001253	51.9545	https://www.genecards.org/cgi-bin/carddisp.pl?gene=TERT
MIR15A	MicroRNA 15a	RNA Gene	16	GC13M050049	51.9442	https://www.genecards.org/cgi-bin/carddisp.pl?gene=MIR15A
ALK	ALK Receptor Tyrosine Kinase	Protein Coding	52	GC02M029190	50.9329	https://www.genecards.org/cgi-bin/carddisp.pl?gene=ALK
MIR192	MicroRNA 192	RNA Gene	22	GC11M064891	50.1518	https://www.genecards.org/cgi-bin/carddisp.pl?gene=MIR192
MAP2K1	Mitogen-Activated Protein Kinase Kinase 1	Protein Coding	54	GC15P066386	50.0666	https://www.genecards.org/cgi-bin/carddisp.pl?gene=MAP2K1
MIR27A	MicroRNA 27a	RNA Gene	22	GC19M014109	49.9731	https://www.genecards.org/cgi-bin/carddisp.pl?gene=MIR27A
BAP1	BRCA1 Associated Protein 1	Protein Coding	47	GC03M052401	49.7092	https://www.genecards.org/cgi-bin/carddisp.pl?gene=BAP1
MEN1	Menin 1	Protein Coding	47	GC11M064803	49.6368	https://www.genecards.org/cgi-bin/carddisp.pl?gene=MEN1
HOXB13	Homeobox B13	Protein Coding	44	GC17M048725	49.1396	https://www.genecards.org/cgi-bin/carddisp.pl?gene=HOXB13
FASLG	Fas Ligand	Protein Coding	48	GC01P172628	48.8243	https://www.genecards.org/cgi-bin/carddisp.pl?gene=FASLG
SOX9	SRY-Box Transcription Factor 9	Protein Coding	48	GC17P072121	48.1	https://www.genecards.org/cgi-bin/carddisp.pl?gene=SOX9
MYC	MYC Proto-Oncogene, BHLH Transcription Factor	Protein Coding	51	GC08P127735	47.5929	https://www.genecards.org/cgi-bin/carddisp.pl?gene=MYC
DLC1	DLC1 Rho GTPase Activating Protein	Protein Coding	47	GC08M013083	47.5087	https://www.genecards.org/cgi-bin/carddisp.pl?gene=DLC1
EGF	Epidermal Growth Factor	Protein Coding	51	GC04P109912	47.2585	https://www.genecards.org/cgi-bin/carddisp.pl?gene=EGF
MT-CYB	Mitochondrially Encoded Cytochrome B	Protein Coding	32	GCMTP014749	46.9312	https://www.genecards.org/cgi-bin/carddisp.pl?gene=MT-CYB
MIR210	MicroRNA 210	RNA Gene	21	GC11M001082	46.5976	https://www.genecards.org/cgi-bin/carddisp.pl?gene=MIR210
PTPRJ	Protein Tyrosine Phosphatase Receptor Type J	Protein Coding	48	GC11P048002	46.5552	https://www.genecards.org/cgi-bin/carddisp.pl?gene=PTPRJ
MIR140	MicroRNA 140	RNA Gene	22	GC16P069934	46.3976	https://www.genecards.org/cgi-bin/carddisp.pl?gene=MIR140
ARID1A	AT-Rich Interaction Domain 1A	Protein Coding	45	GC01P026693	46.2544	https://www.genecards.org/cgi-bin/carddisp.pl?gene=ARID1A
MIRLET7A1	MicroRNA Let-7a-1	RNA Gene	21	GC09P094175	45.707	https://www.genecards.org/cgi-bin/carddisp.pl?gene=MIRLET7A1
SDHB	Succinate Dehydrogenase Complex Iron Sulfur Subunit B	Protein Coding	48	GC01M017238	45.5649	https://www.genecards.org/cgi-bin/carddisp.pl?gene=SDHB
VEGFA	Vascular Endothelial Growth Factor A	Protein Coding	49	GC06P043770	45.5094	https://www.genecards.org/cgi-bin/carddisp.pl?gene=VEGFA
MIR100	MicroRNA 100	RNA Gene	20	GC11M122152	45.3693	https://www.genecards.org/cgi-bin/carddisp.pl?gene=MIR100
MIR93	MicroRNA 93	RNA Gene	20	GC07M100467	45.2621	https://www.genecards.org/cgi-bin/carddisp.pl?gene=MIR93
MIR106B	MicroRNA 106b	RNA Gene	22	GC07M100472	45.0423	https://www.genecards.org/cgi-bin/carddisp.pl?gene=MIR106B
PLA2G2A	Phospholipase A2 Group IIA	Protein Coding	48	GC01M019975	45.028	https://www.genecards.org/cgi-bin/carddisp.pl?gene=PLA2G2A
RAD54B	RAD54 Homolog B	Protein Coding	43	GC08M094371	44.9497	https://www.genecards.org/cgi-bin/carddisp.pl?gene=RAD54B
RAD54L	RAD54 Like	Protein Coding	47	GC01P046278	44.8665	https://www.genecards.org/cgi-bin/carddisp.pl?gene=RAD54L
TLR2	Toll Like Receptor 2	Protein Coding	52	GC04P153684	44.6543	https://www.genecards.org/cgi-bin/carddisp.pl?gene=TLR2
KLF6	Kruppel Like Factor 6	Protein Coding	44	GC10M003779	44.6504	https://www.genecards.org/cgi-bin/carddisp.pl?gene=KLF6
XRCC3	X-Ray Repair Cross Complementing 3	Protein Coding	43	GC14M103697	44.375	https://www.genecards.org/cgi-bin/carddisp.pl?gene=XRCC3
IL6	Interleukin 6	Protein Coding	50	GC07P022725	44.3632	https://www.genecards.org/cgi-bin/carddisp.pl?gene=IL6
BCL10	BCL10 Immune Signaling Adaptor	Protein Coding	45	GC01M085265	44.1743	https://www.genecards.org/cgi-bin/carddisp.pl?gene=BCL10
FH	Fumarate Hydratase	Protein Coding	46	GC01M241499	43.7792	https://www.genecards.org/cgi-bin/carddisp.pl?gene=FH
MIR214	MicroRNA 214	RNA Gene	20	GC01M172234	43.7524	https://www.genecards.org/cgi-bin/carddisp.pl?gene=MIR214
MIR18A	MicroRNA 18a	RNA Gene	18	GC13P091464	43.2613	https://www.genecards.org/cgi-bin/carddisp.pl?gene=MIR18A
MIR215	MicroRNA 215	RNA Gene	18	GC01M220117	43.1782	https://www.genecards.org/cgi-bin/carddisp.pl?gene=MIR215
TNF	Tumor Necrosis Factor	Protein Coding	51	GC06P055202	43.1664	https://www.genecards.org/cgi-bin/carddisp.pl?gene=TNF
MT-CO1	Mitochondrially Encoded Cytochrome C Oxidase I	Protein Coding	34	GCMTP005906	43.0292	https://www.genecards.org/cgi-bin/carddisp.pl?gene=MT-CO1
MIR223	MicroRNA 223	RNA Gene	21	GC0XP066018	42.8526	https://www.genecards.org/cgi-bin/carddisp.pl?gene=MIR223
MIR10B	MicroRNA 10b	RNA Gene	21	GC02P176150	42.7916	https://www.genecards.org/cgi-bin/carddisp.pl?gene=MIR10B
VHL	Von Hippel-Lindau Tumor Suppressor	Protein Coding	47	GC03P011015	42.694	https://www.genecards.org/cgi-bin/carddisp.pl?gene=VHL
MIRLET7C	MicroRNA Let-7c	RNA Gene	22	GC21P016551	42.656	https://www.genecards.org/cgi-bin/carddisp.pl?gene=MIRLET7C
PTGS2	Prostaglandin-Endoperoxide Synthase 2	Protein Coding	49	GC01M186640	42.6125	https://www.genecards.org/cgi-bin/carddisp.pl?gene=PTGS2
MIR96	MicroRNA 96	RNA Gene	20	GC07M129774	42.5339	https://www.genecards.org/cgi-bin/carddisp.pl?gene=MIR96
ERCC6	ERCC Excision Repair 6, Chromatin Remodeling Factor	Protein Coding	46	GC10M049454	42.2979	https://www.genecards.org/cgi-bin/carddisp.pl?gene=ERCC6
MIR26A1	MicroRNA 26a-1	RNA Gene	20	GC03P037969	42.2589	https://www.genecards.org/cgi-bin/carddisp.pl?gene=MIR26A1
MIR342	MicroRNA 342	RNA Gene	19	GC14P100109	41.9737	https://www.genecards.org/cgi-bin/carddisp.pl?gene=MIR342
PDGFRA	Platelet Derived Growth Factor Receptor Alpha	Protein Coding	55	GC04P054229	41.8503	https://www.genecards.org/cgi-bin/carddisp.pl?gene=PDGFRA
PTPN12	Protein Tyrosine Phosphatase Non-Receptor Type 12	Protein Coding	48	GC07P077537	41.71	https://www.genecards.org/cgi-bin/carddisp.pl?gene=PTPN12
PDGFRL	Platelet Derived Growth Factor Receptor Like	Protein Coding	43	GC08P017576	41.6699	https://www.genecards.org/cgi-bin/carddisp.pl?gene=PDGFRL
EPHB2	EPH Receptor B2	Protein Coding	52	GC01P022710	41.6134	https://www.genecards.org/cgi-bin/carddisp.pl?gene=EPHB2
MIR182	MicroRNA 182	RNA Gene	20	GC07M129770	41.6121	https://www.genecards.org/cgi-bin/carddisp.pl?gene=MIR182
MIRLET7G	MicroRNA Let-7g	RNA Gene	19	GC03M052268	41.5463	https://www.genecards.org/cgi-bin/carddisp.pl?gene=MIRLET7G
MIR29A	MicroRNA 29a	RNA Gene	22	GC07M130876	41.5392	https://www.genecards.org/cgi-bin/carddisp.pl?gene=MIR29A
STAT3	Signal Transducer And Activator Of Transcription 3	Protein Coding	53	GC17M042313	41.3154	https://www.genecards.org/cgi-bin/carddisp.pl?gene=STAT3
MIR429	MicroRNA 429	RNA Gene	19	GC01P002023	41.3093	https://www.genecards.org/cgi-bin/carddisp.pl?gene=MIR429
TGFB1	Transforming Growth Factor Beta 1	Protein Coding	52	GC19M041301	41.2458	https://www.genecards.org/cgi-bin/carddisp.pl?gene=TGFB1
SMAD7	SMAD Family Member 7	Protein Coding	44	GC18M048919	41.0213	https://www.genecards.org/cgi-bin/carddisp.pl?gene=SMAD7
MIRLET7D	MicroRNA Let-7d	RNA Gene	21	GC09P094178	40.6157	https://www.genecards.org/cgi-bin/carddisp.pl?gene=MIRLET7D
RNF43	Ring Finger Protein 43	Protein Coding	38	GC17M058352	40.6145	https://www.genecards.org/cgi-bin/carddisp.pl?gene=RNF43
MT-CO2	Mitochondrially Encoded Cytochrome C Oxidase II	Protein Coding	34	GCMTP007587	40.6078	https://www.genecards.org/cgi-bin/carddisp.pl?gene=MT-CO2
MIR19A	MicroRNA 19a	RNA Gene	19	GC13P091443	40.4411	https://www.genecards.org/cgi-bin/carddisp.pl?gene=MIR19A
MIR30E	MicroRNA 30e	RNA Gene	21	GC01P040754	40.4368	https://www.genecards.org/cgi-bin/carddisp.pl?gene=MIR30E
CDKN1A	Cyclin Dependent Kinase Inhibitor 1A	Protein Coding	50	GC06P055348	40.367	https://www.genecards.org/cgi-bin/carddisp.pl?gene=CDKN1A
IRF1	Interferon Regulatory Factor 1	Protein Coding	47	GC05M132440	40.0464	https://www.genecards.org/cgi-bin/carddisp.pl?gene=IRF1
NTHL1	Nth Like DNA Glycosylase 1	Protein Coding	45	GC16M003055	39.9272	https://www.genecards.org/cgi-bin/carddisp.pl?gene=NTHL1
MIR25	MicroRNA 25	RNA Gene	20	GC07M100093	39.8592	https://www.genecards.org/cgi-bin/carddisp.pl?gene=MIR25
CCAT1	Colon Cancer Associated Transcript 1	RNA Gene	14	GC08M127207	39.7928	https://www.genecards.org/cgi-bin/carddisp.pl?gene=CCAT1
FGFR4	Fibroblast Growth Factor Receptor 4	Protein Coding	52	GC05P177086	39.7565	https://www.genecards.org/cgi-bin/carddisp.pl?gene=FGFR4
CDC73	Cell Division Cycle 73	Protein Coding	45	GC01P193121	39.7465	https://www.genecards.org/cgi-bin/carddisp.pl?gene=CDC73
SDHA	Succinate Dehydrogenase Complex Flavoprotein Subunit A	Protein Coding	48	GC05P000208	39.7026	https://www.genecards.org/cgi-bin/carddisp.pl?gene=SDHA
SMARCB1	SWI/SNF Related, Matrix Associated, Actin Dependent Regulator Of Chromatin, Subfamily B, Member 1	Protein Coding	46	GC22P023786	39.5244	https://www.genecards.org/cgi-bin/carddisp.pl?gene=SMARCB1
MIR29C	MicroRNA 29c	RNA Gene	18	GC01M207802	39.4414	https://www.genecards.org/cgi-bin/carddisp.pl?gene=MIR29C
PPP2R1B	Protein Phosphatase 2 Scaffold Subunit Abeta	Protein Coding	47	GC11M111695	38.8604	https://www.genecards.org/cgi-bin/carddisp.pl?gene=PPP2R1B
MIR373	MicroRNA 373	RNA Gene	20	GC19P056408	38.7438	https://www.genecards.org/cgi-bin/carddisp.pl?gene=MIR373
DMD	Dystrophin	Protein Coding	47	GC0XM031097	38.3639	https://www.genecards.org/cgi-bin/carddisp.pl?gene=DMD
CCAT2	Colon Cancer Associated Transcript 2	RNA Gene	13	GC08P127400	38.3542	https://www.genecards.org/cgi-bin/carddisp.pl?gene=CCAT2
SDHD	Succinate Dehydrogenase Complex Subunit D	Protein Coding	45	GC11P112087	38.2443	https://www.genecards.org/cgi-bin/carddisp.pl?gene=SDHD
MIR23B	MicroRNA 23b	RNA Gene	19	GC09P095085	37.8643	https://www.genecards.org/cgi-bin/carddisp.pl?gene=MIR23B
SLC22A18	Solute Carrier Family 22 Member 18	Protein Coding	43	GC11P002899	37.7485	https://www.genecards.org/cgi-bin/carddisp.pl?gene=SLC22A18
PTPN11	Protein Tyrosine Phosphatase Non-Receptor Type 11	Protein Coding	54	GC12P112418	37.6294	https://www.genecards.org/cgi-bin/carddisp.pl?gene=PTPN11
ABCB1	ATP Binding Cassette Subfamily B Member 1	Protein Coding	52	GC07M087504	37.5641	https://www.genecards.org/cgi-bin/carddisp.pl?gene=ABCB1
MIR183	MicroRNA 183	RNA Gene	18	GC07M129798	37.5437	https://www.genecards.org/cgi-bin/carddisp.pl?gene=MIR183
PRKN	Parkin RBR E3 Ubiquitin Protein Ligase	Protein Coding	40	GC06M161348	37.474	https://www.genecards.org/cgi-bin/carddisp.pl?gene=PRKN
GALNT12	Polypeptide N-Acetylgalactosaminyltransferase 12	Protein Coding	42	GC09P098807	37.4341	https://www.genecards.org/cgi-bin/carddisp.pl?gene=GALNT12
RNASEL	Ribonuclease L	Protein Coding	45	GC01M182542	37.3663	https://www.genecards.org/cgi-bin/carddisp.pl?gene=RNASEL
IL1RN	Interleukin 1 Receptor Antagonist	Protein Coding	48	GC02P116694	37.2902	https://www.genecards.org/cgi-bin/carddisp.pl?gene=IL1RN
MTOR	Mechanistic Target Of Rapamycin Kinase	Protein Coding	54	GC01M011106	37.1623	https://www.genecards.org/cgi-bin/carddisp.pl?gene=MTOR
MT-ND4L	Mitochondrially Encoded NADH:Ubiquinone Oxidoreductase Core Subunit 4L	Protein Coding	29	GCMTP010472	36.7922	https://www.genecards.org/cgi-bin/carddisp.pl?gene=MT-ND4L
KLLN	Killin, P53 Regulated DNA Replication Inhibitor	Protein Coding	30	GC10M087860	36.7206	https://www.genecards.org/cgi-bin/carddisp.pl?gene=KLLN
ABRAXAS1	Abraxas 1, BRCA1 A Complex Subunit	Protein Coding	30	GC04M083460	36.6691	https://www.genecards.org/cgi-bin/carddisp.pl?gene=ABRAXAS1
PKHD1	PKHD1 Ciliary IPT Domain Containing Fibrocystin/Polyductin	Protein Coding	38	GC06M051588	36.6659	https://www.genecards.org/cgi-bin/carddisp.pl?gene=PKHD1
CASP3	Caspase 3	Protein Coding	51	GC04M184627	36.5347	https://www.genecards.org/cgi-bin/carddisp.pl?gene=CASP3
HNF1B	HNF1 Homeobox B	Protein Coding	44	GC17M037686	36.4447	https://www.genecards.org/cgi-bin/carddisp.pl?gene=HNF1B
PPM1D	Protein Phosphatase, Mg2+/Mn2+ Dependent 1D	Protein Coding	48	GC17P060600	36.4193	https://www.genecards.org/cgi-bin/carddisp.pl?gene=PPM1D
JAK2	Janus Kinase 2	Protein Coding	54	GC09P004985	36.2538	https://www.genecards.org/cgi-bin/carddisp.pl?gene=JAK2
PALLD	Palladin, Cytoskeletal Associated Protein	Protein Coding	44	GC04P168497	36.1872	https://www.genecards.org/cgi-bin/carddisp.pl?gene=PALLD
BCL2	BCL2 Apoptosis Regulator	Protein Coding	51	GC18M063123	36.1783	https://www.genecards.org/cgi-bin/carddisp.pl?gene=BCL2
MIRLET7B	MicroRNA Let-7b	RNA Gene	20	GC22P046119	36.1776	https://www.genecards.org/cgi-bin/carddisp.pl?gene=MIRLET7B
MUC1	Mucin 1, Cell Surface Associated	Protein Coding	47	GC01M155185	35.8954	https://www.genecards.org/cgi-bin/carddisp.pl?gene=MUC1
HIF1A	Hypoxia Inducible Factor 1 Subunit Alpha	Protein Coding	48	GC14P061695	35.833	https://www.genecards.org/cgi-bin/carddisp.pl?gene=HIF1A
FANCM	FA Complementation Group M	Protein Coding	43	GC14P045135	35.8221	https://www.genecards.org/cgi-bin/carddisp.pl?gene=FANCM
CEACAM5	CEA Cell Adhesion Molecule 5	Protein Coding	42	GC19P041709	35.7619	https://www.genecards.org/cgi-bin/carddisp.pl?gene=CEACAM5
MIR204	MicroRNA 204	RNA Gene	21	GC09M070809	35.6487	https://www.genecards.org/cgi-bin/carddisp.pl?gene=MIR204
MIR483	MicroRNA 483	RNA Gene	18	GC11M002219	35.6148	https://www.genecards.org/cgi-bin/carddisp.pl?gene=MIR483
AMER1	APC Membrane Recruitment Protein 1	Protein Coding	37	GC0XM064185	35.4993	https://www.genecards.org/cgi-bin/carddisp.pl?gene=AMER1
SUFU	SUFU Negative Regulator Of Hedgehog Signaling	Protein Coding	44	GC10P102503	35.333	https://www.genecards.org/cgi-bin/carddisp.pl?gene=SUFU
MIR193B	MicroRNA 193b	RNA Gene	20	GC16P014307	34.9797	https://www.genecards.org/cgi-bin/carddisp.pl?gene=MIR193B
MIR107	MicroRNA 107	RNA Gene	19	GC10M089600	34.7753	https://www.genecards.org/cgi-bin/carddisp.pl?gene=MIR107
ERCC2	ERCC Excision Repair 2, TFIIH Core Complex Helicase Subunit	Protein Coding	48	GC19M045349	34.7519	https://www.genecards.org/cgi-bin/carddisp.pl?gene=ERCC2
FZD3	Frizzled Class Receptor 3	Protein Coding	44	GC08P028494	34.7337	https://www.genecards.org/cgi-bin/carddisp.pl?gene=FZD3
ROS1	ROS Proto-Oncogene 1, Receptor Tyrosine Kinase	Protein Coding	45	GC06M117287	34.7152	https://www.genecards.org/cgi-bin/carddisp.pl?gene=ROS1
SDHC	Succinate Dehydrogenase Complex Subunit C	Protein Coding	45	GC01P161314	34.6074	https://www.genecards.org/cgi-bin/carddisp.pl?gene=SDHC
FAS	Fas Cell Surface Death Receptor	Protein Coding	51	GC10P088969	34.494	https://www.genecards.org/cgi-bin/carddisp.pl?gene=FAS
MIR499A	MicroRNA 499a	RNA Gene	21	GC20P034990	34.4595	https://www.genecards.org/cgi-bin/carddisp.pl?gene=MIR499A
MT-ND1	Mitochondrially Encoded NADH:Ubiquinone Oxidoreductase Core Subunit 1	Protein Coding	33	GCMTP003309	34.4583	https://www.genecards.org/cgi-bin/carddisp.pl?gene=MT-ND1
MTHFR	Methylenetetrahydrofolate Reductase	Protein Coding	49	GC01M011785	34.2342	https://www.genecards.org/cgi-bin/carddisp.pl?gene=MTHFR
TNFRSF10B	TNF Receptor Superfamily Member 10b	Protein Coding	51	GC08M023020	34.176	https://www.genecards.org/cgi-bin/carddisp.pl?gene=TNFRSF10B
MMP2	Matrix Metallopeptidase 2	Protein Coding	54	GC16P055390	34.1655	https://www.genecards.org/cgi-bin/carddisp.pl?gene=MMP2
CXCL8	C-X-C Motif Chemokine Ligand 8	Protein Coding	42	GC04P073740	34.1252	https://www.genecards.org/cgi-bin/carddisp.pl?gene=CXCL8
MYO1B	Myosin IB	Protein Coding	39	GC02P191246	34.05	https://www.genecards.org/cgi-bin/carddisp.pl?gene=MYO1B
IL10	Interleukin 10	Protein Coding	48	GC01M206767	33.967	https://www.genecards.org/cgi-bin/carddisp.pl?gene=IL10
MIR150	MicroRNA 150	RNA Gene	22	GC19M049500	33.9511	https://www.genecards.org/cgi-bin/carddisp.pl?gene=MIR150
LRRC56	Leucine Rich Repeat Containing 56	Protein Coding	36	GC11P000518	33.8294	https://www.genecards.org/cgi-bin/carddisp.pl?gene=LRRC56
MSR1	Macrophage Scavenger Receptor 1	Protein Coding	47	GC08M016107	33.7718	https://www.genecards.org/cgi-bin/carddisp.pl?gene=MSR1
MIR335	MicroRNA 335	RNA Gene	18	GC07P130496	33.6975	https://www.genecards.org/cgi-bin/carddisp.pl?gene=MIR335
ESR2	Estrogen Receptor 2	Protein Coding	50	GC14M064084	33.6299	https://www.genecards.org/cgi-bin/carddisp.pl?gene=ESR2
MIR133B	MicroRNA 133b	RNA Gene	21	GC06P052148	33.4257	https://www.genecards.org/cgi-bin/carddisp.pl?gene=MIR133B
NOTCH1	Notch Receptor 1	Protein Coding	51	GC09M136705	33.4084	https://www.genecards.org/cgi-bin/carddisp.pl?gene=NOTCH1
RBFOX1	RNA Binding Fox-1 Homolog 1	Protein Coding	38	GC16P005688	33.3666	https://www.genecards.org/cgi-bin/carddisp.pl?gene=RBFOX1
GSTM1	Glutathione S-Transferase Mu 1	Protein Coding	43	GC01P109687	33.2811	https://www.genecards.org/cgi-bin/carddisp.pl?gene=GSTM1
TCERG1	Transcription Elongation Regulator 1	Protein Coding	41	GC05P146447	33.2051	https://www.genecards.org/cgi-bin/carddisp.pl?gene=TCERG1
DLEC1	DLEC1 Cilia And Flagella Associated Protein	Protein Coding	38	GC03P038038	33.0957	https://www.genecards.org/cgi-bin/carddisp.pl?gene=DLEC1
TYMS	Thymidylate Synthetase	Protein Coding	48	GC18P000657	33.0121	https://www.genecards.org/cgi-bin/carddisp.pl?gene=TYMS
EGFR-AS1	EGFR Antisense RNA 1	RNA Gene	15	GC07M055179	32.9967	https://www.genecards.org/cgi-bin/carddisp.pl?gene=EGFR-AS1
GSTP1	Glutathione S-Transferase Pi 1	Protein Coding	51	GC11P067583	32.9425	https://www.genecards.org/cgi-bin/carddisp.pl?gene=GSTP1
MIR146B	MicroRNA 146b	RNA Gene	19	GC10P102436	32.9215	https://www.genecards.org/cgi-bin/carddisp.pl?gene=MIR146B
MGMT	O-6-Methylguanine-DNA Methyltransferase	Protein Coding	50	GC10P129467	32.9091	https://www.genecards.org/cgi-bin/carddisp.pl?gene=MGMT
ZFHX3	Zinc Finger Homeobox 3	Protein Coding	42	GC16M072782	32.862	https://www.genecards.org/cgi-bin/carddisp.pl?gene=ZFHX3
MIR137	MicroRNA 137	RNA Gene	19	GC01M097991	32.8196	https://www.genecards.org/cgi-bin/carddisp.pl?gene=MIR137
MIR128-2	MicroRNA 128-2	RNA Gene	20	GC03P035750	32.8069	https://www.genecards.org/cgi-bin/carddisp.pl?gene=MIR128-2
ERCC1	ERCC Excision Repair 1, Endonuclease Non-Catalytic Subunit	Protein Coding	47	GC19M046972	32.7683	https://www.genecards.org/cgi-bin/carddisp.pl?gene=ERCC1
SLC9A9	Solute Carrier Family 9 Member A9	Protein Coding	40	GC03M143265	32.7275	https://www.genecards.org/cgi-bin/carddisp.pl?gene=SLC9A9
MIR16-1	MicroRNA 16-1	RNA Gene	22	GC13M050048	32.7262	https://www.genecards.org/cgi-bin/carddisp.pl?gene=MIR16-1
MAPK1	Mitogen-Activated Protein Kinase 1	Protein Coding	52	GC22M021754	32.6465	https://www.genecards.org/cgi-bin/carddisp.pl?gene=MAPK1
MIR122	MicroRNA 122	RNA Gene	21	GC18P058451	32.4561	https://www.genecards.org/cgi-bin/carddisp.pl?gene=MIR122
INS-IGF2	INS-IGF2 Readthrough	Protein Coding	27	GC11M002218	32.4491	https://www.genecards.org/cgi-bin/carddisp.pl?gene=INS-IGF2
JUN	Jun Proto-Oncogene, AP-1 Transcription Factor Subunit	Protein Coding	50	GC01M058780	32.4491	https://www.genecards.org/cgi-bin/carddisp.pl?gene=JUN
NKX2-1	NK2 Homeobox 1	Protein Coding	47	GC14M036516	32.2733	https://www.genecards.org/cgi-bin/carddisp.pl?gene=NKX2-1
MIR185	MicroRNA 185	RNA Gene	21	GC22P020106	32.2335	https://www.genecards.org/cgi-bin/carddisp.pl?gene=MIR185
PHB	Prohibitin	Protein Coding	48	GC17M049404	32.0532	https://www.genecards.org/cgi-bin/carddisp.pl?gene=PHB
MIR10A	MicroRNA 10a	RNA Gene	21	GC17M048579	31.9858	https://www.genecards.org/cgi-bin/carddisp.pl?gene=MIR10A
MMP9	Matrix Metallopeptidase 9	Protein Coding	54	GC20P046008	31.9314	https://www.genecards.org/cgi-bin/carddisp.pl?gene=MMP9
MIR199B	MicroRNA 199b	RNA Gene	19	GC09M128244	31.9267	https://www.genecards.org/cgi-bin/carddisp.pl?gene=MIR199B
ELAC2	ElaC Ribonuclease Z 2	Protein Coding	43	GC17M012991	31.8202	https://www.genecards.org/cgi-bin/carddisp.pl?gene=ELAC2
BIRC5	Baculoviral IAP Repeat Containing 5	Protein Coding	47	GC17P078214	31.8082	https://www.genecards.org/cgi-bin/carddisp.pl?gene=BIRC5
CDKN3	Cyclin Dependent Kinase Inhibitor 3	Protein Coding	43	GC14P054398	31.7751	https://www.genecards.org/cgi-bin/carddisp.pl?gene=CDKN3
MIR15B	MicroRNA 15b	RNA Gene	19	GC03P160404	31.7688	https://www.genecards.org/cgi-bin/carddisp.pl?gene=MIR15B
TP73	Tumor Protein P73	Protein Coding	46	GC01P003652	31.7096	https://www.genecards.org/cgi-bin/carddisp.pl?gene=TP73
KDR	Kinase Insert Domain Receptor	Protein Coding	54	GC04M055078	31.5379	https://www.genecards.org/cgi-bin/carddisp.pl?gene=KDR
MAP3K1	Mitogen-Activated Protein Kinase Kinase Kinase 1	Protein Coding	50	GC05P056815	31.5113	https://www.genecards.org/cgi-bin/carddisp.pl?gene=MAP3K1
CD274	CD274 Molecule	Protein Coding	45	GC09P005450	31.3542	https://www.genecards.org/cgi-bin/carddisp.pl?gene=CD274
CXCR4	C-X-C Motif Chemokine Receptor 4	Protein Coding	52	GC02M136114	31.3518	https://www.genecards.org/cgi-bin/carddisp.pl?gene=CXCR4
MIR206	MicroRNA 206	RNA Gene	20	GC06P052144	31.3107	https://www.genecards.org/cgi-bin/carddisp.pl?gene=MIR206
MIR486-1	MicroRNA 486-1	RNA Gene	16	GC08M041660	31.2699	https://www.genecards.org/cgi-bin/carddisp.pl?gene=MIR486-1
CD44	CD44 Molecule (Indian Blood Group)	Protein Coding	48	GC11P035139	31.0867	https://www.genecards.org/cgi-bin/carddisp.pl?gene=CD44
BCL2L1	BCL2 Like 1	Protein Coding	47	GC20M031664	31.0148	https://www.genecards.org/cgi-bin/carddisp.pl?gene=BCL2L1
MIR195	MicroRNA 195	RNA Gene	19	GC17M007018	30.9739	https://www.genecards.org/cgi-bin/carddisp.pl?gene=MIR195
H19	H19 Imprinted Maternally Expressed Transcript	RNA Gene	28	GC11M001995	30.9548	https://www.genecards.org/cgi-bin/carddisp.pl?gene=H19
IGF1	Insulin Like Growth Factor 1	Protein Coding	50	GC12M102395	30.8423	https://www.genecards.org/cgi-bin/carddisp.pl?gene=IGF1
POT1	Protection Of Telomeres 1	Protein Coding	44	GC07M124822	30.8174	https://www.genecards.org/cgi-bin/carddisp.pl?gene=POT1
MIR130A	MicroRNA 130a	RNA Gene	20	GC11P057641	30.6807	https://www.genecards.org/cgi-bin/carddisp.pl?gene=MIR130A
WWOX	WW Domain Containing Oxidoreductase	Protein Coding	48	GC16P078099	30.6804	https://www.genecards.org/cgi-bin/carddisp.pl?gene=WWOX
AXIN1	Axin 1	Protein Coding	47	GC16M000287	30.5322	https://www.genecards.org/cgi-bin/carddisp.pl?gene=AXIN1
MIR148A	MicroRNA 148a	RNA Gene	19	GC07M025993	30.4242	https://www.genecards.org/cgi-bin/carddisp.pl?gene=MIR148A
MIRLET7E	MicroRNA Let-7e	RNA Gene	20	GC19P051718	30.4106	https://www.genecards.org/cgi-bin/carddisp.pl?gene=MIRLET7E
IGF1R	Insulin Like Growth Factor 1 Receptor	Protein Coding	55	GC15P098648	30.3441	https://www.genecards.org/cgi-bin/carddisp.pl?gene=IGF1R
MAD1L1	Mitotic Arrest Deficient 1 Like 1	Protein Coding	47	GC07M001815	30.2873	https://www.genecards.org/cgi-bin/carddisp.pl?gene=MAD1L1
FHIT	Fragile Histidine Triad Diadenosine Triphosphatase	Protein Coding	45	GC03M059747	30.1335	https://www.genecards.org/cgi-bin/carddisp.pl?gene=FHIT
MIR106A	MicroRNA 106a	RNA Gene	18	GC0XM134219	30.1272	https://www.genecards.org/cgi-bin/carddisp.pl?gene=MIR106A
NQO1	NAD(P)H Quinone Dehydrogenase 1	Protein Coding	50	GC16M069706	29.9483	https://www.genecards.org/cgi-bin/carddisp.pl?gene=NQO1
TNFSF10	TNF Superfamily Member 10	Protein Coding	47	GC03M172505	29.8861	https://www.genecards.org/cgi-bin/carddisp.pl?gene=TNFSF10
MIRLET7A3	MicroRNA Let-7a-3	RNA Gene	19	GC22P046112	29.7994	https://www.genecards.org/cgi-bin/carddisp.pl?gene=MIRLET7A3
MIR30D	MicroRNA 30d	RNA Gene	17	GC08M134804	29.703	https://www.genecards.org/cgi-bin/carddisp.pl?gene=MIR30D
MIR98	MicroRNA 98	RNA Gene	17	GC0XM053595	29.5274	https://www.genecards.org/cgi-bin/carddisp.pl?gene=MIR98
MIRLET7I	MicroRNA Let-7i	RNA Gene	20	GC12P062606	29.5258	https://www.genecards.org/cgi-bin/carddisp.pl?gene=MIRLET7I
MIR372	MicroRNA 372	RNA Gene	16	GC19P056407	29.226	https://www.genecards.org/cgi-bin/carddisp.pl?gene=MIR372
ERBB3	Erb-B2 Receptor Tyrosine Kinase 3	Protein Coding	54	GC12P056376	29.1794	https://www.genecards.org/cgi-bin/carddisp.pl?gene=ERBB3
CASP10	Caspase 10	Protein Coding	48	GC02P201182	29.1485	https://www.genecards.org/cgi-bin/carddisp.pl?gene=CASP10
MIR196A2	MicroRNA 196a-2	RNA Gene	21	GC12P054368	29.0941	https://www.genecards.org/cgi-bin/carddisp.pl?gene=MIR196A2
CASP9	Caspase 9	Protein Coding	48	GC01M015491	29.0434	https://www.genecards.org/cgi-bin/carddisp.pl?gene=CASP9
WT1	WT1 Transcription Factor	Protein Coding	50	GC11M032365	29.0348	https://www.genecards.org/cgi-bin/carddisp.pl?gene=WT1
TGFA	Transforming Growth Factor Alpha	Protein Coding	46	GC02M070447	28.9955	https://www.genecards.org/cgi-bin/carddisp.pl?gene=TGFA
NFKB1	Nuclear Factor Kappa B Subunit 1	Protein Coding	52	GC04P102501	28.99	https://www.genecards.org/cgi-bin/carddisp.pl?gene=NFKB1
SMAD3	SMAD Family Member 3	Protein Coding	50	GC15P067063	28.9726	https://www.genecards.org/cgi-bin/carddisp.pl?gene=SMAD3
AOPEP	Aminopeptidase O (Putative)	Protein Coding	31	GC09P094728	28.8441	https://www.genecards.org/cgi-bin/carddisp.pl?gene=AOPEP
TOE1	Target Of EGR1, Exonuclease	Protein Coding	38	GC01P045339	28.7592	https://www.genecards.org/cgi-bin/carddisp.pl?gene=TOE1
KRT7	Keratin 7	Protein Coding	43	GC12P052232	28.7498	https://www.genecards.org/cgi-bin/carddisp.pl?gene=KRT7
SMARCE1	SWI/SNF Related, Matrix Associated, Actin Dependent Regulator Of Chromatin, Subfamily E, Member 1	Protein Coding	46	GC17M040624	28.6528	https://www.genecards.org/cgi-bin/carddisp.pl?gene=SMARCE1
VDR	Vitamin D Receptor	Protein Coding	52	GC12M047841	28.5524	https://www.genecards.org/cgi-bin/carddisp.pl?gene=VDR
RRAS2	RAS Related 2	Protein Coding	47	GC11M014299	28.5503	https://www.genecards.org/cgi-bin/carddisp.pl?gene=RRAS2
XRCC1	X-Ray Repair Cross Complementing 1	Protein Coding	44	GC19M043543	28.538	https://www.genecards.org/cgi-bin/carddisp.pl?gene=XRCC1
CDX2	Caudal Type Homeobox 2	Protein Coding	44	GC13M027962	28.5101	https://www.genecards.org/cgi-bin/carddisp.pl?gene=CDX2
POLK	DNA Polymerase Kappa	Protein Coding	43	GC05P075511	28.4596	https://www.genecards.org/cgi-bin/carddisp.pl?gene=POLK
PARP1	Poly(ADP-Ribose) Polymerase 1	Protein Coding	50	GC01M226360	28.4119	https://www.genecards.org/cgi-bin/carddisp.pl?gene=PARP1
MSMB	Microseminoprotein Beta	Protein Coding	41	GC10M046033	28.4085	https://www.genecards.org/cgi-bin/carddisp.pl?gene=MSMB
MIR196B	MicroRNA 196b	RNA Gene	19	GC07M027344	28.4079	https://www.genecards.org/cgi-bin/carddisp.pl?gene=MIR196B
OGG1	8-Oxoguanine DNA Glycosylase	Protein Coding	47	GC03P009751	28.3855	https://www.genecards.org/cgi-bin/carddisp.pl?gene=OGG1
UCA1	Urothelial Cancer Associated 1	RNA Gene	22	GC19P015828	28.3528	https://www.genecards.org/cgi-bin/carddisp.pl?gene=UCA1
ABCG2	ATP Binding Cassette Subfamily G Member 2 (Junior Blood Group)	Protein Coding	51	GC04M088090	28.3229	https://www.genecards.org/cgi-bin/carddisp.pl?gene=ABCG2
GNAS	GNAS Complex Locus	Protein Coding	51	GC20P058839	28.3186	https://www.genecards.org/cgi-bin/carddisp.pl?gene=GNAS
FGFR1	Fibroblast Growth Factor Receptor 1	Protein Coding	55	GC08M038400	28.2942	https://www.genecards.org/cgi-bin/carddisp.pl?gene=FGFR1
MIR22	MicroRNA 22	RNA Gene	20	GC17M001713	28.2925	https://www.genecards.org/cgi-bin/carddisp.pl?gene=MIR22
CYP2A6	Cytochrome P450 Family 2 Subfamily A Member 6	Protein Coding	48	GC19M040843	28.2769	https://www.genecards.org/cgi-bin/carddisp.pl?gene=CYP2A6
SRD5A2	Steroid 5 Alpha-Reductase 2	Protein Coding	43	GC02M031522	28.2154	https://www.genecards.org/cgi-bin/carddisp.pl?gene=SRD5A2
FLT4	Fms Related Receptor Tyrosine Kinase 4	Protein Coding	52	GC05M180607	28.1402	https://www.genecards.org/cgi-bin/carddisp.pl?gene=FLT4
IDH1	Isocitrate Dehydrogenase (NADP(+)) 1	Protein Coding	53	GC02M208236	28.133	https://www.genecards.org/cgi-bin/carddisp.pl?gene=IDH1
MIR331	MicroRNA 331	RNA Gene	18	GC12P095308	28.0877	https://www.genecards.org/cgi-bin/carddisp.pl?gene=MIR331
MITF	Melanocyte Inducing Transcription Factor	Protein Coding	48	GC03P069788	28.062	https://www.genecards.org/cgi-bin/carddisp.pl?gene=MITF
MAX	MYC Associated Factor X	Protein Coding	48	GC14M065009	27.9569	https://www.genecards.org/cgi-bin/carddisp.pl?gene=MAX
PLAU	Plasminogen Activator, Urokinase	Protein Coding	52	GC10P073909	27.8943	https://www.genecards.org/cgi-bin/carddisp.pl?gene=PLAU
AIP	Aryl Hydrocarbon Receptor Interacting Protein	Protein Coding	45	GC11P067468	27.7735	https://www.genecards.org/cgi-bin/carddisp.pl?gene=AIP
FGF2	Fibroblast Growth Factor 2	Protein Coding	48	GC04P122826	27.729	https://www.genecards.org/cgi-bin/carddisp.pl?gene=FGF2
PTK2	Protein Tyrosine Kinase 2	Protein Coding	48	GC08M140657	27.722	https://www.genecards.org/cgi-bin/carddisp.pl?gene=PTK2
RB1CC1	RB1 Inducible Coiled-Coil 1	Protein Coding	43	GC08M052622	27.712	https://www.genecards.org/cgi-bin/carddisp.pl?gene=RB1CC1
CYCS	Cytochrome C, Somatic	Protein Coding	49	GC07M025118	27.7066	https://www.genecards.org/cgi-bin/carddisp.pl?gene=CYCS
DNMT1	DNA Methyltransferase 1	Protein Coding	51	GC19M010133	27.6915	https://www.genecards.org/cgi-bin/carddisp.pl?gene=DNMT1
MIR181A1	MicroRNA 181a-1	RNA Gene	19	GC01M198860	27.6403	https://www.genecards.org/cgi-bin/carddisp.pl?gene=MIR181A1
FAN1	FANCD2 And FANCI Associated Nuclease 1	Protein Coding	37	GC15P032043	27.5678	https://www.genecards.org/cgi-bin/carddisp.pl?gene=FAN1
HMMR	Hyaluronan Mediated Motility Receptor	Protein Coding	43	GC05P163480	27.5529	https://www.genecards.org/cgi-bin/carddisp.pl?gene=HMMR
CYP1A1	Cytochrome P450 Family 1 Subfamily A Member 1	Protein Coding	48	GC15M074719	27.4797	https://www.genecards.org/cgi-bin/carddisp.pl?gene=CYP1A1
PROM1	Prominin 1	Protein Coding	45	GC04M015965	27.4523	https://www.genecards.org/cgi-bin/carddisp.pl?gene=PROM1
TCF7L2	Transcription Factor 7 Like 2	Protein Coding	46	GC10P112950	27.3721	https://www.genecards.org/cgi-bin/carddisp.pl?gene=TCF7L2
KRT20	Keratin 20	Protein Coding	43	GC17M040875	27.3602	https://www.genecards.org/cgi-bin/carddisp.pl?gene=KRT20
ENG	Endoglin	Protein Coding	47	GC09M127815	27.3483	https://www.genecards.org/cgi-bin/carddisp.pl?gene=ENG
ATR	ATR Serine/Threonine Kinase	Protein Coding	52	GC03M142449	27.2283	https://www.genecards.org/cgi-bin/carddisp.pl?gene=ATR
EZH2	Enhancer Of Zeste 2 Polycomb Repressive Complex 2 Subunit	Protein Coding	54	GC07M148807	27.2132	https://www.genecards.org/cgi-bin/carddisp.pl?gene=EZH2
MACC1	MET Transcriptional Regulator MACC1	Protein Coding	37	GC07M020140	27.2014	https://www.genecards.org/cgi-bin/carddisp.pl?gene=MACC1
MIR23A	MicroRNA 23a	RNA Gene	20	GC19M014110	27.1458	https://www.genecards.org/cgi-bin/carddisp.pl?gene=MIR23A
MXRA5	Matrix Remodeling Associated 5	Protein Coding	32	GC0XM003308	27.1379	https://www.genecards.org/cgi-bin/carddisp.pl?gene=MXRA5
NTRK1	Neurotrophic Receptor Tyrosine Kinase 1	Protein Coding	50	GC01P156815	27.0906	https://www.genecards.org/cgi-bin/carddisp.pl?gene=NTRK1
RBBP8	RB Binding Protein 8, Endonuclease	Protein Coding	45	GC18P022798	27.0735	https://www.genecards.org/cgi-bin/carddisp.pl?gene=RBBP8
TOP2A	DNA Topoisomerase II Alpha	Protein Coding	51	GC17M040388	27.0426	https://www.genecards.org/cgi-bin/carddisp.pl?gene=TOP2A
PRKAR1A	Protein Kinase CAMP-Dependent Type I Regulatory Subunit Alpha	Protein Coding	52	GC17P068545	27.0422	https://www.genecards.org/cgi-bin/carddisp.pl?gene=PRKAR1A
ABL1	ABL Proto-Oncogene 1, Non-Receptor Tyrosine Kinase	Protein Coding	53	GC09P130713	26.8808	https://www.genecards.org/cgi-bin/carddisp.pl?gene=ABL1
IGF2R	Insulin Like Growth Factor 2 Receptor	Protein Coding	46	GC06P159969	26.8741	https://www.genecards.org/cgi-bin/carddisp.pl?gene=IGF2R
IDH2	Isocitrate Dehydrogenase (NADP(+)) 2	Protein Coding	52	GC15M090083	26.7909	https://www.genecards.org/cgi-bin/carddisp.pl?gene=IDH2
IFNG	Interferon Gamma	Protein Coding	48	GC12M068154	26.7844	https://www.genecards.org/cgi-bin/carddisp.pl?gene=IFNG
TMEM127	Transmembrane Protein 127	Protein Coding	38	GC02M096248	26.7091	https://www.genecards.org/cgi-bin/carddisp.pl?gene=TMEM127
FLT1	Fms Related Receptor Tyrosine Kinase 1	Protein Coding	51	GC13M028300	26.6731	https://www.genecards.org/cgi-bin/carddisp.pl?gene=FLT1
MAPK8	Mitogen-Activated Protein Kinase 8	Protein Coding	51	GC10P048306	26.503	https://www.genecards.org/cgi-bin/carddisp.pl?gene=MAPK8
KRT19	Keratin 19	Protein Coding	46	GC17M041523	26.4977	https://www.genecards.org/cgi-bin/carddisp.pl?gene=KRT19
MMP1	Matrix Metallopeptidase 1	Protein Coding	52	GC11M102810	26.4629	https://www.genecards.org/cgi-bin/carddisp.pl?gene=MMP1
NFKBIA	NFKB Inhibitor Alpha	Protein Coding	51	GC14M035401	26.4491	https://www.genecards.org/cgi-bin/carddisp.pl?gene=NFKBIA
DDB2	Damage Specific DNA Binding Protein 2	Protein Coding	47	GC11P047237	26.44	https://www.genecards.org/cgi-bin/carddisp.pl?gene=DDB2
RAF1	Raf-1 Proto-Oncogene, Serine/Threonine Kinase	Protein Coding	54	GC03M012583	26.3967	https://www.genecards.org/cgi-bin/carddisp.pl?gene=RAF1
PDGFRB	Platelet Derived Growth Factor Receptor Beta	Protein Coding	55	GC05M150113	26.3596	https://www.genecards.org/cgi-bin/carddisp.pl?gene=PDGFRB
IL2	Interleukin 2	Protein Coding	45	GC04M122451	26.2881	https://www.genecards.org/cgi-bin/carddisp.pl?gene=IL2
ETV6	ETS Variant Transcription Factor 6	Protein Coding	47	GC12P011649	26.2714	https://www.genecards.org/cgi-bin/carddisp.pl?gene=ETV6
ST14	ST14 Transmembrane Serine Protease Matriptase	Protein Coding	47	GC11P130159	26.193	https://www.genecards.org/cgi-bin/carddisp.pl?gene=ST14
CTLA4	Cytotoxic T-Lymphocyte Associated Protein 4	Protein Coding	46	GC02P203867	26.1899	https://www.genecards.org/cgi-bin/carddisp.pl?gene=CTLA4
HFE	Homeostatic Iron Regulator	Protein Coding	44	GC06P026087	26.176	https://www.genecards.org/cgi-bin/carddisp.pl?gene=HFE
TH2LCRR	T Helper Type 2 Locus Control Region Associated RNA	RNA Gene	11	GC05M132631	26.1732	https://www.genecards.org/cgi-bin/carddisp.pl?gene=TH2LCRR
EHBP1	EH Domain Binding Protein 1	Protein Coding	38	GC02P062673	26.1656	https://www.genecards.org/cgi-bin/carddisp.pl?gene=EHBP1
MIR197	MicroRNA 197	RNA Gene	19	GC01P109549	26.1373	https://www.genecards.org/cgi-bin/carddisp.pl?gene=MIR197
CDK2	Cyclin Dependent Kinase 2	Protein Coding	52	GC12P055966	26.0975	https://www.genecards.org/cgi-bin/carddisp.pl?gene=CDK2
SETD2	SET Domain Containing 2, Histone Lysine Methyltransferase	Protein Coding	47	GC03M047033	26.0617	https://www.genecards.org/cgi-bin/carddisp.pl?gene=SETD2
MYCN	MYCN Proto-Oncogene, BHLH Transcription Factor	Protein Coding	47	GC02P015949	26.0459	https://www.genecards.org/cgi-bin/carddisp.pl?gene=MYCN
IGFBP3	Insulin Like Growth Factor Binding Protein 3	Protein Coding	45	GC07M045912	25.9687	https://www.genecards.org/cgi-bin/carddisp.pl?gene=IGFBP3
MXI1	MAX Interactor 1, Dimerization Protein	Protein Coding	42	GC10P110208	25.9403	https://www.genecards.org/cgi-bin/carddisp.pl?gene=MXI1
STAT1	Signal Transducer And Activator Of Transcription 1	Protein Coding	54	GC02M190908	25.931	https://www.genecards.org/cgi-bin/carddisp.pl?gene=STAT1
DPYD	Dihydropyrimidine Dehydrogenase	Protein Coding	53	GC01M097015	25.8592	https://www.genecards.org/cgi-bin/carddisp.pl?gene=DPYD
MAP3K8	Mitogen-Activated Protein Kinase Kinase Kinase 8	Protein Coding	47	GC10P030458	25.8483	https://www.genecards.org/cgi-bin/carddisp.pl?gene=MAP3K8
CAV1	Caveolin 1	Protein Coding	48	GC07P116524	25.832	https://www.genecards.org/cgi-bin/carddisp.pl?gene=CAV1
VEGFC	Vascular Endothelial Growth Factor C	Protein Coding	48	GC04M176683	25.7252	https://www.genecards.org/cgi-bin/carddisp.pl?gene=VEGFC
ABCC1	ATP Binding Cassette Subfamily C Member 1	Protein Coding	50	GC16P015949	25.706	https://www.genecards.org/cgi-bin/carddisp.pl?gene=ABCC1
RASSF1	Ras Association Domain Family Member 1	Protein Coding	45	GC03M050329	25.6719	https://www.genecards.org/cgi-bin/carddisp.pl?gene=RASSF1
E2F1	E2F Transcription Factor 1	Protein Coding	44	GC20M033675	25.67	https://www.genecards.org/cgi-bin/carddisp.pl?gene=E2F1
MMP7	Matrix Metallopeptidase 7	Protein Coding	49	GC11M102425	25.5889	https://www.genecards.org/cgi-bin/carddisp.pl?gene=MMP7
SP1	Sp1 Transcription Factor	Protein Coding	45	GC12P053380	25.5279	https://www.genecards.org/cgi-bin/carddisp.pl?gene=SP1
LOC100507346	Uncharacterized LOC100507346	RNA Gene	9	GC09P095463	25.4531	https://www.genecards.org/cgi-bin/carddisp.pl?gene=LOC100507346
MUC2	Mucin 2, Oligomeric Mucus/Gel-Forming	Protein Coding	40	GC11P001074	25.3792	https://www.genecards.org/cgi-bin/carddisp.pl?gene=MUC2
CXCL12	C-X-C Motif Chemokine Ligand 12	Protein Coding	46	GC10M044294	25.356	https://www.genecards.org/cgi-bin/carddisp.pl?gene=CXCL12
TYMP	Thymidine Phosphorylase	Protein Coding	47	GC22M050525	25.3181	https://www.genecards.org/cgi-bin/carddisp.pl?gene=TYMP
PGR	Progesterone Receptor	Protein Coding	51	GC11M101030	25.3179	https://www.genecards.org/cgi-bin/carddisp.pl?gene=PGR
JAK1	Janus Kinase 1	Protein Coding	54	GC01M064833	25.3142	https://www.genecards.org/cgi-bin/carddisp.pl?gene=JAK1
MIR142	MicroRNA 142	RNA Gene	20	GC17M058331	25.2984	https://www.genecards.org/cgi-bin/carddisp.pl?gene=MIR142
CYP19A1	Cytochrome P450 Family 19 Subfamily A Member 1	Protein Coding	50	GC15M051208	25.2976	https://www.genecards.org/cgi-bin/carddisp.pl?gene=CYP19A1
MAPK14	Mitogen-Activated Protein Kinase 14	Protein Coding	52	GC06P055339	25.2587	https://www.genecards.org/cgi-bin/carddisp.pl?gene=MAPK14
SNAI2	Snail Family Transcriptional Repressor 2	Protein Coding	45	GC08M048917	25.2573	https://www.genecards.org/cgi-bin/carddisp.pl?gene=SNAI2
CDKN2B	Cyclin Dependent Kinase Inhibitor 2B	Protein Coding	48	GC09M022002	25.2555	https://www.genecards.org/cgi-bin/carddisp.pl?gene=CDKN2B
MIR224	MicroRNA 224	RNA Gene	17	GC0XM151958	25.2133	https://www.genecards.org/cgi-bin/carddisp.pl?gene=MIR224
NQO2	N-Ribosyldihydronicotinamide:Quinone Reductase 2	Protein Coding	46	GC06P003014	25.1859	https://www.genecards.org/cgi-bin/carddisp.pl?gene=NQO2
MAPK3	Mitogen-Activated Protein Kinase 3	Protein Coding	50	GC16M031188	25.1149	https://www.genecards.org/cgi-bin/carddisp.pl?gene=MAPK3
MALAT1	Metastasis Associated Lung Adenocarcinoma Transcript 1	RNA Gene	23	GC11P066225	25.1112	https://www.genecards.org/cgi-bin/carddisp.pl?gene=MALAT1
GLI1	GLI Family Zinc Finger 1	Protein Coding	48	GC12P057460	25.1094	https://www.genecards.org/cgi-bin/carddisp.pl?gene=GLI1
AKT2	AKT Serine/Threonine Kinase 2	Protein Coding	54	GC19M040230	25.0974	https://www.genecards.org/cgi-bin/carddisp.pl?gene=AKT2
TGFBR1	Transforming Growth Factor Beta Receptor 1	Protein Coding	54	GC09P099104	25.0821	https://www.genecards.org/cgi-bin/carddisp.pl?gene=TGFBR1
MUC16	Mucin 16, Cell Surface Associated	Protein Coding	37	GC19M008848	25.0566	https://www.genecards.org/cgi-bin/carddisp.pl?gene=MUC16
MIR181A2	MicroRNA 181a-2	RNA Gene	20	GC09P124692	25.0203	https://www.genecards.org/cgi-bin/carddisp.pl?gene=MIR181A2
RECQL	RecQ Like Helicase	Protein Coding	41	GC12M021468	24.9524	https://www.genecards.org/cgi-bin/carddisp.pl?gene=RECQL
CDK1	Cyclin Dependent Kinase 1	Protein Coding	47	GC10P060772	24.9441	https://www.genecards.org/cgi-bin/carddisp.pl?gene=CDK1
CCNA2	Cyclin A2	Protein Coding	46	GC04M121816	24.8845	https://www.genecards.org/cgi-bin/carddisp.pl?gene=CCNA2
XIAP	X-Linked Inhibitor Of Apoptosis	Protein Coding	50	GC0XP123859	24.8325	https://www.genecards.org/cgi-bin/carddisp.pl?gene=XIAP
PRKCA	Protein Kinase C Alpha	Protein Coding	52	GC17P066302	24.829	https://www.genecards.org/cgi-bin/carddisp.pl?gene=PRKCA
MIR128-1	MicroRNA 128-1	RNA Gene	19	GC02P135665	24.7637	https://www.genecards.org/cgi-bin/carddisp.pl?gene=MIR128-1
CDK6	Cyclin Dependent Kinase 6	Protein Coding	54	GC07M092604	24.738	https://www.genecards.org/cgi-bin/carddisp.pl?gene=CDK6
TWIST1	Twist Family BHLH Transcription Factor 1	Protein Coding	47	GC07M019020	24.6862	https://www.genecards.org/cgi-bin/carddisp.pl?gene=TWIST1
FOS	Fos Proto-Oncogene, AP-1 Transcription Factor Subunit	Protein Coding	51	GC14P075278	24.6704	https://www.genecards.org/cgi-bin/carddisp.pl?gene=FOS
LGALS3	Galectin 3	Protein Coding	45	GC14P055124	24.592	https://www.genecards.org/cgi-bin/carddisp.pl?gene=LGALS3
MAP3K6	Mitogen-Activated Protein Kinase Kinase Kinase 6	Protein Coding	45	GC01M027354	24.5838	https://www.genecards.org/cgi-bin/carddisp.pl?gene=MAP3K6
TP63	Tumor Protein P63	Protein Coding	49	GC03P189598	24.5585	https://www.genecards.org/cgi-bin/carddisp.pl?gene=TP63
MIR191	MicroRNA 191	RNA Gene	20	GC03M049438	24.4994	https://www.genecards.org/cgi-bin/carddisp.pl?gene=MIR191
PLAUR	Plasminogen Activator, Urokinase Receptor	Protein Coding	45	GC19M043646	24.4943	https://www.genecards.org/cgi-bin/carddisp.pl?gene=PLAUR
PCNA	Proliferating Cell Nuclear Antigen	Protein Coding	52	GC20M005114	24.4584	https://www.genecards.org/cgi-bin/carddisp.pl?gene=PCNA
MCL1	MCL1 Apoptosis Regulator, BCL2 Family Member	Protein Coding	48	GC01M150561	24.4407	https://www.genecards.org/cgi-bin/carddisp.pl?gene=MCL1
RELA	RELA Proto-Oncogene, NF-KB Subunit	Protein Coding	51	GC11M065653	24.3955	https://www.genecards.org/cgi-bin/carddisp.pl?gene=RELA
HGF	Hepatocyte Growth Factor	Protein Coding	52	GC07M081699	24.3508	https://www.genecards.org/cgi-bin/carddisp.pl?gene=HGF
FN1	Fibronectin 1	Protein Coding	50	GC02M215360	24.3118	https://www.genecards.org/cgi-bin/carddisp.pl?gene=FN1
ITGB1	Integrin Subunit Beta 1	Protein Coding	51	GC10M032890	24.2792	https://www.genecards.org/cgi-bin/carddisp.pl?gene=ITGB1
RUNX1	RUNX Family Transcription Factor 1	Protein Coding	49	GC21M034787	24.2732	https://www.genecards.org/cgi-bin/carddisp.pl?gene=RUNX1
CTAG1B	Cancer/Testis Antigen 1B	Protein Coding	32	GC0XM154617	24.2255	https://www.genecards.org/cgi-bin/carddisp.pl?gene=CTAG1B
NAT2	N-Acetyltransferase 2	Protein Coding	44	GC08P018391	24.1983	https://www.genecards.org/cgi-bin/carddisp.pl?gene=NAT2
ERCC4	ERCC Excision Repair 4, Endonuclease Catalytic Subunit	Protein Coding	46	GC16P013920	24.1967	https://www.genecards.org/cgi-bin/carddisp.pl?gene=ERCC4
HOTAIR	HOX Transcript Antisense RNA	RNA Gene	26	GC12M053962	24.141	https://www.genecards.org/cgi-bin/carddisp.pl?gene=HOTAIR
KLK3	Kallikrein Related Peptidase 3	Protein Coding	47	GC19P050854	24.1238	https://www.genecards.org/cgi-bin/carddisp.pl?gene=KLK3
TIMP3	TIMP Metallopeptidase Inhibitor 3	Protein Coding	46	GC22P032800	24.1234	https://www.genecards.org/cgi-bin/carddisp.pl?gene=TIMP3
DACOR1	DNMT1-Associated Colon Cancer Repressed LncRNA 1	RNA Gene	6	GC15U902209	24.0988	https://www.genecards.org/cgi-bin/carddisp.pl?gene=DACOR1
CASC2	Cancer Susceptibility 2	RNA Gene	24	GC10P118046	24.0849	https://www.genecards.org/cgi-bin/carddisp.pl?gene=CASC2
OPCML	Opioid Binding Protein/Cell Adhesion Molecule Like	Protein Coding	43	GC11M132405	24.0799	https://www.genecards.org/cgi-bin/carddisp.pl?gene=OPCML
SMAD2	SMAD Family Member 2	Protein Coding	48	GC18M047809	24.0736	https://www.genecards.org/cgi-bin/carddisp.pl?gene=SMAD2
LZTS1	Leucine Zipper Tumor Suppressor 1	Protein Coding	39	GC08M020246	24.0614	https://www.genecards.org/cgi-bin/carddisp.pl?gene=LZTS1
ODC1	Ornithine Decarboxylase 1	Protein Coding	49	GC02M010432	24.0392	https://www.genecards.org/cgi-bin/carddisp.pl?gene=ODC1
SNAI1	Snail Family Transcriptional Repressor 1	Protein Coding	45	GC20P049982	24.0384	https://www.genecards.org/cgi-bin/carddisp.pl?gene=SNAI1
RHOA	Ras Homolog Family Member A	Protein Coding	48	GC03M049359	24.0367	https://www.genecards.org/cgi-bin/carddisp.pl?gene=RHOA
PGBD3	PiggyBac Transposable Element Derived 3	Protein Coding	28	GC10M049517	23.9553	https://www.genecards.org/cgi-bin/carddisp.pl?gene=PGBD3
HERC2	HECT And RLD Domain Containing E3 Ubiquitin Protein Ligase 2	Protein Coding	45	GC15M028111	23.9029	https://www.genecards.org/cgi-bin/carddisp.pl?gene=HERC2
FOXP3	Forkhead Box P3	Protein Coding	47	GC0XM049250	23.8696	https://www.genecards.org/cgi-bin/carddisp.pl?gene=FOXP3
INS	Insulin	Protein Coding	48	GC11M002159	23.8028	https://www.genecards.org/cgi-bin/carddisp.pl?gene=INS
KRT18	Keratin 18	Protein Coding	49	GC12P052948	23.79	https://www.genecards.org/cgi-bin/carddisp.pl?gene=KRT18
CHEK1	Checkpoint Kinase 1	Protein Coding	50	GC11P125625	23.7656	https://www.genecards.org/cgi-bin/carddisp.pl?gene=CHEK1
MKI67	Marker Of Proliferation Ki-67	Protein Coding	45	GC10M128096	23.7652	https://www.genecards.org/cgi-bin/carddisp.pl?gene=MKI67
SLC2A1	Solute Carrier Family 2 Member 1	Protein Coding	53	GC01M042925	23.7159	https://www.genecards.org/cgi-bin/carddisp.pl?gene=SLC2A1
SLMAP	Sarcolemma Associated Protein	Protein Coding	39	GC03P057797	23.686	https://www.genecards.org/cgi-bin/carddisp.pl?gene=SLMAP
SDHAF2	Succinate Dehydrogenase Complex Assembly Factor 2	Protein Coding	42	GC11P061430	23.6597	https://www.genecards.org/cgi-bin/carddisp.pl?gene=SDHAF2
AREG	Amphiregulin	Protein Coding	43	GC04P074445	23.6514	https://www.genecards.org/cgi-bin/carddisp.pl?gene=AREG
DNMT3A	DNA Methyltransferase 3 Alpha	Protein Coding	52	GC02M025228	23.6219	https://www.genecards.org/cgi-bin/carddisp.pl?gene=DNMT3A
HSP90AA1	Heat Shock Protein 90 Alpha Family Class A Member 1	Protein Coding	48	GC14M102080	23.5911	https://www.genecards.org/cgi-bin/carddisp.pl?gene=HSP90AA1
TERC	Telomerase RNA Component	RNA Gene	29	GC03M169765	23.5743	https://www.genecards.org/cgi-bin/carddisp.pl?gene=TERC
MIR9-3	MicroRNA 9-3	RNA Gene	20	GC15P089363	23.5117	https://www.genecards.org/cgi-bin/carddisp.pl?gene=MIR9-3
MUC4	Mucin 4, Cell Surface Associated	Protein Coding	38	GC03M195746	23.487	https://www.genecards.org/cgi-bin/carddisp.pl?gene=MUC4
MMP14	Matrix Metallopeptidase 14	Protein Coding	52	GC14P026302	23.4209	https://www.genecards.org/cgi-bin/carddisp.pl?gene=MMP14
MIR661	MicroRNA 661	RNA Gene	18	GC08M143945	23.4046	https://www.genecards.org/cgi-bin/carddisp.pl?gene=MIR661
HSPB1	Heat Shock Protein Family B (Small) Member 1	Protein Coding	52	GC07P076302	23.3406	https://www.genecards.org/cgi-bin/carddisp.pl?gene=HSPB1
SOD2	Superoxide Dismutase 2	Protein Coding	51	GC06M159669	23.3347	https://www.genecards.org/cgi-bin/carddisp.pl?gene=SOD2
NF2	Neurofibromin 2	Protein Coding	49	GC22P029603	23.3326	https://www.genecards.org/cgi-bin/carddisp.pl?gene=NF2
CHGA	Chromogranin A	Protein Coding	43	GC14P092925	23.3226	https://www.genecards.org/cgi-bin/carddisp.pl?gene=CHGA
PCAT1	Prostate Cancer Associated Transcript 1	RNA Gene	18	GC08P126553	23.3219	https://www.genecards.org/cgi-bin/carddisp.pl?gene=PCAT1
SPP1	Secreted Phosphoprotein 1	Protein Coding	47	GC04P087975	23.3123	https://www.genecards.org/cgi-bin/carddisp.pl?gene=SPP1
CCNB1	Cyclin B1	Protein Coding	47	GC05P069167	23.2828	https://www.genecards.org/cgi-bin/carddisp.pl?gene=CCNB1
RAC1	Rac Family Small GTPase 1	Protein Coding	50	GC07P006377	23.2631	https://www.genecards.org/cgi-bin/carddisp.pl?gene=RAC1
KLF5	Kruppel Like Factor 5	Protein Coding	45	GC13P073054	23.2549	https://www.genecards.org/cgi-bin/carddisp.pl?gene=KLF5
MIR520C	MicroRNA 520c	RNA Gene	18	GC19P056391	23.2462	https://www.genecards.org/cgi-bin/carddisp.pl?gene=MIR520C
MIR502	MicroRNA 502	RNA Gene	16	GC0XP050014	23.2044	https://www.genecards.org/cgi-bin/carddisp.pl?gene=MIR502
MIR375	MicroRNA 375	RNA Gene	19	GC02M219001	23.174	https://www.genecards.org/cgi-bin/carddisp.pl?gene=MIR375
YAP1	Yes1 Associated Transcriptional Regulator	Protein Coding	48	GC11P102110	23.0719	https://www.genecards.org/cgi-bin/carddisp.pl?gene=YAP1
ZEB1	Zinc Finger E-Box Binding Homeobox 1	Protein Coding	49	GC10P031318	22.8223	https://www.genecards.org/cgi-bin/carddisp.pl?gene=ZEB1
WRAP53	WD Repeat Containing Antisense To TP53	Protein Coding	41	GC17P009114	22.8058	https://www.genecards.org/cgi-bin/carddisp.pl?gene=WRAP53
TOP1	DNA Topoisomerase I	Protein Coding	49	GC20P041028	22.7653	https://www.genecards.org/cgi-bin/carddisp.pl?gene=TOP1
NOS2	Nitric Oxide Synthase 2	Protein Coding	50	GC17M027756	22.7412	https://www.genecards.org/cgi-bin/carddisp.pl?gene=NOS2
ING1	Inhibitor Of Growth Family Member 1	Protein Coding	44	GC13P110712	22.7037	https://www.genecards.org/cgi-bin/carddisp.pl?gene=ING1
ANXA5	Annexin A5	Protein Coding	47	GC04M121667	22.7037	https://www.genecards.org/cgi-bin/carddisp.pl?gene=ANXA5
KRT8	Keratin 8	Protein Coding	48	GC12M052897	22.6072	https://www.genecards.org/cgi-bin/carddisp.pl?gene=KRT8
GRP	Gastrin Releasing Peptide	Protein Coding	41	GC18P059220	22.5202	https://www.genecards.org/cgi-bin/carddisp.pl?gene=GRP
TLR4	Toll Like Receptor 4	Protein Coding	51	GC09P117704	22.4684	https://www.genecards.org/cgi-bin/carddisp.pl?gene=TLR4
GSK3B	Glycogen Synthase Kinase 3 Beta	Protein Coding	51	GC03M119821	22.4265	https://www.genecards.org/cgi-bin/carddisp.pl?gene=GSK3B
NOD2	Nucleotide Binding Oligomerization Domain Containing 2	Protein Coding	48	GC16P050693	22.4136	https://www.genecards.org/cgi-bin/carddisp.pl?gene=NOD2
ENO2	Enolase 2	Protein Coding	48	GC12P006913	22.4035	https://www.genecards.org/cgi-bin/carddisp.pl?gene=ENO2
DROSHA	Drosha Ribonuclease III	Protein Coding	43	GC05M031401	22.3783	https://www.genecards.org/cgi-bin/carddisp.pl?gene=DROSHA
MIR449A	MicroRNA 449a	RNA Gene	20	GC05M055171	22.3309	https://www.genecards.org/cgi-bin/carddisp.pl?gene=MIR449A
CYP1B1	Cytochrome P450 Family 1 Subfamily B Member 1	Protein Coding	49	GC02M038066	22.3279	https://www.genecards.org/cgi-bin/carddisp.pl?gene=CYP1B1
AKT3	AKT Serine/Threonine Kinase 3	Protein Coding	54	GC01M243488	22.2505	https://www.genecards.org/cgi-bin/carddisp.pl?gene=AKT3
THBS1	Thrombospondin 1	Protein Coding	45	GC15P039581	22.2324	https://www.genecards.org/cgi-bin/carddisp.pl?gene=THBS1
KLF4	Kruppel Like Factor 4	Protein Coding	46	GC09M107484	22.2209	https://www.genecards.org/cgi-bin/carddisp.pl?gene=KLF4
CCR6	C-C Motif Chemokine Receptor 6	Protein Coding	45	GC06P167111	22.2123	https://www.genecards.org/cgi-bin/carddisp.pl?gene=CCR6
CCL2	C-C Motif Chemokine Ligand 2	Protein Coding	49	GC17P034255	22.2028	https://www.genecards.org/cgi-bin/carddisp.pl?gene=CCL2
MIR199A1	MicroRNA 199a-1	RNA Gene	19	GC19M010817	22.1936	https://www.genecards.org/cgi-bin/carddisp.pl?gene=MIR199A1
RPS6KB1	Ribosomal Protein S6 Kinase B1	Protein Coding	50	GC17P059893	22.1486	https://www.genecards.org/cgi-bin/carddisp.pl?gene=RPS6KB1
BAK1	BCL2 Antagonist/Killer 1	Protein Coding	45	GC06M033572	22.1478	https://www.genecards.org/cgi-bin/carddisp.pl?gene=BAK1
PLK1	Polo Like Kinase 1	Protein Coding	50	GC16P023958	22.1386	https://www.genecards.org/cgi-bin/carddisp.pl?gene=PLK1
CREBBP	CREB Binding Protein	Protein Coding	52	GC16M003745	22.0575	https://www.genecards.org/cgi-bin/carddisp.pl?gene=CREBBP
HDAC1	Histone Deacetylase 1	Protein Coding	50	GC01P032292	22.029	https://www.genecards.org/cgi-bin/carddisp.pl?gene=HDAC1
PVT1	Pvt1 Oncogene	RNA Gene	24	GC08P127822	22.0242	https://www.genecards.org/cgi-bin/carddisp.pl?gene=PVT1
HABP2	Hyaluronan Binding Protein 2	Protein Coding	45	GC10P113550	22.0205	https://www.genecards.org/cgi-bin/carddisp.pl?gene=HABP2
IL4	Interleukin 4	Protein Coding	46	GC05P132673	22.0147	https://www.genecards.org/cgi-bin/carddisp.pl?gene=IL4
CFLAR	CASP8 And FADD Like Apoptosis Regulator	Protein Coding	47	GC02P201117	21.9942	https://www.genecards.org/cgi-bin/carddisp.pl?gene=CFLAR
DHFR	Dihydrofolate Reductase	Protein Coding	50	GC05M080626	21.9748	https://www.genecards.org/cgi-bin/carddisp.pl?gene=DHFR
CCND2	Cyclin D2	Protein Coding	50	GC12P011795	21.934	https://www.genecards.org/cgi-bin/carddisp.pl?gene=CCND2
PIK3CG	Phosphatidylinositol-4,5-Bisphosphate 3-Kinase Catalytic Subunit Gamma	Protein Coding	49	GC07P106865	21.8795	https://www.genecards.org/cgi-bin/carddisp.pl?gene=PIK3CG
GDNF	Glial Cell Derived Neurotrophic Factor	Protein Coding	48	GC05M037812	21.8426	https://www.genecards.org/cgi-bin/carddisp.pl?gene=GDNF
DNMT3B	DNA Methyltransferase 3 Beta	Protein Coding	51	GC20P032762	21.7911	https://www.genecards.org/cgi-bin/carddisp.pl?gene=DNMT3B
CSF2	Colony Stimulating Factor 2	Protein Coding	44	GC05P132073	21.7623	https://www.genecards.org/cgi-bin/carddisp.pl?gene=CSF2
PDCD1	Programmed Cell Death 1	Protein Coding	48	GC02M241849	21.7407	https://www.genecards.org/cgi-bin/carddisp.pl?gene=PDCD1
NFE2L2	Nuclear Factor, Erythroid 2 Like 2	Protein Coding	50	GC02M177227	21.6956	https://www.genecards.org/cgi-bin/carddisp.pl?gene=NFE2L2
MINPP1	Multiple Inositol-Polyphosphate Phosphatase 1	Protein Coding	45	GC10P087504	21.6953	https://www.genecards.org/cgi-bin/carddisp.pl?gene=MINPP1
NME1	NME/NM23 Nucleoside Diphosphate Kinase 1	Protein Coding	47	GC17P051154	21.632	https://www.genecards.org/cgi-bin/carddisp.pl?gene=NME1
CSF3	Colony Stimulating Factor 3	Protein Coding	40	GC17P040015	21.6061	https://www.genecards.org/cgi-bin/carddisp.pl?gene=CSF3
MIR24-2	MicroRNA 24-2	RNA Gene	18	GC19M014108	21.6033	https://www.genecards.org/cgi-bin/carddisp.pl?gene=MIR24-2
ACTB	Actin Beta	Protein Coding	50	GC07M005527	21.5763	https://www.genecards.org/cgi-bin/carddisp.pl?gene=ACTB
ERBB4	Erb-B2 Receptor Tyrosine Kinase 4	Protein Coding	55	GC02M211375	21.5729	https://www.genecards.org/cgi-bin/carddisp.pl?gene=ERBB4
DKK1	Dickkopf WNT Signaling Pathway Inhibitor 1	Protein Coding	45	GC10P052314	21.5651	https://www.genecards.org/cgi-bin/carddisp.pl?gene=DKK1
RIPK1	Receptor Interacting Serine/Threonine Kinase 1	Protein Coding	50	GC06P003073	21.548	https://www.genecards.org/cgi-bin/carddisp.pl?gene=RIPK1
MIR181B1	MicroRNA 181b-1	RNA Gene	19	GC01M198858	21.5302	https://www.genecards.org/cgi-bin/carddisp.pl?gene=MIR181B1
TIMP1	TIMP Metallopeptidase Inhibitor 1	Protein Coding	45	GC0XP047583	21.5282	https://www.genecards.org/cgi-bin/carddisp.pl?gene=TIMP1
BCAR4	Breast Cancer Anti-Estrogen Resistance 4	RNA Gene	17	GC16M011819	21.5023	https://www.genecards.org/cgi-bin/carddisp.pl?gene=BCAR4
XPA	XPA, DNA Damage Recognition And Repair Factor	Protein Coding	47	GC09M097654	21.4728	https://www.genecards.org/cgi-bin/carddisp.pl?gene=XPA
FBN1	Fibrillin 1	Protein Coding	47	GC15M048408	21.4702	https://www.genecards.org/cgi-bin/carddisp.pl?gene=FBN1
WRN	WRN RecQ Like Helicase	Protein Coding	45	GC08P031033	21.4638	https://www.genecards.org/cgi-bin/carddisp.pl?gene=WRN
ALB	Albumin	Protein Coding	50	GC04P073397	21.4418	https://www.genecards.org/cgi-bin/carddisp.pl?gene=ALB
GSTT1	Glutathione S-Transferase Theta 1	Protein Coding	33	GC22Mi00270	21.3998	https://www.genecards.org/cgi-bin/carddisp.pl?gene=GSTT1
MUC5AC	Mucin 5AC, Oligomeric Mucus/Gel-Forming	Protein Coding	39	GC11P001151	21.3997	https://www.genecards.org/cgi-bin/carddisp.pl?gene=MUC5AC
FOXE1	Forkhead Box E1	Protein Coding	43	GC09P097853	21.3657	https://www.genecards.org/cgi-bin/carddisp.pl?gene=FOXE1
TNFRSF10A	TNF Receptor Superfamily Member 10a	Protein Coding	45	GC08M023190	21.3204	https://www.genecards.org/cgi-bin/carddisp.pl?gene=TNFRSF10A
H2AC18	H2A Clustered Histone 18	Protein Coding	26	GC01M150124	21.3012	https://www.genecards.org/cgi-bin/carddisp.pl?gene=H2AC18
GAST	Gastrin	Protein Coding	40	GC17P041712	21.2907	https://www.genecards.org/cgi-bin/carddisp.pl?gene=GAST
TFF1	Trefoil Factor 1	Protein Coding	45	GC21M042362	21.2782	https://www.genecards.org/cgi-bin/carddisp.pl?gene=TFF1
NDRG1	N-Myc Downstream Regulated 1	Protein Coding	45	GC08M133237	21.2594	https://www.genecards.org/cgi-bin/carddisp.pl?gene=NDRG1
RARB	Retinoic Acid Receptor Beta	Protein Coding	51	GC03P024830	21.2371	https://www.genecards.org/cgi-bin/carddisp.pl?gene=RARB
SPINK1	Serine Peptidase Inhibitor Kazal Type 1	Protein Coding	44	GC05M147825	21.2257	https://www.genecards.org/cgi-bin/carddisp.pl?gene=SPINK1
ITGA6	Integrin Subunit Alpha 6	Protein Coding	50	GC02P172427	21.2142	https://www.genecards.org/cgi-bin/carddisp.pl?gene=ITGA6
SOX10	SRY-Box Transcription Factor 10	Protein Coding	46	GC22M049686	21.2015	https://www.genecards.org/cgi-bin/carddisp.pl?gene=SOX10
VIM	Vimentin	Protein Coding	51	GC10P017227	21.1911	https://www.genecards.org/cgi-bin/carddisp.pl?gene=VIM
CRP	C-Reactive Protein	Protein Coding	47	GC01M159719	21.1333	https://www.genecards.org/cgi-bin/carddisp.pl?gene=CRP
BMP2	Bone Morphogenetic Protein 2	Protein Coding	47	GC20P006696	21.0949	https://www.genecards.org/cgi-bin/carddisp.pl?gene=BMP2
GNA11	G Protein Subunit Alpha 11	Protein Coding	48	GC19P003094	21.0866	https://www.genecards.org/cgi-bin/carddisp.pl?gene=GNA11
CDKN2B-AS1	CDKN2B Antisense RNA 1	RNA Gene	22	GC09P021994	21.0177	https://www.genecards.org/cgi-bin/carddisp.pl?gene=CDKN2B-AS1
EZR	Ezrin	Protein Coding	46	GC06M158765	21.0177	https://www.genecards.org/cgi-bin/carddisp.pl?gene=EZR
MIR9-1	MicroRNA 9-1	RNA Gene	20	GC01M156420	20.9978	https://www.genecards.org/cgi-bin/carddisp.pl?gene=MIR9-1
SERPINA3	Serpin Family A Member 3	Protein Coding	44	GC14P094612	20.9438	https://www.genecards.org/cgi-bin/carddisp.pl?gene=SERPINA3
TRIP13	Thyroid Hormone Receptor Interactor 13	Protein Coding	41	GC05P000892	20.9414	https://www.genecards.org/cgi-bin/carddisp.pl?gene=TRIP13
HDAC9	Histone Deacetylase 9	Protein Coding	47	GC07P018086	20.8453	https://www.genecards.org/cgi-bin/carddisp.pl?gene=HDAC9
EDNRB	Endothelin Receptor Type B	Protein Coding	50	GC13M077895	20.807	https://www.genecards.org/cgi-bin/carddisp.pl?gene=EDNRB
CYP3A4	Cytochrome P450 Family 3 Subfamily A Member 4	Protein Coding	51	GC07M099759	20.7739	https://www.genecards.org/cgi-bin/carddisp.pl?gene=CYP3A4
HSPA5	Heat Shock Protein Family A (Hsp70) Member 5	Protein Coding	48	GC09M125234	20.7099	https://www.genecards.org/cgi-bin/carddisp.pl?gene=HSPA5
PTGS1	Prostaglandin-Endoperoxide Synthase 1	Protein Coding	47	GC09P122370	20.7022	https://www.genecards.org/cgi-bin/carddisp.pl?gene=PTGS1
MEG3	Maternally Expressed 3	RNA Gene	30	GC14P106296	20.6866	https://www.genecards.org/cgi-bin/carddisp.pl?gene=MEG3
COLCA2	Colorectal Cancer Associated 2	Protein Coding	24	GC11P111298	20.6757	https://www.genecards.org/cgi-bin/carddisp.pl?gene=COLCA2
SOX2	SRY-Box Transcription Factor 2	Protein Coding	48	GC03P181711	20.6184	https://www.genecards.org/cgi-bin/carddisp.pl?gene=SOX2
PTHLH	Parathyroid Hormone Like Hormone	Protein Coding	46	GC12M027959	20.6068	https://www.genecards.org/cgi-bin/carddisp.pl?gene=PTHLH
LOC101927978	Uncharacterized LOC101927978	RNA Gene	6	GC16P072665	20.6042	https://www.genecards.org/cgi-bin/carddisp.pl?gene=LOC101927978
LEF1	Lymphoid Enhancer Binding Factor 1	Protein Coding	48	GC04M108047	20.5726	https://www.genecards.org/cgi-bin/carddisp.pl?gene=LEF1
CREB1	CAMP Responsive Element Binding Protein 1	Protein Coding	50	GC02P207529	20.5229	https://www.genecards.org/cgi-bin/carddisp.pl?gene=CREB1
BMI1	BMI1 Proto-Oncogene, Polycomb Ring Finger	Protein Coding	44	GC10P022326	20.4853	https://www.genecards.org/cgi-bin/carddisp.pl?gene=BMI1
S100A4	S100 Calcium Binding Protein A4	Protein Coding	44	GC01M153543	20.4522	https://www.genecards.org/cgi-bin/carddisp.pl?gene=S100A4
NEAT1	Nuclear Paraspeckle Assembly Transcript 1	RNA Gene	23	GC11P066222	20.4378	https://www.genecards.org/cgi-bin/carddisp.pl?gene=NEAT1
SYP	Synaptophysin	Protein Coding	44	GC0XM049187	20.4197	https://www.genecards.org/cgi-bin/carddisp.pl?gene=SYP
TIMP2	TIMP Metallopeptidase Inhibitor 2	Protein Coding	44	GC17M078852	20.3961	https://www.genecards.org/cgi-bin/carddisp.pl?gene=TIMP2
GNAQ	G Protein Subunit Alpha Q	Protein Coding	50	GC09M077716	20.3733	https://www.genecards.org/cgi-bin/carddisp.pl?gene=GNAQ
BAD	BCL2 Associated Agonist Of Cell Death	Protein Coding	47	GC11M069329	20.3636	https://www.genecards.org/cgi-bin/carddisp.pl?gene=BAD
CTNND1	Catenin Delta 1	Protein Coding	46	GC11P057879	20.2973	https://www.genecards.org/cgi-bin/carddisp.pl?gene=CTNND1
CEACAM7	CEA Cell Adhesion Molecule 7	Protein Coding	38	GC19M041673	20.2455	https://www.genecards.org/cgi-bin/carddisp.pl?gene=CEACAM7
MIR30A	MicroRNA 30a	RNA Gene	20	GC06M071403	20.2423	https://www.genecards.org/cgi-bin/carddisp.pl?gene=MIR30A
CTSD	Cathepsin D	Protein Coding	52	GC11M001752	20.1874	https://www.genecards.org/cgi-bin/carddisp.pl?gene=CTSD
ACVR1B	Activin A Receptor Type 1B	Protein Coding	47	GC12P051951	20.0564	https://www.genecards.org/cgi-bin/carddisp.pl?gene=ACVR1B
BMP6	Bone Morphogenetic Protein 6	Protein Coding	44	GC06P007726	20.053	https://www.genecards.org/cgi-bin/carddisp.pl?gene=BMP6
CASC8	Cancer Susceptibility 8	RNA Gene	15	GC08M128899	20.0379	https://www.genecards.org/cgi-bin/carddisp.pl?gene=CASC8
IRS1	Insulin Receptor Substrate 1	Protein Coding	48	GC02M226731	19.9807	https://www.genecards.org/cgi-bin/carddisp.pl?gene=IRS1
BMP4	Bone Morphogenetic Protein 4	Protein Coding	50	GC14M053949	19.9627	https://www.genecards.org/cgi-bin/carddisp.pl?gene=BMP4
BCAR1	BCAR1 Scaffold Protein, Cas Family Member	Protein Coding	45	GC16M075228	19.9469	https://www.genecards.org/cgi-bin/carddisp.pl?gene=BCAR1
CD34	CD34 Molecule	Protein Coding	44	GC01M207880	19.9459	https://www.genecards.org/cgi-bin/carddisp.pl?gene=CD34
EPHA2	EPH Receptor A2	Protein Coding	53	GC01M016124	19.9244	https://www.genecards.org/cgi-bin/carddisp.pl?gene=EPHA2
SEMA4A	Semaphorin 4A	Protein Coding	45	GC01P156147	19.9222	https://www.genecards.org/cgi-bin/carddisp.pl?gene=SEMA4A
ABCC3	ATP Binding Cassette Subfamily C Member 3	Protein Coding	47	GC17P050634	19.8995	https://www.genecards.org/cgi-bin/carddisp.pl?gene=ABCC3
TGFB2	Transforming Growth Factor Beta 2	Protein Coding	50	GC01P218345	19.8956	https://www.genecards.org/cgi-bin/carddisp.pl?gene=TGFB2
MYB	MYB Proto-Oncogene, Transcription Factor	Protein Coding	51	GC06P135180	19.8894	https://www.genecards.org/cgi-bin/carddisp.pl?gene=MYB
FASN	Fatty Acid Synthase	Protein Coding	50	GC17M082078	19.8894	https://www.genecards.org/cgi-bin/carddisp.pl?gene=FASN
MAP2K2	Mitogen-Activated Protein Kinase Kinase 2	Protein Coding	54	GC19M004090	19.853	https://www.genecards.org/cgi-bin/carddisp.pl?gene=MAP2K2
RABL3	RAB, Member Of RAS Oncogene Family Like 3	Protein Coding	34	GC03M120686	19.825	https://www.genecards.org/cgi-bin/carddisp.pl?gene=RABL3
GAPDH	Glyceraldehyde-3-Phosphate Dehydrogenase	Protein Coding	48	GC12P011841	19.8067	https://www.genecards.org/cgi-bin/carddisp.pl?gene=GAPDH
FOXO3	Forkhead Box O3	Protein Coding	44	GC06P108559	19.7983	https://www.genecards.org/cgi-bin/carddisp.pl?gene=FOXO3
LOX	Lysyl Oxidase	Protein Coding	45	GC05M122063	19.6862	https://www.genecards.org/cgi-bin/carddisp.pl?gene=LOX
CDH2	Cadherin 2	Protein Coding	53	GC18M027950	19.6728	https://www.genecards.org/cgi-bin/carddisp.pl?gene=CDH2
BID	BH3 Interacting Domain Death Agonist	Protein Coding	46	GC22M017734	19.6566	https://www.genecards.org/cgi-bin/carddisp.pl?gene=BID
WNT5A	Wnt Family Member 5A	Protein Coding	50	GC03M055465	19.6377	https://www.genecards.org/cgi-bin/carddisp.pl?gene=WNT5A
PIK3CB	Phosphatidylinositol-4,5-Bisphosphate 3-Kinase Catalytic Subunit Beta	Protein Coding	50	GC03M138652	19.6105	https://www.genecards.org/cgi-bin/carddisp.pl?gene=PIK3CB
HSPA4	Heat Shock Protein Family A (Hsp70) Member 4	Protein Coding	43	GC05P133051	19.6008	https://www.genecards.org/cgi-bin/carddisp.pl?gene=HSPA4
SST	Somatostatin	Protein Coding	43	GC03M187668	19.5893	https://www.genecards.org/cgi-bin/carddisp.pl?gene=SST
MMP3	Matrix Metallopeptidase 3	Protein Coding	51	GC11M102835	19.581	https://www.genecards.org/cgi-bin/carddisp.pl?gene=MMP3
CTSB	Cathepsin B	Protein Coding	51	GC08M011842	19.5767	https://www.genecards.org/cgi-bin/carddisp.pl?gene=CTSB
RUNX3	RUNX Family Transcription Factor 3	Protein Coding	44	GC01M024899	19.5688	https://www.genecards.org/cgi-bin/carddisp.pl?gene=RUNX3
SMO	Smoothened, Frizzled Class Receptor	Protein Coding	50	GC07P130058	19.5681	https://www.genecards.org/cgi-bin/carddisp.pl?gene=SMO
NAT1	N-Acetyltransferase 1	Protein Coding	45	GC08P018179	19.5627	https://www.genecards.org/cgi-bin/carddisp.pl?gene=NAT1
BCL2L11	BCL2 Like 11	Protein Coding	45	GC02P111119	19.5611	https://www.genecards.org/cgi-bin/carddisp.pl?gene=BCL2L11
HNF4A	Hepatocyte Nuclear Factor 4 Alpha	Protein Coding	51	GC20P044355	19.5338	https://www.genecards.org/cgi-bin/carddisp.pl?gene=HNF4A
MIR320A	MicroRNA 320a	RNA Gene	19	GC08M022249	19.5188	https://www.genecards.org/cgi-bin/carddisp.pl?gene=MIR320A
BLACAT1	Bladder Cancer Associated Transcript 1	RNA Gene	14	GC01M205385	19.5038	https://www.genecards.org/cgi-bin/carddisp.pl?gene=BLACAT1
FOXO1	Forkhead Box O1	Protein Coding	48	GC13M040555	19.5011	https://www.genecards.org/cgi-bin/carddisp.pl?gene=FOXO1
ERG	ETS Transcription Factor ERG	Protein Coding	46	GC21M038367	19.501	https://www.genecards.org/cgi-bin/carddisp.pl?gene=ERG
ICAM1	Intercellular Adhesion Molecule 1	Protein Coding	51	GC19P010270	19.4366	https://www.genecards.org/cgi-bin/carddisp.pl?gene=ICAM1
KITLG	KIT Ligand	Protein Coding	45	GC12M088492	19.4268	https://www.genecards.org/cgi-bin/carddisp.pl?gene=KITLG
FLT3	Fms Related Receptor Tyrosine Kinase 3	Protein Coding	53	GC13M028003	19.42	https://www.genecards.org/cgi-bin/carddisp.pl?gene=FLT3
LEP	Leptin	Protein Coding	48	GC07P128241	19.4182	https://www.genecards.org/cgi-bin/carddisp.pl?gene=LEP
POU5F1	POU Class 5 Homeobox 1	Protein Coding	47	GC06M046826	19.3836	https://www.genecards.org/cgi-bin/carddisp.pl?gene=POU5F1
COLCA1	Colorectal Cancer Associated 1	RNA Gene	22	GC11M111290	19.3831	https://www.genecards.org/cgi-bin/carddisp.pl?gene=COLCA1
KDM4C	Lysine Demethylase 4C	Protein Coding	41	GC09P006720	19.3442	https://www.genecards.org/cgi-bin/carddisp.pl?gene=KDM4C
GADD45A	Growth Arrest And DNA Damage Inducible Alpha	Protein Coding	45	GC01P067685	19.2853	https://www.genecards.org/cgi-bin/carddisp.pl?gene=GADD45A
SHH	Sonic Hedgehog Signaling Molecule	Protein Coding	50	GC07M155799	19.2831	https://www.genecards.org/cgi-bin/carddisp.pl?gene=SHH
PDGFB	Platelet Derived Growth Factor Subunit B	Protein Coding	50	GC22M049027	19.2754	https://www.genecards.org/cgi-bin/carddisp.pl?gene=PDGFB
MPO	Myeloperoxidase	Protein Coding	51	GC17M058269	19.2294	https://www.genecards.org/cgi-bin/carddisp.pl?gene=MPO
RARA	Retinoic Acid Receptor Alpha	Protein Coding	51	GC17P040309	19.226	https://www.genecards.org/cgi-bin/carddisp.pl?gene=RARA
TUG1	Taurine Up-Regulated 1	RNA Gene	23	GC22P030969	19.2081	https://www.genecards.org/cgi-bin/carddisp.pl?gene=TUG1
UGT1A1	UDP Glucuronosyltransferase Family 1 Member A1	Protein Coding	49	GC02P233760	19.2053	https://www.genecards.org/cgi-bin/carddisp.pl?gene=UGT1A1
TCF4	Transcription Factor 4	Protein Coding	47	GC18M055222	19.1809	https://www.genecards.org/cgi-bin/carddisp.pl?gene=TCF4
SERPINB5	Serpin Family B Member 5	Protein Coding	44	GC18P063476	19.1769	https://www.genecards.org/cgi-bin/carddisp.pl?gene=SERPINB5
ERCC5	ERCC Excision Repair 5, Endonuclease	Protein Coding	45	GC13P102845	19.154	https://www.genecards.org/cgi-bin/carddisp.pl?gene=ERCC5
CCKBR	Cholecystokinin B Receptor	Protein Coding	45	GC11P006259	19.1108	https://www.genecards.org/cgi-bin/carddisp.pl?gene=CCKBR
CASP7	Caspase 7	Protein Coding	50	GC10P113679	19.0741	https://www.genecards.org/cgi-bin/carddisp.pl?gene=CASP7
TNFRSF1A	TNF Receptor Superfamily Member 1A	Protein Coding	50	GC12M006328	19.0594	https://www.genecards.org/cgi-bin/carddisp.pl?gene=TNFRSF1A
IFNA2	Interferon Alpha 2	Protein Coding	41	GC09M021384	19.057	https://www.genecards.org/cgi-bin/carddisp.pl?gene=IFNA2
KCNQ1OT1	KCNQ1 Opposite Strand/Antisense Transcript 1	RNA Gene	26	GC11M002661	19.0561	https://www.genecards.org/cgi-bin/carddisp.pl?gene=KCNQ1OT1
XPC	XPC Complex Subunit, DNA Damage Recognition And Repair Factor	Protein Coding	46	GC03M016919	18.9799	https://www.genecards.org/cgi-bin/carddisp.pl?gene=XPC
GAS5	Growth Arrest Specific 5	RNA Gene	23	GC01M173947	18.8762	https://www.genecards.org/cgi-bin/carddisp.pl?gene=GAS5
ZEB2	Zinc Finger E-Box Binding Homeobox 2	Protein Coding	48	GC02M144384	18.8711	https://www.genecards.org/cgi-bin/carddisp.pl?gene=ZEB2
ETS1	ETS Proto-Oncogene 1, Transcription Factor	Protein Coding	49	GC11M128458	18.8167	https://www.genecards.org/cgi-bin/carddisp.pl?gene=ETS1
CLU	Clusterin	Protein Coding	47	GC08M027596	18.7919	https://www.genecards.org/cgi-bin/carddisp.pl?gene=CLU
PSCA	Prostate Stem Cell Antigen	Protein Coding	40	GC08P142670	18.7801	https://www.genecards.org/cgi-bin/carddisp.pl?gene=PSCA
CYP2E1	Cytochrome P450 Family 2 Subfamily E Member 1	Protein Coding	46	GC10P133520	18.7788	https://www.genecards.org/cgi-bin/carddisp.pl?gene=CYP2E1
FANCG	FA Complementation Group G	Protein Coding	44	GC09M035073	18.7586	https://www.genecards.org/cgi-bin/carddisp.pl?gene=FANCG
CCND3	Cyclin D3	Protein Coding	48	GC06M041934	18.7397	https://www.genecards.org/cgi-bin/carddisp.pl?gene=CCND3
CDC42	Cell Division Cycle 42	Protein Coding	51	GC01P022112	18.7366	https://www.genecards.org/cgi-bin/carddisp.pl?gene=CDC42
CCNE1	Cyclin E1	Protein Coding	49	GC19P029811	18.7041	https://www.genecards.org/cgi-bin/carddisp.pl?gene=CCNE1
CYP17A1	Cytochrome P450 Family 17 Subfamily A Member 1	Protein Coding	50	GC10M102830	18.687	https://www.genecards.org/cgi-bin/carddisp.pl?gene=CYP17A1
U2AF1	U2 Small Nuclear RNA Auxiliary Factor 1	Protein Coding	44	GC21M043092	18.6763	https://www.genecards.org/cgi-bin/carddisp.pl?gene=U2AF1
NCAM1	Neural Cell Adhesion Molecule 1	Protein Coding	47	GC11P112961	18.637	https://www.genecards.org/cgi-bin/carddisp.pl?gene=NCAM1
CA9	Carbonic Anhydrase 9	Protein Coding	45	GC09P035673	18.6299	https://www.genecards.org/cgi-bin/carddisp.pl?gene=CA9
PRKCD	Protein Kinase C Delta	Protein Coding	54	GC03P053156	18.6047	https://www.genecards.org/cgi-bin/carddisp.pl?gene=PRKCD
MIR424	MicroRNA 424	RNA Gene	16	GC0XM134651	18.5976	https://www.genecards.org/cgi-bin/carddisp.pl?gene=MIR424
NPM1	Nucleophosmin 1	Protein Coding	50	GC05P171387	18.5899	https://www.genecards.org/cgi-bin/carddisp.pl?gene=NPM1
CALR	Calreticulin	Protein Coding	51	GC19P012938	18.5852	https://www.genecards.org/cgi-bin/carddisp.pl?gene=CALR
MIR193A	MicroRNA 193a	RNA Gene	18	GC17P031559	18.572	https://www.genecards.org/cgi-bin/carddisp.pl?gene=MIR193A
CFTR	CF Transmembrane Conductance Regulator	Protein Coding	52	GC07P117287	18.5688	https://www.genecards.org/cgi-bin/carddisp.pl?gene=CFTR
ANXA2	Annexin A2	Protein Coding	49	GC15M060347	18.5586	https://www.genecards.org/cgi-bin/carddisp.pl?gene=ANXA2
ABCC2	ATP Binding Cassette Subfamily C Member 2	Protein Coding	48	GC10P099782	18.5345	https://www.genecards.org/cgi-bin/carddisp.pl?gene=ABCC2
CLDN7	Claudin 7	Protein Coding	42	GC17M007259	18.5153	https://www.genecards.org/cgi-bin/carddisp.pl?gene=CLDN7
IFI27	Interferon Alpha Inducible Protein 27	Protein Coding	38	GC14P094104	18.5131	https://www.genecards.org/cgi-bin/carddisp.pl?gene=IFI27
PDCD4	Programmed Cell Death 4	Protein Coding	43	GC10P110871	18.5097	https://www.genecards.org/cgi-bin/carddisp.pl?gene=PDCD4
AFP	Alpha Fetoprotein	Protein Coding	46	GC04P073431	18.5079	https://www.genecards.org/cgi-bin/carddisp.pl?gene=AFP
CYP2D6	Cytochrome P450 Family 2 Subfamily D Member 6	Protein Coding	49	GC22M042126	18.488	https://www.genecards.org/cgi-bin/carddisp.pl?gene=CYP2D6
NCOA3	Nuclear Receptor Coactivator 3	Protein Coding	47	GC20P047501	18.4878	https://www.genecards.org/cgi-bin/carddisp.pl?gene=NCOA3
KEAP1	Kelch Like ECH Associated Protein 1	Protein Coding	48	GC19M010486	18.4827	https://www.genecards.org/cgi-bin/carddisp.pl?gene=KEAP1
TMEM71	Transmembrane Protein 71	Protein Coding	33	GC08M132685	18.461	https://www.genecards.org/cgi-bin/carddisp.pl?gene=TMEM71
SOS1	SOS Ras/Rac Guanine Nucleotide Exchange Factor 1	Protein Coding	49	GC02M038981	18.4487	https://www.genecards.org/cgi-bin/carddisp.pl?gene=SOS1
BECN1	Beclin 1	Protein Coding	47	GC17M042810	18.4319	https://www.genecards.org/cgi-bin/carddisp.pl?gene=BECN1
ERCC3	ERCC Excision Repair 3, TFIIH Core Complex Helicase Subunit	Protein Coding	48	GC02M127257	18.4013	https://www.genecards.org/cgi-bin/carddisp.pl?gene=ERCC3
GDF15	Growth Differentiation Factor 15	Protein Coding	43	GC19P026656	18.3924	https://www.genecards.org/cgi-bin/carddisp.pl?gene=GDF15
CRNN	Cornulin	Protein Coding	37	GC01M152381	18.3907	https://www.genecards.org/cgi-bin/carddisp.pl?gene=CRNN
IKBKB	Inhibitor Of Nuclear Factor Kappa B Kinase Subunit Beta	Protein Coding	53	GC08P042271	18.3312	https://www.genecards.org/cgi-bin/carddisp.pl?gene=IKBKB
NRP1	Neuropilin 1	Protein Coding	47	GC10M033177	18.322	https://www.genecards.org/cgi-bin/carddisp.pl?gene=NRP1
FOXM1	Forkhead Box M1	Protein Coding	45	GC12M002857	18.318	https://www.genecards.org/cgi-bin/carddisp.pl?gene=FOXM1
KMT2A	Lysine Methyltransferase 2A	Protein Coding	45	GC11P118436	18.3041	https://www.genecards.org/cgi-bin/carddisp.pl?gene=KMT2A
FSCN1	Fascin Actin-Bundling Protein 1	Protein Coding	44	GC07P005592	18.3012	https://www.genecards.org/cgi-bin/carddisp.pl?gene=FSCN1
MIR181C	MicroRNA 181c	RNA Gene	20	GC19P013884	18.2709	https://www.genecards.org/cgi-bin/carddisp.pl?gene=MIR181C
MIR324	MicroRNA 324	RNA Gene	18	GC17M007223	18.2451	https://www.genecards.org/cgi-bin/carddisp.pl?gene=MIR324
IL1A	Interleukin 1 Alpha	Protein Coding	44	GC02M112773	18.1962	https://www.genecards.org/cgi-bin/carddisp.pl?gene=IL1A
MTUS1	Microtubule Associated Scaffold Protein 1	Protein Coding	37	GC08M017643	18.1818	https://www.genecards.org/cgi-bin/carddisp.pl?gene=MTUS1
YBX1	Y-Box Binding Protein 1	Protein Coding	40	GC01P042682	18.1721	https://www.genecards.org/cgi-bin/carddisp.pl?gene=YBX1
COMT	Catechol-O-Methyltransferase	Protein Coding	52	GC22P019941	18.1641	https://www.genecards.org/cgi-bin/carddisp.pl?gene=COMT
CD24	CD24 Molecule	Protein Coding	35	GC06M106969	18.164	https://www.genecards.org/cgi-bin/carddisp.pl?gene=CD24
ELAVL1	ELAV Like RNA Binding Protein 1	Protein Coding	43	GC19M007958	18.1456	https://www.genecards.org/cgi-bin/carddisp.pl?gene=ELAVL1
MUC6	Mucin 6, Oligomeric Mucus/Gel-Forming	Protein Coding	38	GC11M001012	18.1359	https://www.genecards.org/cgi-bin/carddisp.pl?gene=MUC6
IL7	Interleukin 7	Protein Coding	43	GC08M078689	18.057	https://www.genecards.org/cgi-bin/carddisp.pl?gene=IL7
IL17A	Interleukin 17A	Protein Coding	43	GC06P052186	18.0242	https://www.genecards.org/cgi-bin/carddisp.pl?gene=IL17A
HPGD	15-Hydroxyprostaglandin Dehydrogenase	Protein Coding	48	GC04M174490	18.0051	https://www.genecards.org/cgi-bin/carddisp.pl?gene=HPGD
NRG1	Neuregulin 1	Protein Coding	47	GC08P031639	17.9858	https://www.genecards.org/cgi-bin/carddisp.pl?gene=NRG1
BIRC3	Baculoviral IAP Repeat Containing 3	Protein Coding	47	GC11P102317	17.9754	https://www.genecards.org/cgi-bin/carddisp.pl?gene=BIRC3
PCA3	Prostate Cancer Associated 3	RNA Gene	22	GC09P076691	17.9716	https://www.genecards.org/cgi-bin/carddisp.pl?gene=PCA3
ITGB3	Integrin Subunit Beta 3	Protein Coding	50	GC17P047254	17.9257	https://www.genecards.org/cgi-bin/carddisp.pl?gene=ITGB3
IFNA1	Interferon Alpha 1	Protein Coding	40	GC09P021522	17.9196	https://www.genecards.org/cgi-bin/carddisp.pl?gene=IFNA1
MIR16-2	MicroRNA 16-2	RNA Gene	18	GC03P160413	17.9152	https://www.genecards.org/cgi-bin/carddisp.pl?gene=MIR16-2
PHOX2B	Paired Like Homeobox 2B	Protein Coding	44	GC04M041746	17.9139	https://www.genecards.org/cgi-bin/carddisp.pl?gene=PHOX2B
MIR139	MicroRNA 139	RNA Gene	19	GC11M072615	17.8959	https://www.genecards.org/cgi-bin/carddisp.pl?gene=MIR139
HMGB1	High Mobility Group Box 1	Protein Coding	45	GC13M030456	17.8806	https://www.genecards.org/cgi-bin/carddisp.pl?gene=HMGB1
WNT1	Wnt Family Member 1	Protein Coding	46	GC12P049053	17.8586	https://www.genecards.org/cgi-bin/carddisp.pl?gene=WNT1
ALOX5	Arachidonate 5-Lipoxygenase	Protein Coding	50	GC10P045374	17.85	https://www.genecards.org/cgi-bin/carddisp.pl?gene=ALOX5
CHUK	Component Of Inhibitor Of Nuclear Factor Kappa B Kinase Complex	Protein Coding	52	GC10M100188	17.8215	https://www.genecards.org/cgi-bin/carddisp.pl?gene=CHUK
GRB2	Growth Factor Receptor Bound Protein 2	Protein Coding	49	GC17M075318	17.8148	https://www.genecards.org/cgi-bin/carddisp.pl?gene=GRB2
HDAC2	Histone Deacetylase 2	Protein Coding	52	GC06M113933	17.8073	https://www.genecards.org/cgi-bin/carddisp.pl?gene=HDAC2
RPS19	Ribosomal Protein S19	Protein Coding	49	GC19P041859	17.7704	https://www.genecards.org/cgi-bin/carddisp.pl?gene=RPS19
PIK3R2	Phosphoinositide-3-Kinase Regulatory Subunit 2	Protein Coding	50	GC19P018153	17.7499	https://www.genecards.org/cgi-bin/carddisp.pl?gene=PIK3R2
PRNCR1	Prostate Cancer Associated Non-Coding RNA 1	RNA Gene	13	GC08P127079	17.7094	https://www.genecards.org/cgi-bin/carddisp.pl?gene=PRNCR1
VIP	Vasoactive Intestinal Peptide	Protein Coding	45	GC06P152750	17.7072	https://www.genecards.org/cgi-bin/carddisp.pl?gene=VIP
HPSE	Heparanase	Protein Coding	45	GC04M083292	17.7071	https://www.genecards.org/cgi-bin/carddisp.pl?gene=HPSE
CDKN1C	Cyclin Dependent Kinase Inhibitor 1C	Protein Coding	47	GC11M002894	17.6817	https://www.genecards.org/cgi-bin/carddisp.pl?gene=CDKN1C
CYP24A1	Cytochrome P450 Family 24 Subfamily A Member 1	Protein Coding	48	GC20M054153	17.6703	https://www.genecards.org/cgi-bin/carddisp.pl?gene=CYP24A1
CRCS2	Colorectal Cancer, Susceptibility To, 2	Genetic Locus	1	GC08U901124	17.6579	https://www.genecards.org/cgi-bin/carddisp.pl?gene=CRCS2
HLA-DRB1	Major Histocompatibility Complex, Class II, DR Beta 1	Protein Coding	48	GC06M032578	17.6258	https://www.genecards.org/cgi-bin/carddisp.pl?gene=HLA-DRB1
SERPINE1	Serpin Family E Member 1	Protein Coding	51	GC07P101127	17.6253	https://www.genecards.org/cgi-bin/carddisp.pl?gene=SERPINE1
EXT2	Exostosin Glycosyltransferase 2	Protein Coding	47	GC11P044095	17.6152	https://www.genecards.org/cgi-bin/carddisp.pl?gene=EXT2
ALDH1A1	Aldehyde Dehydrogenase 1 Family Member A1	Protein Coding	48	GC09M072900	17.6134	https://www.genecards.org/cgi-bin/carddisp.pl?gene=ALDH1A1
EIF4E	Eukaryotic Translation Initiation Factor 4E	Protein Coding	50	GC04M098879	17.6117	https://www.genecards.org/cgi-bin/carddisp.pl?gene=EIF4E
VEGFD	Vascular Endothelial Growth Factor D	Protein Coding	34	GC0XM015345	17.5909	https://www.genecards.org/cgi-bin/carddisp.pl?gene=VEGFD
E2F3	E2F Transcription Factor 3	Protein Coding	43	GC06P020402	17.576	https://www.genecards.org/cgi-bin/carddisp.pl?gene=E2F3
MTA1	Metastasis Associated 1	Protein Coding	43	GC14P105419	17.5426	https://www.genecards.org/cgi-bin/carddisp.pl?gene=MTA1
CRCS9	Colorectal Cancer, Susceptibility To, 9	Genetic Locus	1	GC16U901133	17.5153	https://www.genecards.org/cgi-bin/carddisp.pl?gene=CRCS9
CRCS11	Colorectal Cancer, Susceptibility To, 11	Genetic Locus	1	GC20U900444	17.5153	https://www.genecards.org/cgi-bin/carddisp.pl?gene=CRCS11
HULC	Hepatocellular Carcinoma Up-Regulated Long Non-Coding RNA	RNA Gene	21	GC06P008438	17.5099	https://www.genecards.org/cgi-bin/carddisp.pl?gene=HULC
FANCE	FA Complementation Group E	Protein Coding	43	GC06P055327	17.4945	https://www.genecards.org/cgi-bin/carddisp.pl?gene=FANCE
CRCS5	Colorectal Cancer, Susceptibility To, 5	Genetic Locus	1	GC10U901096	17.4731	https://www.genecards.org/cgi-bin/carddisp.pl?gene=CRCS5
CRCS6	Colorectal Cancer, Susceptibility To, 6	Genetic Locus	1	GC08U901098	17.4731	https://www.genecards.org/cgi-bin/carddisp.pl?gene=CRCS6
HK2	Hexokinase 2	Protein Coding	48	GC02P074833	17.4681	https://www.genecards.org/cgi-bin/carddisp.pl?gene=HK2
CD4	CD4 Molecule	Protein Coding	50	GC12P006786	17.431	https://www.genecards.org/cgi-bin/carddisp.pl?gene=CD4
LGALS1	Galectin 1	Protein Coding	44	GC22P037675	17.4219	https://www.genecards.org/cgi-bin/carddisp.pl?gene=LGALS1
ITGAV	Integrin Subunit Alpha V	Protein Coding	47	GC02P186589	17.3974	https://www.genecards.org/cgi-bin/carddisp.pl?gene=ITGAV
RHBDF2	Rhomboid 5 Homolog 2	Protein Coding	41	GC17M076470	17.397	https://www.genecards.org/cgi-bin/carddisp.pl?gene=RHBDF2
XIST	X Inactive Specific Transcript	RNA Gene	24	GC0XM073820	17.3541	https://www.genecards.org/cgi-bin/carddisp.pl?gene=XIST
PBOV1	Prostate And Breast Cancer Overexpressed 1	Protein Coding	27	GC06M138215	17.3464	https://www.genecards.org/cgi-bin/carddisp.pl?gene=PBOV1
BSG	Basigin (Ok Blood Group)	Protein Coding	44	GC19P000571	17.346	https://www.genecards.org/cgi-bin/carddisp.pl?gene=BSG
ARAF	A-Raf Proto-Oncogene, Serine/Threonine Kinase	Protein Coding	47	GC0XP047562	17.3315	https://www.genecards.org/cgi-bin/carddisp.pl?gene=ARAF
CD40	CD40 Molecule	Protein Coding	48	GC20P046118	17.3029	https://www.genecards.org/cgi-bin/carddisp.pl?gene=CD40
CBL	Cbl Proto-Oncogene	Protein Coding	51	GC11P119206	17.2924	https://www.genecards.org/cgi-bin/carddisp.pl?gene=CBL
ALDH2	Aldehyde Dehydrogenase 2 Family Member	Protein Coding	51	GC12P111766	17.2606	https://www.genecards.org/cgi-bin/carddisp.pl?gene=ALDH2
HMGA2	High Mobility Group AT-Hook 2	Protein Coding	45	GC12P065824	17.2541	https://www.genecards.org/cgi-bin/carddisp.pl?gene=HMGA2
CRCS7	Colorectal Cancer, Susceptibility To, 7	Genetic Locus	1	GC11U901214	17.2437	https://www.genecards.org/cgi-bin/carddisp.pl?gene=CRCS7
CRCS8	Colorectal Cancer, Susceptibility To, 8	Genetic Locus	1	GC14U900916	17.2437	https://www.genecards.org/cgi-bin/carddisp.pl?gene=CRCS8
SHC1	SHC Adaptor Protein 1	Protein Coding	46	GC01M154962	17.2425	https://www.genecards.org/cgi-bin/carddisp.pl?gene=SHC1
TRIM28	Tripartite Motif Containing 28	Protein Coding	44	GC19P058544	17.2156	https://www.genecards.org/cgi-bin/carddisp.pl?gene=TRIM28
BDNF	Brain Derived Neurotrophic Factor	Protein Coding	48	GC11M027654	17.2131	https://www.genecards.org/cgi-bin/carddisp.pl?gene=BDNF
TKT	Transketolase	Protein Coding	48	GC03M053224	17.2116	https://www.genecards.org/cgi-bin/carddisp.pl?gene=TKT
ANXA1	Annexin A1	Protein Coding	50	GC09P073151	17.1355	https://www.genecards.org/cgi-bin/carddisp.pl?gene=ANXA1
CEACAM6	CEA Cell Adhesion Molecule 6	Protein Coding	41	GC19P041750	17.1175	https://www.genecards.org/cgi-bin/carddisp.pl?gene=CEACAM6
CD82	CD82 Molecule	Protein Coding	43	GC11P044586	17.1143	https://www.genecards.org/cgi-bin/carddisp.pl?gene=CD82
MIR149	MicroRNA 149	RNA Gene	20	GC02P240456	17.0644	https://www.genecards.org/cgi-bin/carddisp.pl?gene=MIR149
LCP1	Lymphocyte Cytosolic Protein 1	Protein Coding	43	GC13M046132	17.0558	https://www.genecards.org/cgi-bin/carddisp.pl?gene=LCP1
LUCAT1	Lung Cancer Associated Transcript 1	RNA Gene	15	GC05M091054	17.0407	https://www.genecards.org/cgi-bin/carddisp.pl?gene=LUCAT1
IGFBP2	Insulin Like Growth Factor Binding Protein 2	Protein Coding	44	GC02P216632	17.0365	https://www.genecards.org/cgi-bin/carddisp.pl?gene=IGFBP2
EPHX1	Epoxide Hydrolase 1	Protein Coding	48	GC01P225810	17.0359	https://www.genecards.org/cgi-bin/carddisp.pl?gene=EPHX1
HMOX1	Heme Oxygenase 1	Protein Coding	53	GC22P035380	17.0343	https://www.genecards.org/cgi-bin/carddisp.pl?gene=HMOX1
MAP2K4	Mitogen-Activated Protein Kinase Kinase 4	Protein Coding	47	GC17P012020	17.0329	https://www.genecards.org/cgi-bin/carddisp.pl?gene=MAP2K4
LINC-ROR	Long Intergenic Non-Protein Coding RNA, Regulator Of Reprogramming	RNA Gene	17	GC18M057054	17.0224	https://www.genecards.org/cgi-bin/carddisp.pl?gene=LINC-ROR
ILK	Integrin Linked Kinase	Protein Coding	47	GC11P006604	17.0168	https://www.genecards.org/cgi-bin/carddisp.pl?gene=ILK
SPARC	Secreted Protein Acidic And Cysteine Rich	Protein Coding	51	GC05M151661	16.9914	https://www.genecards.org/cgi-bin/carddisp.pl?gene=SPARC
JUP	Junction Plakoglobin	Protein Coding	48	GC17M041754	16.9693	https://www.genecards.org/cgi-bin/carddisp.pl?gene=JUP
MIR196A1	MicroRNA 196a-1	RNA Gene	20	GC17M048632	16.968	https://www.genecards.org/cgi-bin/carddisp.pl?gene=MIR196A1
CAGE1	Cancer Antigen 1	Protein Coding	36	GC06M007326	16.936	https://www.genecards.org/cgi-bin/carddisp.pl?gene=CAGE1
CDH13	Cadherin 13	Protein Coding	44	GC16P082626	16.9351	https://www.genecards.org/cgi-bin/carddisp.pl?gene=CDH13
B2M	Beta-2-Microglobulin	Protein Coding	49	GC15P044711	16.9029	https://www.genecards.org/cgi-bin/carddisp.pl?gene=B2M
DAPK1	Death Associated Protein Kinase 1	Protein Coding	50	GC09P087497	16.8986	https://www.genecards.org/cgi-bin/carddisp.pl?gene=DAPK1
HLA-G	Major Histocompatibility Complex, Class I, G	Protein Coding	45	GC06P055150	16.8766	https://www.genecards.org/cgi-bin/carddisp.pl?gene=HLA-G
IL2RA	Interleukin 2 Receptor Subunit Alpha	Protein Coding	51	GC10M006010	16.8706	https://www.genecards.org/cgi-bin/carddisp.pl?gene=IL2RA
PAK1	P21 (RAC1) Activated Kinase 1	Protein Coding	49	GC11M077321	16.8411	https://www.genecards.org/cgi-bin/carddisp.pl?gene=PAK1
TLR9	Toll Like Receptor 9	Protein Coding	45	GC03M052222	16.8375	https://www.genecards.org/cgi-bin/carddisp.pl?gene=TLR9
SIRT1	Sirtuin 1	Protein Coding	50	GC10P067884	16.8351	https://www.genecards.org/cgi-bin/carddisp.pl?gene=SIRT1
AREL1	Apoptosis Resistant E3 Ubiquitin Protein Ligase 1	Protein Coding	34	GC14M074653	16.8012	https://www.genecards.org/cgi-bin/carddisp.pl?gene=AREL1
GJA1	Gap Junction Protein Alpha 1	Protein Coding	51	GC06P121436	16.7364	https://www.genecards.org/cgi-bin/carddisp.pl?gene=GJA1
EWSR1	EWS RNA Binding Protein 1	Protein Coding	44	GC22P029269	16.7238	https://www.genecards.org/cgi-bin/carddisp.pl?gene=EWSR1
IL6R	Interleukin 6 Receptor	Protein Coding	50	GC01P154405	16.7115	https://www.genecards.org/cgi-bin/carddisp.pl?gene=IL6R
HOTTIP	HOXA Distal Transcript Antisense RNA	RNA Gene	22	GC07P027198	16.7098	https://www.genecards.org/cgi-bin/carddisp.pl?gene=HOTTIP
PKM	Pyruvate Kinase M1/2	Protein Coding	46	GC15M072199	16.6915	https://www.genecards.org/cgi-bin/carddisp.pl?gene=PKM
E2F2	E2F Transcription Factor 2	Protein Coding	43	GC01M023541	16.6711	https://www.genecards.org/cgi-bin/carddisp.pl?gene=E2F2
PXN	Paxillin	Protein Coding	46	GC12M120210	16.6477	https://www.genecards.org/cgi-bin/carddisp.pl?gene=PXN
ITGA5	Integrin Subunit Alpha 5	Protein Coding	49	GC12M054398	16.6424	https://www.genecards.org/cgi-bin/carddisp.pl?gene=ITGA5
PTGER4	Prostaglandin E Receptor 4	Protein Coding	47	GC05P040679	16.626	https://www.genecards.org/cgi-bin/carddisp.pl?gene=PTGER4
STAT5B	Signal Transducer And Activator Of Transcription 5B	Protein Coding	50	GC17M042199	16.6167	https://www.genecards.org/cgi-bin/carddisp.pl?gene=STAT5B
MIR99A	MicroRNA 99a	RNA Gene	21	GC21P016539	16.6087	https://www.genecards.org/cgi-bin/carddisp.pl?gene=MIR99A
SRGAP1	SLIT-ROBO Rho GTPase Activating Protein 1	Protein Coding	43	GC12P063844	16.608	https://www.genecards.org/cgi-bin/carddisp.pl?gene=SRGAP1
JAG1	Jagged Canonical Notch Ligand 1	Protein Coding	51	GC20M010637	16.6071	https://www.genecards.org/cgi-bin/carddisp.pl?gene=JAG1
MIR32	MicroRNA 32	RNA Gene	19	GC09M109046	16.5362	https://www.genecards.org/cgi-bin/carddisp.pl?gene=MIR32
FANCD2	FA Complementation Group D2	Protein Coding	47	GC03P010026	16.5228	https://www.genecards.org/cgi-bin/carddisp.pl?gene=FANCD2
FGF7	Fibroblast Growth Factor 7	Protein Coding	43	GC15P049423	16.4745	https://www.genecards.org/cgi-bin/carddisp.pl?gene=FGF7
RPS20	Ribosomal Protein S20	Protein Coding	45	GC08M056067	16.467	https://www.genecards.org/cgi-bin/carddisp.pl?gene=RPS20
DPP4	Dipeptidyl Peptidase 4	Protein Coding	50	GC02M161992	16.4649	https://www.genecards.org/cgi-bin/carddisp.pl?gene=DPP4
CYTOR	Cytoskeleton Regulator RNA	RNA Gene	18	GC02P087600	16.4589	https://www.genecards.org/cgi-bin/carddisp.pl?gene=CYTOR
FOLH1	Folate Hydrolase 1	Protein Coding	47	GC11M069030	16.4442	https://www.genecards.org/cgi-bin/carddisp.pl?gene=FOLH1
CEACAM3	CEA Cell Adhesion Molecule 3	Protein Coding	41	GC19P041796	16.4302	https://www.genecards.org/cgi-bin/carddisp.pl?gene=CEACAM3
CTTN	Cortactin	Protein Coding	44	GC11P070398	16.421	https://www.genecards.org/cgi-bin/carddisp.pl?gene=CTTN
CDC25C	Cell Division Cycle 25C	Protein Coding	49	GC05M138285	16.4205	https://www.genecards.org/cgi-bin/carddisp.pl?gene=CDC25C
SNHG1	Small Nucleolar RNA Host Gene 1	RNA Gene	20	GC11M069267	16.4178	https://www.genecards.org/cgi-bin/carddisp.pl?gene=SNHG1
GPC3	Glypican 3	Protein Coding	46	GC0XM133535	16.41	https://www.genecards.org/cgi-bin/carddisp.pl?gene=GPC3
RUNX2	RUNX Family Transcription Factor 2	Protein Coding	48	GC06P055427	16.3843	https://www.genecards.org/cgi-bin/carddisp.pl?gene=RUNX2
HLA-A	Major Histocompatibility Complex, Class I, A	Protein Coding	48	GC06P055161	16.3577	https://www.genecards.org/cgi-bin/carddisp.pl?gene=HLA-A
MIR296	MicroRNA 296	RNA Gene	17	GC20M058817	16.3496	https://www.genecards.org/cgi-bin/carddisp.pl?gene=MIR296
HLA-DQB1	Major Histocompatibility Complex, Class II, DQ Beta 1	Protein Coding	43	GC06M046939	16.3495	https://www.genecards.org/cgi-bin/carddisp.pl?gene=HLA-DQB1
CAHM	Colon Adenocarcinoma Hypermethylated	RNA Gene	17	GC06M163413	16.3313	https://www.genecards.org/cgi-bin/carddisp.pl?gene=CAHM
NTRK3	Neurotrophic Receptor Tyrosine Kinase 3	Protein Coding	52	GC15M087859	16.3096	https://www.genecards.org/cgi-bin/carddisp.pl?gene=NTRK3
CYP27B1	Cytochrome P450 Family 27 Subfamily B Member 1	Protein Coding	48	GC12M057757	16.3009	https://www.genecards.org/cgi-bin/carddisp.pl?gene=CYP27B1
EXO1	Exonuclease 1	Protein Coding	44	GC01P241847	16.291	https://www.genecards.org/cgi-bin/carddisp.pl?gene=EXO1
IL13	Interleukin 13	Protein Coding	45	GC05P132656	16.281	https://www.genecards.org/cgi-bin/carddisp.pl?gene=IL13
EREG	Epiregulin	Protein Coding	42	GC04P074366	16.2756	https://www.genecards.org/cgi-bin/carddisp.pl?gene=EREG
ITGB4	Integrin Subunit Beta 4	Protein Coding	49	GC17P075721	16.2713	https://www.genecards.org/cgi-bin/carddisp.pl?gene=ITGB4
PTTG1	PTTG1 Regulator Of Sister Chromatid Separation, Securin	Protein Coding	44	GC05P160422	16.2296	https://www.genecards.org/cgi-bin/carddisp.pl?gene=PTTG1
EGR1	Early Growth Response 1	Protein Coding	44	GC05P138465	16.2243	https://www.genecards.org/cgi-bin/carddisp.pl?gene=EGR1
TEK	TEK Receptor Tyrosine Kinase	Protein Coding	51	GC09P027109	16.2055	https://www.genecards.org/cgi-bin/carddisp.pl?gene=TEK
STAT5A	Signal Transducer And Activator Of Transcription 5A	Protein Coding	47	GC17P042287	16.1927	https://www.genecards.org/cgi-bin/carddisp.pl?gene=STAT5A
MIR152	MicroRNA 152	RNA Gene	20	GC17M048037	16.192	https://www.genecards.org/cgi-bin/carddisp.pl?gene=MIR152
APAF1	Apoptotic Peptidase Activating Factor 1	Protein Coding	47	GC12P098645	16.1912	https://www.genecards.org/cgi-bin/carddisp.pl?gene=APAF1
APEX1	Apurinic/Apyrimidinic Endodeoxyribonuclease 1	Protein Coding	45	GC14P020455	16.1832	https://www.genecards.org/cgi-bin/carddisp.pl?gene=APEX1
SDCCAG8	SHH Signaling And Ciliogenesis Regulator SDCCAG8	Protein Coding	43	GC01P243255	16.1804	https://www.genecards.org/cgi-bin/carddisp.pl?gene=SDCCAG8
CASR	Calcium Sensing Receptor	Protein Coding	51	GC03P122183	16.1797	https://www.genecards.org/cgi-bin/carddisp.pl?gene=CASR
HBEGF	Heparin Binding EGF Like Growth Factor	Protein Coding	44	GC05M140332	16.158	https://www.genecards.org/cgi-bin/carddisp.pl?gene=HBEGF
SKP2	S-Phase Kinase Associated Protein 2	Protein Coding	45	GC05P036151	16.1376	https://www.genecards.org/cgi-bin/carddisp.pl?gene=SKP2
MDM4	MDM4 Regulator Of P53	Protein Coding	45	GC01P204516	16.1251	https://www.genecards.org/cgi-bin/carddisp.pl?gene=MDM4
RECK	Reversion Inducing Cysteine Rich Protein With Kazal Motifs	Protein Coding	41	GC09P036036	16.1212	https://www.genecards.org/cgi-bin/carddisp.pl?gene=RECK
MYLK	Myosin Light Chain Kinase	Protein Coding	53	GC03M123610	16.121	https://www.genecards.org/cgi-bin/carddisp.pl?gene=MYLK
STMN1	Stathmin 1	Protein Coding	44	GC01M025884	16.0946	https://www.genecards.org/cgi-bin/carddisp.pl?gene=STMN1
TFF3	Trefoil Factor 3	Protein Coding	41	GC21M042311	16.0938	https://www.genecards.org/cgi-bin/carddisp.pl?gene=TFF3
RXRA	Retinoid X Receptor Alpha	Protein Coding	51	GC09P134317	16.0858	https://www.genecards.org/cgi-bin/carddisp.pl?gene=RXRA
OVCAS1	Ovarian Cancer, Epithelial, Susceptibility To	Genetic Locus	1	GC03U900587	16.0793	https://www.genecards.org/cgi-bin/carddisp.pl?gene=OVCAS1
PIK3R3	Phosphoinositide-3-Kinase Regulatory Subunit 3	Protein Coding	44	GC01M046041	16.0731	https://www.genecards.org/cgi-bin/carddisp.pl?gene=PIK3R3
CXCL1	C-X-C Motif Chemokine Ligand 1	Protein Coding	43	GC04P073869	16.0678	https://www.genecards.org/cgi-bin/carddisp.pl?gene=CXCL1
LASP1	LIM And SH3 Protein 1	Protein Coding	43	GC17P038869	16.0618	https://www.genecards.org/cgi-bin/carddisp.pl?gene=LASP1
CASC9	Cancer Susceptibility 9	RNA Gene	15	GC08M075132	16.0601	https://www.genecards.org/cgi-bin/carddisp.pl?gene=CASC9
TXN	Thioredoxin	Protein Coding	46	GC09M110243	16.0397	https://www.genecards.org/cgi-bin/carddisp.pl?gene=TXN
GPER1	G Protein-Coupled Estrogen Receptor 1	Protein Coding	38	GC07P001368	16.0266	https://www.genecards.org/cgi-bin/carddisp.pl?gene=GPER1
MIR181B2	MicroRNA 181b-2	RNA Gene	19	GC09P124693	16.008	https://www.genecards.org/cgi-bin/carddisp.pl?gene=MIR181B2
PAX8	Paired Box 8	Protein Coding	47	GC02M113215	15.9953	https://www.genecards.org/cgi-bin/carddisp.pl?gene=PAX8
GATA1	GATA Binding Protein 1	Protein Coding	47	GC0XP048786	15.9559	https://www.genecards.org/cgi-bin/carddisp.pl?gene=GATA1
ANGPT2	Angiopoietin 2	Protein Coding	46	GC08M006499	15.9452	https://www.genecards.org/cgi-bin/carddisp.pl?gene=ANGPT2
IL4R	Interleukin 4 Receptor	Protein Coding	48	GC16P027325	15.9331	https://www.genecards.org/cgi-bin/carddisp.pl?gene=IL4R
XRCC6	X-Ray Repair Cross Complementing 6	Protein Coding	47	GC22P041622	15.8751	https://www.genecards.org/cgi-bin/carddisp.pl?gene=XRCC6
ITGA2	Integrin Subunit Alpha 2	Protein Coding	47	GC05P052989	15.8733	https://www.genecards.org/cgi-bin/carddisp.pl?gene=ITGA2
ADIPOQ	Adiponectin, C1Q And Collagen Domain Containing	Protein Coding	45	GC03P186842	15.8616	https://www.genecards.org/cgi-bin/carddisp.pl?gene=ADIPOQ
CCL5	C-C Motif Chemokine Ligand 5	Protein Coding	44	GC17M035871	15.8548	https://www.genecards.org/cgi-bin/carddisp.pl?gene=CCL5
DIABLO	Diablo IAP-Binding Mitochondrial Protein	Protein Coding	48	GC12M122208	15.8525	https://www.genecards.org/cgi-bin/carddisp.pl?gene=DIABLO
CALB2	Calbindin 2	Protein Coding	41	GC16P071392	15.8444	https://www.genecards.org/cgi-bin/carddisp.pl?gene=CALB2
ATRX	ATRX Chromatin Remodeler	Protein Coding	47	GC0XM077504	15.8386	https://www.genecards.org/cgi-bin/carddisp.pl?gene=ATRX
CXCR2	C-X-C Motif Chemokine Receptor 2	Protein Coding	48	GC02P218125	15.8261	https://www.genecards.org/cgi-bin/carddisp.pl?gene=CXCR2
CSF1	Colony Stimulating Factor 1	Protein Coding	44	GC01P109911	15.8098	https://www.genecards.org/cgi-bin/carddisp.pl?gene=CSF1
CASC11	Cancer Susceptibility 11	RNA Gene	15	GC08M128912	15.8081	https://www.genecards.org/cgi-bin/carddisp.pl?gene=CASC11
DDR2	Discoidin Domain Receptor Tyrosine Kinase 2	Protein Coding	51	GC01P162631	15.7974	https://www.genecards.org/cgi-bin/carddisp.pl?gene=DDR2
INSR	Insulin Receptor	Protein Coding	54	GC19M007112	15.7952	https://www.genecards.org/cgi-bin/carddisp.pl?gene=INSR
BAG1	BAG Cochaperone 1	Protein Coding	43	GC09M033245	15.7894	https://www.genecards.org/cgi-bin/carddisp.pl?gene=BAG1
SPRY4-IT1	SPRY4 Intronic Transcript 1	RNA Gene	15	GC05M142318	15.7881	https://www.genecards.org/cgi-bin/carddisp.pl?gene=SPRY4-IT1
PRSS1	Serine Protease 1	Protein Coding	47	GC07P145775	15.7687	https://www.genecards.org/cgi-bin/carddisp.pl?gene=PRSS1
CYP1A2	Cytochrome P450 Family 1 Subfamily A Member 2	Protein Coding	46	GC15P074748	15.7598	https://www.genecards.org/cgi-bin/carddisp.pl?gene=CYP1A2
SEC23B	SEC23 Homolog B, COPII Coat Complex Component	Protein Coding	44	GC20P018507	15.7384	https://www.genecards.org/cgi-bin/carddisp.pl?gene=SEC23B
SLC5A8	Solute Carrier Family 5 Member 8	Protein Coding	43	GC12M101155	15.736	https://www.genecards.org/cgi-bin/carddisp.pl?gene=SLC5A8
LGR5	Leucine Rich Repeat Containing G Protein-Coupled Receptor 5	Protein Coding	44	GC12P071439	15.6953	https://www.genecards.org/cgi-bin/carddisp.pl?gene=LGR5
TPX2	TPX2 Microtubule Nucleation Factor	Protein Coding	42	GC20P031739	15.6613	https://www.genecards.org/cgi-bin/carddisp.pl?gene=TPX2
IRS2	Insulin Receptor Substrate 2	Protein Coding	45	GC13M109752	15.6374	https://www.genecards.org/cgi-bin/carddisp.pl?gene=IRS2
PLCG1	Phospholipase C Gamma 1	Protein Coding	49	GC20P041136	15.6365	https://www.genecards.org/cgi-bin/carddisp.pl?gene=PLCG1
HNF1A	HNF1 Homeobox A	Protein Coding	46	GC12P120978	15.6347	https://www.genecards.org/cgi-bin/carddisp.pl?gene=HNF1A
MMP13	Matrix Metallopeptidase 13	Protein Coding	51	GC11M102942	15.6326	https://www.genecards.org/cgi-bin/carddisp.pl?gene=MMP13
FADD	Fas Associated Via Death Domain	Protein Coding	48	GC11P070203	15.6235	https://www.genecards.org/cgi-bin/carddisp.pl?gene=FADD
WNT2B	Wnt Family Member 2B	Protein Coding	45	GC01P112466	15.6139	https://www.genecards.org/cgi-bin/carddisp.pl?gene=WNT2B
TFRC	Transferrin Receptor	Protein Coding	49	GC03M196027	15.5947	https://www.genecards.org/cgi-bin/carddisp.pl?gene=TFRC
SPHK1	Sphingosine Kinase 1	Protein Coding	48	GC17P076376	15.5692	https://www.genecards.org/cgi-bin/carddisp.pl?gene=SPHK1
MAGEA1	MAGE Family Member A1	Protein Coding	38	GC0XP153179	15.565	https://www.genecards.org/cgi-bin/carddisp.pl?gene=MAGEA1
CDH3	Cadherin 3	Protein Coding	48	GC16P068637	15.553	https://www.genecards.org/cgi-bin/carddisp.pl?gene=CDH3
MME	Membrane Metalloendopeptidase	Protein Coding	51	GC03P155024	15.5501	https://www.genecards.org/cgi-bin/carddisp.pl?gene=MME
ZFAS1	ZNFX1 Antisense RNA 1	RNA Gene	19	GC20P049276	15.5389	https://www.genecards.org/cgi-bin/carddisp.pl?gene=ZFAS1
SERPINA1	Serpin Family A Member 1	Protein Coding	50	GC14M094376	15.53	https://www.genecards.org/cgi-bin/carddisp.pl?gene=SERPINA1
IFNB1	Interferon Beta 1	Protein Coding	42	GC09M021077	15.4962	https://www.genecards.org/cgi-bin/carddisp.pl?gene=IFNB1
PLG	Plasminogen	Protein Coding	49	GC06P160702	15.4751	https://www.genecards.org/cgi-bin/carddisp.pl?gene=PLG
GRPR	Gastrin Releasing Peptide Receptor	Protein Coding	43	GC0XP016141	15.4543	https://www.genecards.org/cgi-bin/carddisp.pl?gene=GRPR
NTS	Neurotensin	Protein Coding	41	GC12P085876	15.4335	https://www.genecards.org/cgi-bin/carddisp.pl?gene=NTS
MTDH	Metadherin	Protein Coding	41	GC08P097643	15.4266	https://www.genecards.org/cgi-bin/carddisp.pl?gene=MTDH
NANOG	Nanog Homeobox	Protein Coding	40	GC12P007787	15.4247	https://www.genecards.org/cgi-bin/carddisp.pl?gene=NANOG
EPHB4	EPH Receptor B4	Protein Coding	52	GC07M100803	15.3946	https://www.genecards.org/cgi-bin/carddisp.pl?gene=EPHB4
TMPRSS2	Transmembrane Serine Protease 2	Protein Coding	45	GC21M041464	15.3873	https://www.genecards.org/cgi-bin/carddisp.pl?gene=TMPRSS2
MIR144	MicroRNA 144	RNA Gene	17	GC17M031086	15.38	https://www.genecards.org/cgi-bin/carddisp.pl?gene=MIR144
TET2	Tet Methylcytosine Dioxygenase 2	Protein Coding	45	GC04P105145	15.3463	https://www.genecards.org/cgi-bin/carddisp.pl?gene=TET2
MMP11	Matrix Metallopeptidase 11	Protein Coding	46	GC22P023768	15.3445	https://www.genecards.org/cgi-bin/carddisp.pl?gene=MMP11
MIR29B1	MicroRNA 29b-1	RNA Gene	20	GC07M130877	15.3317	https://www.genecards.org/cgi-bin/carddisp.pl?gene=MIR29B1
LGALS4	Galectin 4	Protein Coding	38	GC19M046731	15.316	https://www.genecards.org/cgi-bin/carddisp.pl?gene=LGALS4
ICOSLG	Inducible T Cell Costimulator Ligand	Protein Coding	39	GC21M044222	15.2978	https://www.genecards.org/cgi-bin/carddisp.pl?gene=ICOSLG
RMRP	RNA Component Of Mitochondrial RNA Processing Endoribonuclease	RNA Gene	26	GC09M035655	15.2798	https://www.genecards.org/cgi-bin/carddisp.pl?gene=RMRP
TNFRSF1B	TNF Receptor Superfamily Member 1B	Protein Coding	48	GC01P012167	15.2757	https://www.genecards.org/cgi-bin/carddisp.pl?gene=TNFRSF1B
PCAT6	Prostate Cancer Associated Transcript 6	RNA Gene	15	GC01P202810	15.2592	https://www.genecards.org/cgi-bin/carddisp.pl?gene=PCAT6
EBAG9	Estrogen Receptor Binding Site Associated Antigen 9	Protein Coding	39	GC08P109536	15.2378	https://www.genecards.org/cgi-bin/carddisp.pl?gene=EBAG9
XRCC5	X-Ray Repair Cross Complementing 5	Protein Coding	45	GC02P216107	15.2304	https://www.genecards.org/cgi-bin/carddisp.pl?gene=XRCC5
KRT5	Keratin 5	Protein Coding	48	GC12M052514	15.2041	https://www.genecards.org/cgi-bin/carddisp.pl?gene=KRT5
LEPR	Leptin Receptor	Protein Coding	50	GC01P065421	15.1876	https://www.genecards.org/cgi-bin/carddisp.pl?gene=LEPR
CDKN2C	Cyclin Dependent Kinase Inhibitor 2C	Protein Coding	47	GC01P050960	15.179	https://www.genecards.org/cgi-bin/carddisp.pl?gene=CDKN2C
SNCG	Synuclein Gamma	Protein Coding	42	GC10P086957	15.1746	https://www.genecards.org/cgi-bin/carddisp.pl?gene=SNCG
MIR532	MicroRNA 532	RNA Gene	16	GC0XP050004	15.1388	https://www.genecards.org/cgi-bin/carddisp.pl?gene=MIR532
SNHG16	Small Nucleolar RNA Host Gene 16	RNA Gene	18	GC17P076767	15.0754	https://www.genecards.org/cgi-bin/carddisp.pl?gene=SNHG16
KDM1A	Lysine Demethylase 1A	Protein Coding	48	GC01P023019	15.0453	https://www.genecards.org/cgi-bin/carddisp.pl?gene=KDM1A
PLK2	Polo Like Kinase 2	Protein Coding	44	GC05M058453	15.0411	https://www.genecards.org/cgi-bin/carddisp.pl?gene=PLK2
NOTCH2	Notch Receptor 2	Protein Coding	50	GC01M119911	15.0295	https://www.genecards.org/cgi-bin/carddisp.pl?gene=NOTCH2
SQSTM1	Sequestosome 1	Protein Coding	49	GC05P179806	15.0261	https://www.genecards.org/cgi-bin/carddisp.pl?gene=SQSTM1
CDC25A	Cell Division Cycle 25A	Protein Coding	48	GC03M048173	14.9994	https://www.genecards.org/cgi-bin/carddisp.pl?gene=CDC25A
MIR29B2	MicroRNA 29b-2	RNA Gene	18	GC01M207806	14.9915	https://www.genecards.org/cgi-bin/carddisp.pl?gene=MIR29B2
AMACR	Alpha-Methylacyl-CoA Racemase	Protein Coding	46	GC05M033986	14.979	https://www.genecards.org/cgi-bin/carddisp.pl?gene=AMACR
CASC15	Cancer Susceptibility 15	RNA Gene	18	GC06P021669	14.9719	https://www.genecards.org/cgi-bin/carddisp.pl?gene=CASC15
POMC	Proopiomelanocortin	Protein Coding	48	GC02M025160	14.9636	https://www.genecards.org/cgi-bin/carddisp.pl?gene=POMC
EPHA3	EPH Receptor A3	Protein Coding	47	GC03P089077	14.956	https://www.genecards.org/cgi-bin/carddisp.pl?gene=EPHA3
LAMC2	Laminin Subunit Gamma 2	Protein Coding	47	GC01P183186	14.9424	https://www.genecards.org/cgi-bin/carddisp.pl?gene=LAMC2
CD80	CD80 Molecule	Protein Coding	42	GC03M119524	14.9379	https://www.genecards.org/cgi-bin/carddisp.pl?gene=CD80
MVP	Major Vault Protein	Protein Coding	41	GC16P032377	14.9358	https://www.genecards.org/cgi-bin/carddisp.pl?gene=MVP
FANCA	FA Complementation Group A	Protein Coding	49	GC16M089758	14.9133	https://www.genecards.org/cgi-bin/carddisp.pl?gene=FANCA
RAD51B	RAD51 Paralog B	Protein Coding	39	GC14P067819	14.9095	https://www.genecards.org/cgi-bin/carddisp.pl?gene=RAD51B
MUC12	Mucin 12, Cell Surface Associated	Protein Coding	31	GC07P100969	14.9006	https://www.genecards.org/cgi-bin/carddisp.pl?gene=MUC12
RECQL4	RecQ Like Helicase 4	Protein Coding	43	GC08M144512	14.8927	https://www.genecards.org/cgi-bin/carddisp.pl?gene=RECQL4
CHI3L1	Chitinase 3 Like 1	Protein Coding	44	GC01M203148	14.8921	https://www.genecards.org/cgi-bin/carddisp.pl?gene=CHI3L1
MIR30B	MicroRNA 30b	RNA Gene	20	GC08M134800	14.8904	https://www.genecards.org/cgi-bin/carddisp.pl?gene=MIR30B
STUB1	STIP1 Homology And U-Box Containing Protein 1	Protein Coding	46	GC16P005516	14.8822	https://www.genecards.org/cgi-bin/carddisp.pl?gene=STUB1
GPX1	Glutathione Peroxidase 1	Protein Coding	48	GC03M049486	14.86	https://www.genecards.org/cgi-bin/carddisp.pl?gene=GPX1
SLC19A1	Solute Carrier Family 19 Member 1	Protein Coding	47	GC21M045493	14.8556	https://www.genecards.org/cgi-bin/carddisp.pl?gene=SLC19A1
CT83	Cancer/Testis Antigen 83	Protein Coding	28	GC0XM116461	14.8547	https://www.genecards.org/cgi-bin/carddisp.pl?gene=CT83
CDH17	Cadherin 17	Protein Coding	41	GC08M094127	14.8312	https://www.genecards.org/cgi-bin/carddisp.pl?gene=CDH17
PDPN	Podoplanin	Protein Coding	40	GC01P013583	14.8201	https://www.genecards.org/cgi-bin/carddisp.pl?gene=PDPN
CASC19	Cancer Susceptibility 19	RNA Gene	14	GC08M128898	14.8158	https://www.genecards.org/cgi-bin/carddisp.pl?gene=CASC19
CLDN4	Claudin 4	Protein Coding	42	GC07P073799	14.8134	https://www.genecards.org/cgi-bin/carddisp.pl?gene=CLDN4
FOXA1	Forkhead Box A1	Protein Coding	43	GC14M037589	14.8034	https://www.genecards.org/cgi-bin/carddisp.pl?gene=FOXA1
PCAT29	Prostate Cancer Associated Transcript 29	RNA Gene	15	GC15P077769	14.8013	https://www.genecards.org/cgi-bin/carddisp.pl?gene=PCAT29
MIR24-1	MicroRNA 24-1	RNA Gene	19	GC09P095086	14.7975	https://www.genecards.org/cgi-bin/carddisp.pl?gene=MIR24-1
PECAM1	Platelet And Endothelial Cell Adhesion Molecule 1	Protein Coding	41	GC17M064319	14.7699	https://www.genecards.org/cgi-bin/carddisp.pl?gene=PECAM1
AXL	AXL Receptor Tyrosine Kinase	Protein Coding	52	GC19P041219	14.7674	https://www.genecards.org/cgi-bin/carddisp.pl?gene=AXL
MIR124-1	MicroRNA 124-1	RNA Gene	21	GC08M009903	14.7577	https://www.genecards.org/cgi-bin/carddisp.pl?gene=MIR124-1
PRKD1	Protein Kinase D1	Protein Coding	51	GC14M029576	14.753	https://www.genecards.org/cgi-bin/carddisp.pl?gene=PRKD1
TMEFF2	Transmembrane Protein With EGF Like And Two Follistatin Like Domains 2	Protein Coding	40	GC02M191950	14.7506	https://www.genecards.org/cgi-bin/carddisp.pl?gene=TMEFF2
PIK3CD	Phosphatidylinositol-4,5-Bisphosphate 3-Kinase Catalytic Subunit Delta	Protein Coding	54	GC01P009629	14.7116	https://www.genecards.org/cgi-bin/carddisp.pl?gene=PIK3CD
AFAP1-AS1	AFAP1 Antisense RNA 1	RNA Gene	16	GC04P007756	14.7102	https://www.genecards.org/cgi-bin/carddisp.pl?gene=AFAP1-AS1
CDX1	Caudal Type Homeobox 1	Protein Coding	37	GC05P150166	14.6987	https://www.genecards.org/cgi-bin/carddisp.pl?gene=CDX1
MUC3A	Mucin 3A, Cell Surface Associated	Protein Coding	35	GC07P100949	14.6882	https://www.genecards.org/cgi-bin/carddisp.pl?gene=MUC3A
PTPRC	Protein Tyrosine Phosphatase Receptor Type C	Protein Coding	51	GC01P198607	14.6759	https://www.genecards.org/cgi-bin/carddisp.pl?gene=PTPRC
EDN3	Endothelin 3	Protein Coding	47	GC20P059300	14.667	https://www.genecards.org/cgi-bin/carddisp.pl?gene=EDN3
PAX5	Paired Box 5	Protein Coding	47	GC09M036828	14.6613	https://www.genecards.org/cgi-bin/carddisp.pl?gene=PAX5
GATA2	GATA Binding Protein 2	Protein Coding	48	GC03M128479	14.6487	https://www.genecards.org/cgi-bin/carddisp.pl?gene=GATA2
CCL20	C-C Motif Chemokine Ligand 20	Protein Coding	44	GC02P227814	14.6421	https://www.genecards.org/cgi-bin/carddisp.pl?gene=CCL20
MYH11	Myosin Heavy Chain 11	Protein Coding	46	GC16M015704	14.6257	https://www.genecards.org/cgi-bin/carddisp.pl?gene=MYH11
GACAT2	Gastric Cancer Associated Transcript 2	RNA Gene	15	GC18M008695	14.6232	https://www.genecards.org/cgi-bin/carddisp.pl?gene=GACAT2
CCN4	Cellular Communication Network Factor 4	Protein Coding	31	GC08P133192	14.6169	https://www.genecards.org/cgi-bin/carddisp.pl?gene=CCN4
LCN2	Lipocalin 2	Protein Coding	44	GC09P128149	14.6039	https://www.genecards.org/cgi-bin/carddisp.pl?gene=LCN2
BCYRN1	Brain Cytoplasmic RNA 1	RNA Gene	18	GC02P047331	14.6022	https://www.genecards.org/cgi-bin/carddisp.pl?gene=BCYRN1
GLI3	GLI Family Zinc Finger 3	Protein Coding	50	GC07M041960	14.5989	https://www.genecards.org/cgi-bin/carddisp.pl?gene=GLI3
MIR338	MicroRNA 338	RNA Gene	17	GC17M081126	14.5919	https://www.genecards.org/cgi-bin/carddisp.pl?gene=MIR338
ETV4	ETS Variant Transcription Factor 4	Protein Coding	44	GC17M043527	14.5864	https://www.genecards.org/cgi-bin/carddisp.pl?gene=ETV4
GUCY2C	Guanylate Cyclase 2C	Protein Coding	45	GC12M014612	14.576	https://www.genecards.org/cgi-bin/carddisp.pl?gene=GUCY2C
FZD7	Frizzled Class Receptor 7	Protein Coding	44	GC02P202034	14.5324	https://www.genecards.org/cgi-bin/carddisp.pl?gene=FZD7
WIF1	WNT Inhibitory Factor 1	Protein Coding	45	GC12M065050	14.5252	https://www.genecards.org/cgi-bin/carddisp.pl?gene=WIF1
RRM2	Ribonucleotide Reductase Regulatory Subunit M2	Protein Coding	48	GC02P010123	14.5118	https://www.genecards.org/cgi-bin/carddisp.pl?gene=RRM2
DRAIC	Downregulated RNA In Cancer, Inhibitor Of Cell Invasion And Migration	RNA Gene	14	GC15P077110	14.506	https://www.genecards.org/cgi-bin/carddisp.pl?gene=DRAIC
TGFB3	Transforming Growth Factor Beta 3	Protein Coding	47	GC14M075958	14.48	https://www.genecards.org/cgi-bin/carddisp.pl?gene=TGFB3
ALDOA	Aldolase, Fructose-Bisphosphate A	Protein Coding	49	GC16P030064	14.477	https://www.genecards.org/cgi-bin/carddisp.pl?gene=ALDOA
CASP2	Caspase 2	Protein Coding	50	GC07P145813	14.4579	https://www.genecards.org/cgi-bin/carddisp.pl?gene=CASP2
CD28	CD28 Molecule	Protein Coding	47	GC02P203706	14.452	https://www.genecards.org/cgi-bin/carddisp.pl?gene=CD28
H2AX	H2A.X Variant Histone	Protein Coding	36	GC11M119097	14.4422	https://www.genecards.org/cgi-bin/carddisp.pl?gene=H2AX
DANCR	Differentiation Antagonizing Non-Protein Coding RNA	RNA Gene	21	GC04P052712	14.4262	https://www.genecards.org/cgi-bin/carddisp.pl?gene=DANCR
IGFBP1	Insulin Like Growth Factor Binding Protein 1	Protein Coding	44	GC07P046838	14.4161	https://www.genecards.org/cgi-bin/carddisp.pl?gene=IGFBP1
SOCS1	Suppressor Of Cytokine Signaling 1	Protein Coding	44	GC16M011255	14.4142	https://www.genecards.org/cgi-bin/carddisp.pl?gene=SOCS1
CEBPA	CCAAT Enhancer Binding Protein Alpha	Protein Coding	48	GC19M033299	14.4002	https://www.genecards.org/cgi-bin/carddisp.pl?gene=CEBPA
RPL5	Ribosomal Protein L5	Protein Coding	48	GC01P092832	14.3797	https://www.genecards.org/cgi-bin/carddisp.pl?gene=RPL5
DKC1	Dyskerin Pseudouridine Synthase 1	Protein Coding	48	GC0XP154762	14.3745	https://www.genecards.org/cgi-bin/carddisp.pl?gene=DKC1
IL15	Interleukin 15	Protein Coding	41	GC04P141636	14.3671	https://www.genecards.org/cgi-bin/carddisp.pl?gene=IL15
HAVCR2	Hepatitis A Virus Cellular Receptor 2	Protein Coding	44	GC05M157063	14.3452	https://www.genecards.org/cgi-bin/carddisp.pl?gene=HAVCR2
BCAR3	BCAR3 Adaptor Protein, NSP Family Member	Protein Coding	40	GC01M093561	14.3341	https://www.genecards.org/cgi-bin/carddisp.pl?gene=BCAR3
LOC100506321	Uncharacterized LOC100506321	RNA Gene	9	GC14P065089	14.3301	https://www.genecards.org/cgi-bin/carddisp.pl?gene=LOC100506321
REG4	Regenerating Family Member 4	Protein Coding	40	GC01M119794	14.3288	https://www.genecards.org/cgi-bin/carddisp.pl?gene=REG4
ETV1	ETS Variant Transcription Factor 1	Protein Coding	47	GC07M013891	14.3071	https://www.genecards.org/cgi-bin/carddisp.pl?gene=ETV1
CALCA	Calcitonin Related Polypeptide Alpha	Protein Coding	43	GC11M014945	14.2952	https://www.genecards.org/cgi-bin/carddisp.pl?gene=CALCA
LRP5	LDL Receptor Related Protein 5	Protein Coding	49	GC11P068298	14.2645	https://www.genecards.org/cgi-bin/carddisp.pl?gene=LRP5
IL3	Interleukin 3	Protein Coding	44	GC05P132060	14.2644	https://www.genecards.org/cgi-bin/carddisp.pl?gene=IL3
HDAC4	Histone Deacetylase 4	Protein Coding	52	GC02M239048	14.2635	https://www.genecards.org/cgi-bin/carddisp.pl?gene=HDAC4
REST	RE1 Silencing Transcription Factor	Protein Coding	45	GC04P056907	14.2572	https://www.genecards.org/cgi-bin/carddisp.pl?gene=REST
HNF1A-AS1	HNF1A Antisense RNA 1	RNA Gene	19	GC12M121474	14.2555	https://www.genecards.org/cgi-bin/carddisp.pl?gene=HNF1A-AS1
TNFSF11	TNF Superfamily Member 11	Protein Coding	48	GC13P042562	14.2546	https://www.genecards.org/cgi-bin/carddisp.pl?gene=TNFSF11
MIR92A1	MicroRNA 92a-1	RNA Gene	19	GC13P091462	14.2426	https://www.genecards.org/cgi-bin/carddisp.pl?gene=MIR92A1
ECE1	Endothelin Converting Enzyme 1	Protein Coding	48	GC01M021217	14.2157	https://www.genecards.org/cgi-bin/carddisp.pl?gene=ECE1
SULT1A1	Sulfotransferase Family 1A Member 1	Protein Coding	43	GC16M028606	14.2146	https://www.genecards.org/cgi-bin/carddisp.pl?gene=SULT1A1
GREB1	Growth Regulating Estrogen Receptor Binding 1	Protein Coding	37	GC02P011482	14.1994	https://www.genecards.org/cgi-bin/carddisp.pl?gene=GREB1
BUB3	BUB3 Mitotic Checkpoint Protein	Protein Coding	48	GC10P123154	14.1982	https://www.genecards.org/cgi-bin/carddisp.pl?gene=BUB3
EIF4EBP1	Eukaryotic Translation Initiation Factor 4E Binding Protein 1	Protein Coding	47	GC08P038032	14.1862	https://www.genecards.org/cgi-bin/carddisp.pl?gene=EIF4EBP1
GSN	Gelsolin	Protein Coding	49	GC09P121201	14.1706	https://www.genecards.org/cgi-bin/carddisp.pl?gene=GSN
HLA-B	Major Histocompatibility Complex, Class I, B	Protein Coding	46	GC06M046832	14.1663	https://www.genecards.org/cgi-bin/carddisp.pl?gene=HLA-B
LDHA	Lactate Dehydrogenase A	Protein Coding	52	GC11P018394	14.1462	https://www.genecards.org/cgi-bin/carddisp.pl?gene=LDHA
PTK2B	Protein Tyrosine Kinase 2 Beta	Protein Coding	50	GC08P027311	14.1449	https://www.genecards.org/cgi-bin/carddisp.pl?gene=PTK2B
PPP2R1A	Protein Phosphatase 2 Scaffold Subunit Aalpha	Protein Coding	48	GC19P052189	14.1439	https://www.genecards.org/cgi-bin/carddisp.pl?gene=PPP2R1A
AHR	Aryl Hydrocarbon Receptor	Protein Coding	49	GC07P016916	14.1413	https://www.genecards.org/cgi-bin/carddisp.pl?gene=AHR
TLR5	Toll Like Receptor 5	Protein Coding	48	GC01M223132	14.1389	https://www.genecards.org/cgi-bin/carddisp.pl?gene=TLR5
MIR27B	MicroRNA 27b	RNA Gene	20	GC09P095097	14.1375	https://www.genecards.org/cgi-bin/carddisp.pl?gene=MIR27B
WNT3A	Wnt Family Member 3A	Protein Coding	48	GC01P228466	14.119	https://www.genecards.org/cgi-bin/carddisp.pl?gene=WNT3A
TGM2	Transglutaminase 2	Protein Coding	48	GC20M038127	14.1185	https://www.genecards.org/cgi-bin/carddisp.pl?gene=TGM2
LRP6	LDL Receptor Related Protein 6	Protein Coding	49	GC12M015714	14.1107	https://www.genecards.org/cgi-bin/carddisp.pl?gene=LRP6
NSD1	Nuclear Receptor Binding SET Domain Protein 1	Protein Coding	44	GC05P177134	14.0993	https://www.genecards.org/cgi-bin/carddisp.pl?gene=NSD1
TNFRSF10D	TNF Receptor Superfamily Member 10d	Protein Coding	43	GC08M023135	14.0865	https://www.genecards.org/cgi-bin/carddisp.pl?gene=TNFRSF10D
BCL6	BCL6 Transcription Repressor	Protein Coding	45	GC03M187721	14.0674	https://www.genecards.org/cgi-bin/carddisp.pl?gene=BCL6
PRKACA	Protein Kinase CAMP-Activated Catalytic Subunit Alpha	Protein Coding	52	GC19M014129	14.064	https://www.genecards.org/cgi-bin/carddisp.pl?gene=PRKACA
PRKCQ	Protein Kinase C Theta	Protein Coding	50	GC10M006393	14.0631	https://www.genecards.org/cgi-bin/carddisp.pl?gene=PRKCQ
DMBT1	Deleted In Malignant Brain Tumors 1	Protein Coding	40	GC10P122560	14.0457	https://www.genecards.org/cgi-bin/carddisp.pl?gene=DMBT1
HSPA8	Heat Shock Protein Family A (Hsp70) Member 8	Protein Coding	48	GC11M123057	14.0428	https://www.genecards.org/cgi-bin/carddisp.pl?gene=HSPA8
HOXA11-AS	HOXA11 Antisense RNA	RNA Gene	20	GC07P027184	14.0423	https://www.genecards.org/cgi-bin/carddisp.pl?gene=HOXA11-AS
ALOX12	Arachidonate 12-Lipoxygenase, 12S Type	Protein Coding	44	GC17P006995	14.0288	https://www.genecards.org/cgi-bin/carddisp.pl?gene=ALOX12
LIG4	DNA Ligase 4	Protein Coding	48	GC13M108207	14.0191	https://www.genecards.org/cgi-bin/carddisp.pl?gene=LIG4
FGF1	Fibroblast Growth Factor 1	Protein Coding	48	GC05M142555	14.0163	https://www.genecards.org/cgi-bin/carddisp.pl?gene=FGF1
TACC1	Transforming Acidic Coiled-Coil Containing Protein 1	Protein Coding	41	GC08P038728	14.0156	https://www.genecards.org/cgi-bin/carddisp.pl?gene=TACC1
PCAT7	Prostate Cancer Associated Transcript 7	RNA Gene	11	GC09P094555	13.9985	https://www.genecards.org/cgi-bin/carddisp.pl?gene=PCAT7
PTPN13	Protein Tyrosine Phosphatase Non-Receptor Type 13	Protein Coding	44	GC04P086594	13.9609	https://www.genecards.org/cgi-bin/carddisp.pl?gene=PTPN13
ELANE	Elastase, Neutrophil Expressed	Protein Coding	47	GC19P000855	13.9585	https://www.genecards.org/cgi-bin/carddisp.pl?gene=ELANE
PTENP1	Phosphatase And Tensin Homolog Pseudogene 1	Pseudogene	20	GC09M033673	13.955	https://www.genecards.org/cgi-bin/carddisp.pl?gene=PTENP1
UHRF1	Ubiquitin Like With PHD And Ring Finger Domains 1	Protein Coding	40	GC19P004910	13.9548	https://www.genecards.org/cgi-bin/carddisp.pl?gene=UHRF1
TG	Thyroglobulin	Protein Coding	43	GC08P132866	13.949	https://www.genecards.org/cgi-bin/carddisp.pl?gene=TG
EDNRA	Endothelin Receptor Type A	Protein Coding	50	GC04P147480	13.9467	https://www.genecards.org/cgi-bin/carddisp.pl?gene=EDNRA
APC2	APC Regulator Of WNT Signaling Pathway 2	Protein Coding	40	GC19P001638	13.9314	https://www.genecards.org/cgi-bin/carddisp.pl?gene=APC2
SERPINB2	Serpin Family B Member 2	Protein Coding	44	GC18P063871	13.927	https://www.genecards.org/cgi-bin/carddisp.pl?gene=SERPINB2
NR1I2	Nuclear Receptor Subfamily 1 Group I Member 2	Protein Coding	47	GC03P119780	13.9225	https://www.genecards.org/cgi-bin/carddisp.pl?gene=NR1I2
GATA6	GATA Binding Protein 6	Protein Coding	48	GC18P022169	13.9224	https://www.genecards.org/cgi-bin/carddisp.pl?gene=GATA6
TCIM	Transcriptional And Immune Response Regulator	Protein Coding	26	GC08P040153	13.9154	https://www.genecards.org/cgi-bin/carddisp.pl?gene=TCIM
SYK	Spleen Associated Tyrosine Kinase	Protein Coding	51	GC09P091373	13.901	https://www.genecards.org/cgi-bin/carddisp.pl?gene=SYK
PPARD	Peroxisome Proliferator Activated Receptor Delta	Protein Coding	48	GC06P055324	13.8841	https://www.genecards.org/cgi-bin/carddisp.pl?gene=PPARD
MIR455	MicroRNA 455	RNA Gene	18	GC09P114209	13.8756	https://www.genecards.org/cgi-bin/carddisp.pl?gene=MIR455
SOCS3	Suppressor Of Cytokine Signaling 3	Protein Coding	45	GC17M078356	13.8755	https://www.genecards.org/cgi-bin/carddisp.pl?gene=SOCS3
INSL6	Insulin Like 6	Protein Coding	36	GC09M004991	13.8516	https://www.genecards.org/cgi-bin/carddisp.pl?gene=INSL6
CTAG1A	Cancer/Testis Antigen 1A	Protein Coding	29	GC0XP154585	13.847	https://www.genecards.org/cgi-bin/carddisp.pl?gene=CTAG1A
NRTN	Neurturin	Protein Coding	41	GC19P005805	13.8325	https://www.genecards.org/cgi-bin/carddisp.pl?gene=NRTN
MTR	5-Methyltetrahydrofolate-Homocysteine Methyltransferase	Protein Coding	47	GC01P236795	13.8306	https://www.genecards.org/cgi-bin/carddisp.pl?gene=MTR
CSF1R	Colony Stimulating Factor 1 Receptor	Protein Coding	52	GC05M150053	13.8252	https://www.genecards.org/cgi-bin/carddisp.pl?gene=CSF1R
PTPA	Protein Phosphatase 2 Phosphatase Activator	Protein Coding	36	GC09P129111	13.8113	https://www.genecards.org/cgi-bin/carddisp.pl?gene=PTPA
TCF3	Transcription Factor 3	Protein Coding	46	GC19M001609	13.7989	https://www.genecards.org/cgi-bin/carddisp.pl?gene=TCF3
SFRP1	Secreted Frizzled Related Protein 1	Protein Coding	43	GC08M041262	13.7981	https://www.genecards.org/cgi-bin/carddisp.pl?gene=SFRP1
S100A6	S100 Calcium Binding Protein A6	Protein Coding	43	GC01M153535	13.7965	https://www.genecards.org/cgi-bin/carddisp.pl?gene=S100A6
S100A9	S100 Calcium Binding Protein A9	Protein Coding	43	GC01P153357	13.7916	https://www.genecards.org/cgi-bin/carddisp.pl?gene=S100A9
CCK	Cholecystokinin	Protein Coding	43	GC03M042274	13.7903	https://www.genecards.org/cgi-bin/carddisp.pl?gene=CCK
CHKA	Choline Kinase Alpha	Protein Coding	42	GC11M068052	13.7781	https://www.genecards.org/cgi-bin/carddisp.pl?gene=CHKA
PML	PML Nuclear Body Scaffold	Protein Coding	46	GC15P073994	13.7742	https://www.genecards.org/cgi-bin/carddisp.pl?gene=PML
SCHLAP1	SWI/SNF Complex Antagonist Associated With Prostate Cancer 1	RNA Gene	13	GC02P180511	13.764	https://www.genecards.org/cgi-bin/carddisp.pl?gene=SCHLAP1
F3	Coagulation Factor III, Tissue Factor	Protein Coding	45	GC01M094530	13.7601	https://www.genecards.org/cgi-bin/carddisp.pl?gene=F3
IQGAP1	IQ Motif Containing GTPase Activating Protein 1	Protein Coding	44	GC15P090388	13.7582	https://www.genecards.org/cgi-bin/carddisp.pl?gene=IQGAP1
CRNDE	Colorectal Neoplasia Differentially Expressed	RNA Gene	20	GC16M054845	13.7334	https://www.genecards.org/cgi-bin/carddisp.pl?gene=CRNDE
DDIT3	DNA Damage Inducible Transcript 3	Protein Coding	46	GC12M057516	13.7301	https://www.genecards.org/cgi-bin/carddisp.pl?gene=DDIT3
MYD88	MYD88 Innate Immune Signal Transduction Adaptor	Protein Coding	50	GC03P038139	13.7148	https://www.genecards.org/cgi-bin/carddisp.pl?gene=MYD88
PAX3	Paired Box 3	Protein Coding	48	GC02M222199	13.7135	https://www.genecards.org/cgi-bin/carddisp.pl?gene=PAX3
SATB2	SATB Homeobox 2	Protein Coding	45	GC02M199269	13.6862	https://www.genecards.org/cgi-bin/carddisp.pl?gene=SATB2
MSLN	Mesothelin	Protein Coding	41	GC16P005518	13.6836	https://www.genecards.org/cgi-bin/carddisp.pl?gene=MSLN
TLR3	Toll Like Receptor 3	Protein Coding	52	GC04P186059	13.6723	https://www.genecards.org/cgi-bin/carddisp.pl?gene=TLR3
ANPEP	Alanyl Aminopeptidase, Membrane	Protein Coding	50	GC15M089784	13.6711	https://www.genecards.org/cgi-bin/carddisp.pl?gene=ANPEP
TYR	Tyrosinase	Protein Coding	48	GC11P089177	13.6622	https://www.genecards.org/cgi-bin/carddisp.pl?gene=TYR
NR1H2	Nuclear Receptor Subfamily 1 Group H Member 2	Protein Coding	49	GC19P050329	13.6522	https://www.genecards.org/cgi-bin/carddisp.pl?gene=NR1H2
TFAP2A	Transcription Factor AP-2 Alpha	Protein Coding	48	GC06M010393	13.6504	https://www.genecards.org/cgi-bin/carddisp.pl?gene=TFAP2A
NOTCH3	Notch Receptor 3	Protein Coding	50	GC19M015159	13.6179	https://www.genecards.org/cgi-bin/carddisp.pl?gene=NOTCH3
SF3B1	Splicing Factor 3b Subunit 1	Protein Coding	45	GC02M197393	13.6151	https://www.genecards.org/cgi-bin/carddisp.pl?gene=SF3B1
S100A8	S100 Calcium Binding Protein A8	Protein Coding	43	GC01M153391	13.6144	https://www.genecards.org/cgi-bin/carddisp.pl?gene=S100A8
EPAS1	Endothelial PAS Domain Protein 1	Protein Coding	50	GC02P046293	13.611	https://www.genecards.org/cgi-bin/carddisp.pl?gene=EPAS1
WNT3	Wnt Family Member 3	Protein Coding	47	GC17M046762	13.6045	https://www.genecards.org/cgi-bin/carddisp.pl?gene=WNT3
APOE	Apolipoprotein E	Protein Coding	51	GC19P044906	13.5948	https://www.genecards.org/cgi-bin/carddisp.pl?gene=APOE
GACAT3	Gastric Cancer Associated Transcript 3	RNA Gene	14	GC02P016050	13.5892	https://www.genecards.org/cgi-bin/carddisp.pl?gene=GACAT3
DVL1	Dishevelled Segment Polarity Protein 1	Protein Coding	48	GC01M001335	13.5764	https://www.genecards.org/cgi-bin/carddisp.pl?gene=DVL1
CCNG1	Cyclin G1	Protein Coding	43	GC05P163438	13.5761	https://www.genecards.org/cgi-bin/carddisp.pl?gene=CCNG1
FUT4	Fucosyltransferase 4	Protein Coding	37	GC11P094544	13.5747	https://www.genecards.org/cgi-bin/carddisp.pl?gene=FUT4
BRMS1	BRMS1 Transcriptional Repressor And Anoikis Regulator	Protein Coding	38	GC11M069459	13.5685	https://www.genecards.org/cgi-bin/carddisp.pl?gene=BRMS1
CEACAM1	CEA Cell Adhesion Molecule 1	Protein Coding	43	GC19M042507	13.5659	https://www.genecards.org/cgi-bin/carddisp.pl?gene=CEACAM1
GNRH1	Gonadotropin Releasing Hormone 1	Protein Coding	43	GC08M025419	13.5391	https://www.genecards.org/cgi-bin/carddisp.pl?gene=GNRH1
SAT1	Spermidine/Spermine N1-Acetyltransferase 1	Protein Coding	46	GC0XP023784	13.5386	https://www.genecards.org/cgi-bin/carddisp.pl?gene=SAT1
VWF	Von Willebrand Factor	Protein Coding	49	GC12M005917	13.5265	https://www.genecards.org/cgi-bin/carddisp.pl?gene=VWF
POLH	DNA Polymerase Eta	Protein Coding	49	GC06P043576	13.5219	https://www.genecards.org/cgi-bin/carddisp.pl?gene=POLH
MIR125B1	MicroRNA 125b-1	RNA Gene	21	GC11M122100	13.5196	https://www.genecards.org/cgi-bin/carddisp.pl?gene=MIR125B1
TSG101	Tumor Susceptibility 101	Protein Coding	43	GC11M018468	13.5184	https://www.genecards.org/cgi-bin/carddisp.pl?gene=TSG101
MAP2K5	Mitogen-Activated Protein Kinase Kinase 5	Protein Coding	47	GC15P077101	13.5054	https://www.genecards.org/cgi-bin/carddisp.pl?gene=MAP2K5
RTEL1	Regulator Of Telomere Elongation Helicase 1	Protein Coding	41	GC20P063658	13.4934	https://www.genecards.org/cgi-bin/carddisp.pl?gene=RTEL1
STAT6	Signal Transducer And Activator Of Transcription 6	Protein Coding	50	GC12M057095	13.4922	https://www.genecards.org/cgi-bin/carddisp.pl?gene=STAT6
SPDEF	SAM Pointed Domain Containing ETS Transcription Factor	Protein Coding	40	GC06M047018	13.4892	https://www.genecards.org/cgi-bin/carddisp.pl?gene=SPDEF
SETBP1	SET Binding Protein 1	Protein Coding	41	GC18P044680	13.4794	https://www.genecards.org/cgi-bin/carddisp.pl?gene=SETBP1
ENO1	Enolase 1	Protein Coding	48	GC01M008861	13.476	https://www.genecards.org/cgi-bin/carddisp.pl?gene=ENO1
COL1A1	Collagen Type I Alpha 1 Chain	Protein Coding	51	GC17M050183	13.4738	https://www.genecards.org/cgi-bin/carddisp.pl?gene=COL1A1
NR3C1	Nuclear Receptor Subfamily 3 Group C Member 1	Protein Coding	51	GC05M143277	13.4711	https://www.genecards.org/cgi-bin/carddisp.pl?gene=NR3C1
DUSP1	Dual Specificity Phosphatase 1	Protein Coding	48	GC05M172768	13.4579	https://www.genecards.org/cgi-bin/carddisp.pl?gene=DUSP1
PTP4A1	Protein Tyrosine Phosphatase 4A1	Protein Coding	42	GC06P063521	13.4209	https://www.genecards.org/cgi-bin/carddisp.pl?gene=PTP4A1
PRMT7	Protein Arginine Methyltransferase 7	Protein Coding	45	GC16P068363	13.4188	https://www.genecards.org/cgi-bin/carddisp.pl?gene=PRMT7
HSD17B1	Hydroxysteroid 17-Beta Dehydrogenase 1	Protein Coding	44	GC17P042548	13.4137	https://www.genecards.org/cgi-bin/carddisp.pl?gene=HSD17B1
LIMK1	LIM Domain Kinase 1	Protein Coding	50	GC07P074082	13.4051	https://www.genecards.org/cgi-bin/carddisp.pl?gene=LIMK1
SI	Sucrase-Isomaltase	Protein Coding	44	GC03M164978	13.404	https://www.genecards.org/cgi-bin/carddisp.pl?gene=SI
NES	Nestin	Protein Coding	40	GC01M156668	13.3802	https://www.genecards.org/cgi-bin/carddisp.pl?gene=NES
RPL11	Ribosomal Protein L11	Protein Coding	49	GC01P023691	13.3717	https://www.genecards.org/cgi-bin/carddisp.pl?gene=RPL11
PPARA	Peroxisome Proliferator Activated Receptor Alpha	Protein Coding	47	GC22P046150	13.3715	https://www.genecards.org/cgi-bin/carddisp.pl?gene=PPARA
PHLPP1	PH Domain And Leucine Rich Repeat Protein Phosphatase 1	Protein Coding	41	GC18P062715	13.3643	https://www.genecards.org/cgi-bin/carddisp.pl?gene=PHLPP1
PRAC1	PRAC1 Small Nuclear Protein	Protein Coding	26	GC17M048721	13.3632	https://www.genecards.org/cgi-bin/carddisp.pl?gene=PRAC1
DELEC1	Deleted In Esophageal Cancer 1	RNA Gene	23	GC09P115762	13.3579	https://www.genecards.org/cgi-bin/carddisp.pl?gene=DELEC1
SELE	Selectin E	Protein Coding	44	GC01M169722	13.3543	https://www.genecards.org/cgi-bin/carddisp.pl?gene=SELE
SLC29A1	Solute Carrier Family 29 Member 1 (Augustine Blood Group)	Protein Coding	48	GC06P044219	13.3386	https://www.genecards.org/cgi-bin/carddisp.pl?gene=SLC29A1
KAT5	Lysine Acetyltransferase 5	Protein Coding	47	GC11P065711	13.3339	https://www.genecards.org/cgi-bin/carddisp.pl?gene=KAT5
NR3C2	Nuclear Receptor Subfamily 3 Group C Member 2	Protein Coding	48	GC04M148078	13.32	https://www.genecards.org/cgi-bin/carddisp.pl?gene=NR3C2
ACTG2	Actin Gamma 2, Smooth Muscle	Protein Coding	47	GC02P073892	13.3175	https://www.genecards.org/cgi-bin/carddisp.pl?gene=ACTG2
ALCAM	Activated Leukocyte Cell Adhesion Molecule	Protein Coding	43	GC03P105366	13.3034	https://www.genecards.org/cgi-bin/carddisp.pl?gene=ALCAM
FALEC	Focally Amplified Long Non-Coding RNA In Epithelial Cancer	RNA Gene	14	GC01P150515	13.2973	https://www.genecards.org/cgi-bin/carddisp.pl?gene=FALEC
HSP90B1	Heat Shock Protein 90 Beta Family Member 1	Protein Coding	47	GC12P103930	13.2947	https://www.genecards.org/cgi-bin/carddisp.pl?gene=HSP90B1
MAGEA3	MAGE Family Member A3	Protein Coding	37	GC0XP152698	13.2788	https://www.genecards.org/cgi-bin/carddisp.pl?gene=MAGEA3
MC1R	Melanocortin 1 Receptor	Protein Coding	48	GC16P089912	13.2511	https://www.genecards.org/cgi-bin/carddisp.pl?gene=MC1R
CEP57	Centrosomal Protein 57	Protein Coding	42	GC11P095789	13.2393	https://www.genecards.org/cgi-bin/carddisp.pl?gene=CEP57
MIR497	MicroRNA 497	RNA Gene	18	GC17M007022	13.2383	https://www.genecards.org/cgi-bin/carddisp.pl?gene=MIR497
CBFB	Core-Binding Factor Subunit Beta	Protein Coding	45	GC16P067063	13.2187	https://www.genecards.org/cgi-bin/carddisp.pl?gene=CBFB
ACACA	Acetyl-CoA Carboxylase Alpha	Protein Coding	50	GC17M037084	13.2168	https://www.genecards.org/cgi-bin/carddisp.pl?gene=ACACA
HIC1	HIC ZBTB Transcriptional Repressor 1	Protein Coding	41	GC17P002054	13.2119	https://www.genecards.org/cgi-bin/carddisp.pl?gene=HIC1
BIRC2	Baculoviral IAP Repeat Containing 2	Protein Coding	46	GC11P102347	13.2017	https://www.genecards.org/cgi-bin/carddisp.pl?gene=BIRC2
CD8A	CD8a Molecule	Protein Coding	47	GC02M086784	13.1985	https://www.genecards.org/cgi-bin/carddisp.pl?gene=CD8A
GUSB	Glucuronidase Beta	Protein Coding	48	GC07M065960	13.1943	https://www.genecards.org/cgi-bin/carddisp.pl?gene=GUSB
VWA2	Von Willebrand Factor A Domain Containing 2	Protein Coding	36	GC10P114239	13.1936	https://www.genecards.org/cgi-bin/carddisp.pl?gene=VWA2
PTPN3	Protein Tyrosine Phosphatase Non-Receptor Type 3	Protein Coding	45	GC09M109375	13.1923	https://www.genecards.org/cgi-bin/carddisp.pl?gene=PTPN3
SYNE1	Spectrin Repeat Containing Nuclear Envelope Protein 1	Protein Coding	41	GC06M152121	13.1867	https://www.genecards.org/cgi-bin/carddisp.pl?gene=SYNE1
JAK3	Janus Kinase 3	Protein Coding	52	GC19M017824	13.1642	https://www.genecards.org/cgi-bin/carddisp.pl?gene=JAK3
ATF3	Activating Transcription Factor 3	Protein Coding	45	GC01P212565	13.1599	https://www.genecards.org/cgi-bin/carddisp.pl?gene=ATF3
PTCH2	Patched 2	Protein Coding	45	GC01M044819	13.1285	https://www.genecards.org/cgi-bin/carddisp.pl?gene=PTCH2
SSX2	SSX Family Member 2	Protein Coding	38	GC0XM052696	13.1167	https://www.genecards.org/cgi-bin/carddisp.pl?gene=SSX2
NOX1	NADPH Oxidase 1	Protein Coding	42	GC0XM100843	13.1029	https://www.genecards.org/cgi-bin/carddisp.pl?gene=NOX1
KLK6	Kallikrein Related Peptidase 6	Protein Coding	43	GC19M050958	13.0907	https://www.genecards.org/cgi-bin/carddisp.pl?gene=KLK6
MAP2K3	Mitogen-Activated Protein Kinase Kinase 3	Protein Coding	50	GC17P029210	13.0884	https://www.genecards.org/cgi-bin/carddisp.pl?gene=MAP2K3
FOSL1	FOS Like 1, AP-1 Transcription Factor Subunit	Protein Coding	45	GC11M069434	13.0872	https://www.genecards.org/cgi-bin/carddisp.pl?gene=FOSL1
CCR7	C-C Motif Chemokine Receptor 7	Protein Coding	45	GC17M040556	13.0841	https://www.genecards.org/cgi-bin/carddisp.pl?gene=CCR7
P2RX7	Purinergic Receptor P2X 7	Protein Coding	46	GC12P123575	13.0652	https://www.genecards.org/cgi-bin/carddisp.pl?gene=P2RX7
SNAPC5	Small Nuclear RNA Activating Complex Polypeptide 5	Protein Coding	37	GC15M067424	13.0598	https://www.genecards.org/cgi-bin/carddisp.pl?gene=SNAPC5
TCF7L1	Transcription Factor 7 Like 1	Protein Coding	42	GC02P085133	13.0472	https://www.genecards.org/cgi-bin/carddisp.pl?gene=TCF7L1
RHOB	Ras Homolog Family Member B	Protein Coding	44	GC02P020447	13.0433	https://www.genecards.org/cgi-bin/carddisp.pl?gene=RHOB
MPL	MPL Proto-Oncogene, Thrombopoietin Receptor	Protein Coding	48	GC01P043337	13.0419	https://www.genecards.org/cgi-bin/carddisp.pl?gene=MPL
RPL15	Ribosomal Protein L15	Protein Coding	45	GC03P023916	13.038	https://www.genecards.org/cgi-bin/carddisp.pl?gene=RPL15
KLK10	Kallikrein Related Peptidase 10	Protein Coding	40	GC19M051012	13.0275	https://www.genecards.org/cgi-bin/carddisp.pl?gene=KLK10
MIR135A1	MicroRNA 135a-1	RNA Gene	20	GC03M052296	13.0261	https://www.genecards.org/cgi-bin/carddisp.pl?gene=MIR135A1
PAWR	Pro-Apoptotic WT1 Regulator	Protein Coding	41	GC12M079574	13.0187	https://www.genecards.org/cgi-bin/carddisp.pl?gene=PAWR
CSNK2A1	Casein Kinase 2 Alpha 1	Protein Coding	52	GC20M000472	13.0168	https://www.genecards.org/cgi-bin/carddisp.pl?gene=CSNK2A1
TDGF1	Teratocarcinoma-Derived Growth Factor 1	Protein Coding	42	GC03P046576	13.0091	https://www.genecards.org/cgi-bin/carddisp.pl?gene=TDGF1
LMNA	Lamin A/C	Protein Coding	48	GC01P156082	12.9809	https://www.genecards.org/cgi-bin/carddisp.pl?gene=LMNA
TNFRSF6B	TNF Receptor Superfamily Member 6b	Protein Coding	43	GC20P063696	12.9786	https://www.genecards.org/cgi-bin/carddisp.pl?gene=TNFRSF6B
E2F4	E2F Transcription Factor 4	Protein Coding	46	GC16P067192	12.9705	https://www.genecards.org/cgi-bin/carddisp.pl?gene=E2F4
NCOR1	Nuclear Receptor Corepressor 1	Protein Coding	44	GC17M016029	12.9678	https://www.genecards.org/cgi-bin/carddisp.pl?gene=NCOR1
LYVE1	Lymphatic Vessel Endothelial Hyaluronan Receptor 1	Protein Coding	43	GC11M010713	12.9676	https://www.genecards.org/cgi-bin/carddisp.pl?gene=LYVE1
HMGCR	3-Hydroxy-3-Methylglutaryl-CoA Reductase	Protein Coding	47	GC05P075336	12.9584	https://www.genecards.org/cgi-bin/carddisp.pl?gene=HMGCR
ATAD2	ATPase Family AAA Domain Containing 2	Protein Coding	40	GC08M123319	12.9571	https://www.genecards.org/cgi-bin/carddisp.pl?gene=ATAD2
FANCI	FA Complementation Group I	Protein Coding	43	GC15P089243	12.9476	https://www.genecards.org/cgi-bin/carddisp.pl?gene=FANCI
BNIP3	BCL2 Interacting Protein 3	Protein Coding	43	GC10M131966	12.9469	https://www.genecards.org/cgi-bin/carddisp.pl?gene=BNIP3
NCOR2	Nuclear Receptor Corepressor 2	Protein Coding	45	GC12M124324	12.9431	https://www.genecards.org/cgi-bin/carddisp.pl?gene=NCOR2
POSTN	Periostin	Protein Coding	44	GC13M037562	12.9412	https://www.genecards.org/cgi-bin/carddisp.pl?gene=POSTN
STS	Steroid Sulfatase	Protein Coding	45	GC0XP007146	12.9353	https://www.genecards.org/cgi-bin/carddisp.pl?gene=STS
CIB1	Calcium And Integrin Binding 1	Protein Coding	42	GC15M090229	12.9303	https://www.genecards.org/cgi-bin/carddisp.pl?gene=CIB1
MST1R	Macrophage Stimulating 1 Receptor	Protein Coding	49	GC03M050077	12.9208	https://www.genecards.org/cgi-bin/carddisp.pl?gene=MST1R
CSK	C-Terminal Src Kinase	Protein Coding	48	GC15P074782	12.9199	https://www.genecards.org/cgi-bin/carddisp.pl?gene=CSK
SOX4	SRY-Box Transcription Factor 4	Protein Coding	44	GC06P021593	12.9168	https://www.genecards.org/cgi-bin/carddisp.pl?gene=SOX4
FCGR2A	Fc Fragment Of IgG Receptor IIa	Protein Coding	46	GC01P161505	12.9126	https://www.genecards.org/cgi-bin/carddisp.pl?gene=FCGR2A
GPA33	Glycoprotein A33	Protein Coding	39	GC01M167052	12.8931	https://www.genecards.org/cgi-bin/carddisp.pl?gene=GPA33
PANDAR	Promoter Of CDKN1A Antisense DNA Damage Activated RNA	RNA Gene	12	GC06M036673	12.8909	https://www.genecards.org/cgi-bin/carddisp.pl?gene=PANDAR
LNCRNA-ATB	Long Noncoding RNA Activated By TGF-Beta	RNA Gene	4	GC14P021619	12.8851	https://www.genecards.org/cgi-bin/carddisp.pl?gene=LNCRNA-ATB
FAP	Fibroblast Activation Protein Alpha	Protein Coding	43	GC02M162170	12.8707	https://www.genecards.org/cgi-bin/carddisp.pl?gene=FAP
ECT2	Epithelial Cell Transforming 2	Protein Coding	41	GC03P172750	12.8691	https://www.genecards.org/cgi-bin/carddisp.pl?gene=ECT2
AFAP1	Actin Filament Associated Protein 1	Protein Coding	39	GC04M007758	12.8609	https://www.genecards.org/cgi-bin/carddisp.pl?gene=AFAP1
IL24	Interleukin 24	Protein Coding	43	GC01P206897	12.8463	https://www.genecards.org/cgi-bin/carddisp.pl?gene=IL24
ID1	Inhibitor Of DNA Binding 1, HLH Protein	Protein Coding	44	GC20P031605	12.8461	https://www.genecards.org/cgi-bin/carddisp.pl?gene=ID1
GNB1	G Protein Subunit Beta 1	Protein Coding	47	GC01M001785	12.83	https://www.genecards.org/cgi-bin/carddisp.pl?gene=GNB1
GCNT3	Glucosaminyl (N-Acetyl) Transferase 3, Mucin Type	Protein Coding	39	GC15P059594	12.8232	https://www.genecards.org/cgi-bin/carddisp.pl?gene=GCNT3
SSTR2	Somatostatin Receptor 2	Protein Coding	48	GC17P073165	12.823	https://www.genecards.org/cgi-bin/carddisp.pl?gene=SSTR2
MIR28	MicroRNA 28	RNA Gene	19	GC03P188688	12.8057	https://www.genecards.org/cgi-bin/carddisp.pl?gene=MIR28
TCF7	Transcription Factor 7	Protein Coding	45	GC05P134114	12.792	https://www.genecards.org/cgi-bin/carddisp.pl?gene=TCF7
CSNK1A1	Casein Kinase 1 Alpha 1	Protein Coding	50	GC05M149492	12.7686	https://www.genecards.org/cgi-bin/carddisp.pl?gene=CSNK1A1
UCHL1	Ubiquitin C-Terminal Hydrolase L1	Protein Coding	52	GC04P041256	12.7656	https://www.genecards.org/cgi-bin/carddisp.pl?gene=UCHL1
CLDN3	Claudin 3	Protein Coding	41	GC07M073768	12.7626	https://www.genecards.org/cgi-bin/carddisp.pl?gene=CLDN3
MIR132	MicroRNA 132	RNA Gene	21	GC17M002049	12.7617	https://www.genecards.org/cgi-bin/carddisp.pl?gene=MIR132
PRKAA1	Protein Kinase AMP-Activated Catalytic Subunit Alpha 1	Protein Coding	48	GC05M040759	12.7511	https://www.genecards.org/cgi-bin/carddisp.pl?gene=PRKAA1
AURKB	Aurora Kinase B	Protein Coding	50	GC17M009194	12.7432	https://www.genecards.org/cgi-bin/carddisp.pl?gene=AURKB
CDCP1	CUB Domain Containing Protein 1	Protein Coding	39	GC03M045082	12.741	https://www.genecards.org/cgi-bin/carddisp.pl?gene=CDCP1
MAPK9	Mitogen-Activated Protein Kinase 9	Protein Coding	49	GC05M180234	12.7204	https://www.genecards.org/cgi-bin/carddisp.pl?gene=MAPK9
PDGFA	Platelet Derived Growth Factor Subunit A	Protein Coding	44	GC07M000497	12.7169	https://www.genecards.org/cgi-bin/carddisp.pl?gene=PDGFA
CCN2	Cellular Communication Network Factor 2	Protein Coding	40	GC06M131948	12.7031	https://www.genecards.org/cgi-bin/carddisp.pl?gene=CCN2
BMPR2	Bone Morphogenetic Protein Receptor Type 2	Protein Coding	50	GC02P202376	12.6941	https://www.genecards.org/cgi-bin/carddisp.pl?gene=BMPR2
FGF3	Fibroblast Growth Factor 3	Protein Coding	44	GC11M070491	12.6889	https://www.genecards.org/cgi-bin/carddisp.pl?gene=FGF3
PKD1	Polycystin 1, Transient Receptor Potential Channel Interacting	Protein Coding	46	GC16M003057	12.6839	https://www.genecards.org/cgi-bin/carddisp.pl?gene=PKD1
MMP12	Matrix Metallopeptidase 12	Protein Coding	45	GC11M102862	12.6763	https://www.genecards.org/cgi-bin/carddisp.pl?gene=MMP12
GATA3	GATA Binding Protein 3	Protein Coding	50	GC10P008045	12.6737	https://www.genecards.org/cgi-bin/carddisp.pl?gene=GATA3
MIR542	MicroRNA 542	RNA Gene	17	GC0XM134638	12.669	https://www.genecards.org/cgi-bin/carddisp.pl?gene=MIR542
AGR3	Anterior Gradient 3, Protein Disulphide Isomerase Family Member	Protein Coding	38	GC07M016854	12.6686	https://www.genecards.org/cgi-bin/carddisp.pl?gene=AGR3
CLDN1	Claudin 1	Protein Coding	48	GC03M190305	12.6684	https://www.genecards.org/cgi-bin/carddisp.pl?gene=CLDN1
EDN1	Endothelin 1	Protein Coding	48	GC06P012256	12.6674	https://www.genecards.org/cgi-bin/carddisp.pl?gene=EDN1
PBRM1	Polybromo 1	Protein Coding	45	GC03M052545	12.662	https://www.genecards.org/cgi-bin/carddisp.pl?gene=PBRM1
WNT10B	Wnt Family Member 10B	Protein Coding	48	GC12M048965	12.6445	https://www.genecards.org/cgi-bin/carddisp.pl?gene=WNT10B
SOX2-OT	SOX2 Overlapping Transcript	RNA Gene	22	GC03P180989	12.6432	https://www.genecards.org/cgi-bin/carddisp.pl?gene=SOX2-OT
LOC110806263	TERT 5' Regulatory Region	Biological Region	2	GC05P001294	12.6422	https://www.genecards.org/cgi-bin/carddisp.pl?gene=LOC110806263
MAPK10	Mitogen-Activated Protein Kinase 10	Protein Coding	52	GC04M085990	12.6387	https://www.genecards.org/cgi-bin/carddisp.pl?gene=MAPK10
RPS27	Ribosomal Protein S27	Protein Coding	43	GC01P153991	12.6332	https://www.genecards.org/cgi-bin/carddisp.pl?gene=RPS27
HNRNPK	Heterogeneous Nuclear Ribonucleoprotein K	Protein Coding	47	GC09M086093	12.6225	https://www.genecards.org/cgi-bin/carddisp.pl?gene=HNRNPK
MIR133A1	MicroRNA 133a-1	RNA Gene	18	GC18M021826	12.6172	https://www.genecards.org/cgi-bin/carddisp.pl?gene=MIR133A1
KLRK1	Killer Cell Lectin Like Receptor K1	Protein Coding	41	GC12M015686	12.6036	https://www.genecards.org/cgi-bin/carddisp.pl?gene=KLRK1
YY1	YY1 Transcription Factor	Protein Coding	48	GC14P100238	12.5968	https://www.genecards.org/cgi-bin/carddisp.pl?gene=YY1
PCAT2	Prostate Cancer Associated Transcript 2	RNA Gene	15	GC08M127072	12.5945	https://www.genecards.org/cgi-bin/carddisp.pl?gene=PCAT2
COX5A	Cytochrome C Oxidase Subunit 5A	Protein Coding	45	GC15M074919	12.5815	https://www.genecards.org/cgi-bin/carddisp.pl?gene=COX5A
NTPCR	Nucleoside-Triphosphatase, Cancer-Related	Protein Coding	38	GC01P232950	12.5684	https://www.genecards.org/cgi-bin/carddisp.pl?gene=NTPCR
WNT2	Wnt Family Member 2	Protein Coding	44	GC07M117276	12.5379	https://www.genecards.org/cgi-bin/carddisp.pl?gene=WNT2
AGER	Advanced Glycosylation End-Product Specific Receptor	Protein Coding	45	GC06M032180	12.5378	https://www.genecards.org/cgi-bin/carddisp.pl?gene=AGER
PDPK1	3-Phosphoinositide Dependent Protein Kinase 1	Protein Coding	50	GC16P002537	12.5344	https://www.genecards.org/cgi-bin/carddisp.pl?gene=PDPK1
XBP1	X-Box Binding Protein 1	Protein Coding	46	GC22M028794	12.522	https://www.genecards.org/cgi-bin/carddisp.pl?gene=XBP1
IGFBP7	Insulin Like Growth Factor Binding Protein 7	Protein Coding	47	GC04M057030	12.5154	https://www.genecards.org/cgi-bin/carddisp.pl?gene=IGFBP7
ENTR1	Endosome Associated Trafficking Regulator 1	Protein Coding	28	GC09M136403	12.5148	https://www.genecards.org/cgi-bin/carddisp.pl?gene=ENTR1
SEPTIN9	Septin 9	Protein Coding	36	GC17P077282	12.5126	https://www.genecards.org/cgi-bin/carddisp.pl?gene=SEPTIN9
PRMT1	Protein Arginine Methyltransferase 1	Protein Coding	48	GC19P049675	12.4938	https://www.genecards.org/cgi-bin/carddisp.pl?gene=PRMT1
MIR423	MicroRNA 423	RNA Gene	18	GC17P030117	12.4912	https://www.genecards.org/cgi-bin/carddisp.pl?gene=MIR423
ADH1C	Alcohol Dehydrogenase 1C (Class I), Gamma Polypeptide	Protein Coding	43	GC04M099336	12.4841	https://www.genecards.org/cgi-bin/carddisp.pl?gene=ADH1C
CCNE2	Cyclin E2	Protein Coding	43	GC08M094879	12.4765	https://www.genecards.org/cgi-bin/carddisp.pl?gene=CCNE2
PTP4A3	Protein Tyrosine Phosphatase 4A3	Protein Coding	42	GC08P141391	12.4728	https://www.genecards.org/cgi-bin/carddisp.pl?gene=PTP4A3
RPS24	Ribosomal Protein S24	Protein Coding	44	GC10P078033	12.4721	https://www.genecards.org/cgi-bin/carddisp.pl?gene=RPS24
RPS10	Ribosomal Protein S10	Protein Coding	45	GC06M047017	12.4704	https://www.genecards.org/cgi-bin/carddisp.pl?gene=RPS10
MIR31HG	MIR31 Host Gene	RNA Gene	19	GC09M021439	12.4604	https://www.genecards.org/cgi-bin/carddisp.pl?gene=MIR31HG
WNT4	Wnt Family Member 4	Protein Coding	48	GC01M022190	12.454	https://www.genecards.org/cgi-bin/carddisp.pl?gene=WNT4
PRLR	Prolactin Receptor	Protein Coding	48	GC05M035048	12.4392	https://www.genecards.org/cgi-bin/carddisp.pl?gene=PRLR
DAB2IP	DAB2 Interacting Protein	Protein Coding	40	GC09P121566	12.4356	https://www.genecards.org/cgi-bin/carddisp.pl?gene=DAB2IP
FANCF	FA Complementation Group F	Protein Coding	43	GC11M022600	12.4317	https://www.genecards.org/cgi-bin/carddisp.pl?gene=FANCF
NFIB	Nuclear Factor I B	Protein Coding	44	GC09M014077	12.4222	https://www.genecards.org/cgi-bin/carddisp.pl?gene=NFIB
FZD4	Frizzled Class Receptor 4	Protein Coding	51	GC11M086945	12.422	https://www.genecards.org/cgi-bin/carddisp.pl?gene=FZD4
VCAM1	Vascular Cell Adhesion Molecule 1	Protein Coding	46	GC01P100719	12.4213	https://www.genecards.org/cgi-bin/carddisp.pl?gene=VCAM1
LGALS3BP	Galectin 3 Binding Protein	Protein Coding	41	GC17M078971	12.4145	https://www.genecards.org/cgi-bin/carddisp.pl?gene=LGALS3BP
PCAT19	Prostate Cancer Associated Transcript 19	RNA Gene	15	GC19M046812	12.4088	https://www.genecards.org/cgi-bin/carddisp.pl?gene=PCAT19
UMPS	Uridine Monophosphate Synthetase	Protein Coding	47	GC03P124730	12.4058	https://www.genecards.org/cgi-bin/carddisp.pl?gene=UMPS
TTK	TTK Protein Kinase	Protein Coding	48	GC06P080003	12.405	https://www.genecards.org/cgi-bin/carddisp.pl?gene=TTK
GHET1	Gastric Carcinoma Proliferation Enhancing Transcript 1	RNA Gene	11	GC07P149082	12.3798	https://www.genecards.org/cgi-bin/carddisp.pl?gene=GHET1
FUT3	Fucosyltransferase 3 (Lewis Blood Group)	Protein Coding	44	GC19M005843	12.3769	https://www.genecards.org/cgi-bin/carddisp.pl?gene=FUT3
CD86	CD86 Molecule	Protein Coding	44	GC03P122055	12.3711	https://www.genecards.org/cgi-bin/carddisp.pl?gene=CD86
BBC3	BCL2 Binding Component 3	Protein Coding	41	GC19M047220	12.3698	https://www.genecards.org/cgi-bin/carddisp.pl?gene=BBC3
RALA	RAS Like Proto-Oncogene A	Protein Coding	46	GC07P039622	12.347	https://www.genecards.org/cgi-bin/carddisp.pl?gene=RALA
MIF	Macrophage Migration Inhibitory Factor	Protein Coding	50	GC22P023894	12.3461	https://www.genecards.org/cgi-bin/carddisp.pl?gene=MIF
SHBG	Sex Hormone Binding Globulin	Protein Coding	41	GC17P007613	12.3324	https://www.genecards.org/cgi-bin/carddisp.pl?gene=SHBG
DPH1	Diphthamide Biosynthesis 1	Protein Coding	41	GC17P002030	12.3286	https://www.genecards.org/cgi-bin/carddisp.pl?gene=DPH1
NUDT1	Nudix Hydrolase 1	Protein Coding	44	GC07P002242	12.3273	https://www.genecards.org/cgi-bin/carddisp.pl?gene=NUDT1
KRT14	Keratin 14	Protein Coding	48	GC17M041582	12.3133	https://www.genecards.org/cgi-bin/carddisp.pl?gene=KRT14
LIFR	LIF Receptor Subunit Alpha	Protein Coding	47	GC05M038475	12.3117	https://www.genecards.org/cgi-bin/carddisp.pl?gene=LIFR
MED12	Mediator Complex Subunit 12	Protein Coding	45	GC0XP071118	12.3105	https://www.genecards.org/cgi-bin/carddisp.pl?gene=MED12
SLX4	SLX4 Structure-Specific Endonuclease Subunit	Protein Coding	38	GC16M003785	12.2889	https://www.genecards.org/cgi-bin/carddisp.pl?gene=SLX4
CTBP1	C-Terminal Binding Protein 1	Protein Coding	48	GC04M001211	12.286	https://www.genecards.org/cgi-bin/carddisp.pl?gene=CTBP1
POLB	DNA Polymerase Beta	Protein Coding	47	GC08P042338	12.2858	https://www.genecards.org/cgi-bin/carddisp.pl?gene=POLB
NOS3	Nitric Oxide Synthase 3	Protein Coding	52	GC07P150990	12.2775	https://www.genecards.org/cgi-bin/carddisp.pl?gene=NOS3
ADAM17	ADAM Metallopeptidase Domain 17	Protein Coding	51	GC02M009488	12.2721	https://www.genecards.org/cgi-bin/carddisp.pl?gene=ADAM17
MELK	Maternal Embryonic Leucine Zipper Kinase	Protein Coding	46	GC09P036572	12.2687	https://www.genecards.org/cgi-bin/carddisp.pl?gene=MELK
ELF3	E74 Like ETS Transcription Factor 3	Protein Coding	40	GC01P202007	12.2638	https://www.genecards.org/cgi-bin/carddisp.pl?gene=ELF3
LINC00261	Long Intergenic Non-Protein Coding RNA 261	RNA Gene	18	GC20M022547	12.237	https://www.genecards.org/cgi-bin/carddisp.pl?gene=LINC00261
CCR5	C-C Motif Chemokine Receptor 5	Protein Coding	47	GC03P046383	12.2356	https://www.genecards.org/cgi-bin/carddisp.pl?gene=CCR5
ITGA3	Integrin Subunit Alpha 3	Protein Coding	47	GC17P050055	12.2319	https://www.genecards.org/cgi-bin/carddisp.pl?gene=ITGA3
RPSA	Ribosomal Protein SA	Protein Coding	45	GC03P039406	12.2289	https://www.genecards.org/cgi-bin/carddisp.pl?gene=RPSA
PSG2	Pregnancy Specific Beta-1-Glycoprotein 2	Protein Coding	34	GC19M043064	12.2205	https://www.genecards.org/cgi-bin/carddisp.pl?gene=PSG2
XPO1	Exportin 1	Protein Coding	47	GC02M061445	12.218	https://www.genecards.org/cgi-bin/carddisp.pl?gene=XPO1
CD40LG	CD40 Ligand	Protein Coding	48	GC0XP136649	12.2104	https://www.genecards.org/cgi-bin/carddisp.pl?gene=CD40LG
FLI1	Fli-1 Proto-Oncogene, ETS Transcription Factor	Protein Coding	49	GC11P128686	12.2078	https://www.genecards.org/cgi-bin/carddisp.pl?gene=FLI1
ACSL4	Acyl-CoA Synthetase Long Chain Family Member 4	Protein Coding	45	GC0XM109624	12.1991	https://www.genecards.org/cgi-bin/carddisp.pl?gene=ACSL4
AGR2	Anterior Gradient 2, Protein Disulphide Isomerase Family Member	Protein Coding	41	GC07M016892	12.1987	https://www.genecards.org/cgi-bin/carddisp.pl?gene=AGR2
NORAD	Non-Coding RNA Activated By DNA Damage	RNA Gene	14	GC20M036096	12.1767	https://www.genecards.org/cgi-bin/carddisp.pl?gene=NORAD
FLNA	Filamin A	Protein Coding	50	GC0XM154348	12.1694	https://www.genecards.org/cgi-bin/carddisp.pl?gene=FLNA
CT45A6	Cancer/Testis Antigen Family 45 Member A6	Protein Coding	23	GC0XM135794	12.168	https://www.genecards.org/cgi-bin/carddisp.pl?gene=CT45A6
CD9	CD9 Molecule	Protein Coding	44	GC12P011813	12.1408	https://www.genecards.org/cgi-bin/carddisp.pl?gene=CD9
TUSC3	Tumor Suppressor Candidate 3	Protein Coding	43	GC08P015417	12.1392	https://www.genecards.org/cgi-bin/carddisp.pl?gene=TUSC3
YWHAE	Tyrosine 3-Monooxygenase/Tryptophan 5-Monooxygenase Activation Protein Epsilon	Protein Coding	50	GC17M001346	12.1338	https://www.genecards.org/cgi-bin/carddisp.pl?gene=YWHAE
GZMB	Granzyme B	Protein Coding	46	GC14M024630	12.1238	https://www.genecards.org/cgi-bin/carddisp.pl?gene=GZMB
CACNA1G	Calcium Voltage-Gated Channel Subunit Alpha1 G	Protein Coding	50	GC17P050561	12.1217	https://www.genecards.org/cgi-bin/carddisp.pl?gene=CACNA1G
SELENBP1	Selenium Binding Protein 1	Protein Coding	44	GC01M151364	12.116	https://www.genecards.org/cgi-bin/carddisp.pl?gene=SELENBP1
HPRT1	Hypoxanthine Phosphoribosyltransferase 1	Protein Coding	49	GC0XP134460	12.1157	https://www.genecards.org/cgi-bin/carddisp.pl?gene=HPRT1
PCSEAT	Prostate Cancer Expressed EZH2 Associated Transcript	RNA Gene	8	GC21P041577	12.1023	https://www.genecards.org/cgi-bin/carddisp.pl?gene=PCSEAT
FGF4	Fibroblast Growth Factor 4	Protein Coding	44	GC11M070438	12.0977	https://www.genecards.org/cgi-bin/carddisp.pl?gene=FGF4
PAX6	Paired Box 6	Protein Coding	48	GC11M031784	12.092	https://www.genecards.org/cgi-bin/carddisp.pl?gene=PAX6
HMGA1	High Mobility Group AT-Hook 1	Protein Coding	47	GC06P055309	12.0901	https://www.genecards.org/cgi-bin/carddisp.pl?gene=HMGA1
MTHFD1	Methylenetetrahydrofolate Dehydrogenase, Cyclohydrolase And Formyltetrahydrofolate Synthetase 1	Protein Coding	45	GC14P064388	12.084	https://www.genecards.org/cgi-bin/carddisp.pl?gene=MTHFD1
SLC45A3	Solute Carrier Family 45 Member 3	Protein Coding	40	GC01M205626	12.0773	https://www.genecards.org/cgi-bin/carddisp.pl?gene=SLC45A3
SASH1	SAM And SH3 Domain Containing 1	Protein Coding	40	GC06P148193	12.0665	https://www.genecards.org/cgi-bin/carddisp.pl?gene=SASH1
MST1	Macrophage Stimulating 1	Protein Coding	46	GC03M049683	12.0603	https://www.genecards.org/cgi-bin/carddisp.pl?gene=MST1
ST6GAL1	ST6 Beta-Galactoside Alpha-2,6-Sialyltransferase 1	Protein Coding	44	GC03P186930	12.0494	https://www.genecards.org/cgi-bin/carddisp.pl?gene=ST6GAL1
SNHG12	Small Nucleolar RNA Host Gene 12	RNA Gene	22	GC01M028578	12.0386	https://www.genecards.org/cgi-bin/carddisp.pl?gene=SNHG12
MYH9	Myosin Heavy Chain 9	Protein Coding	50	GC22M036281	12.0365	https://www.genecards.org/cgi-bin/carddisp.pl?gene=MYH9
DCN	Decorin	Protein Coding	47	GC12M091140	12.0247	https://www.genecards.org/cgi-bin/carddisp.pl?gene=DCN
SFTA3	Surfactant Associated 3	RNA Gene	32	GC14M036474	12.0204	https://www.genecards.org/cgi-bin/carddisp.pl?gene=SFTA3
TP53COR1	Tumor Protein P53 Pathway Corepressor 1	RNA Gene	8	GC06U903133	12.0057	https://www.genecards.org/cgi-bin/carddisp.pl?gene=TP53COR1
PCAT4	Prostate Cancer Associated Transcript 4	RNA Gene	21	GC04P079827	11.9782	https://www.genecards.org/cgi-bin/carddisp.pl?gene=PCAT4
CD36	CD36 Molecule	Protein Coding	49	GC07P080369	11.9745	https://www.genecards.org/cgi-bin/carddisp.pl?gene=CD36
SNHG20	Small Nucleolar RNA Host Gene 20	RNA Gene	17	GC17P077087	11.9721	https://www.genecards.org/cgi-bin/carddisp.pl?gene=SNHG20
MAGEA4	MAGE Family Member A4	Protein Coding	39	GC0XP151912	11.966	https://www.genecards.org/cgi-bin/carddisp.pl?gene=MAGEA4
NGF	Nerve Growth Factor	Protein Coding	51	GC01M115285	11.9633	https://www.genecards.org/cgi-bin/carddisp.pl?gene=NGF
SSX1	SSX Family Member 1	Protein Coding	36	GC0XP048472	11.9624	https://www.genecards.org/cgi-bin/carddisp.pl?gene=SSX1
COL18A1	Collagen Type XVIII Alpha 1 Chain	Protein Coding	45	GC21P045405	11.9549	https://www.genecards.org/cgi-bin/carddisp.pl?gene=COL18A1
ING3	Inhibitor Of Growth Family Member 3	Protein Coding	40	GC07P120950	11.9432	https://www.genecards.org/cgi-bin/carddisp.pl?gene=ING3
THPO	Thrombopoietin	Protein Coding	43	GC03M184371	11.9406	https://www.genecards.org/cgi-bin/carddisp.pl?gene=THPO
BANCR	BRAF-Activated Non-Protein Coding RNA	RNA Gene	12	GC09M069296	11.9318	https://www.genecards.org/cgi-bin/carddisp.pl?gene=BANCR
KDM5B	Lysine Demethylase 5B	Protein Coding	44	GC01M202696	11.9135	https://www.genecards.org/cgi-bin/carddisp.pl?gene=KDM5B
PER1	Period Circadian Regulator 1	Protein Coding	43	GC17M009186	11.8991	https://www.genecards.org/cgi-bin/carddisp.pl?gene=PER1
F2R	Coagulation Factor II Thrombin Receptor	Protein Coding	47	GC05P076716	11.8953	https://www.genecards.org/cgi-bin/carddisp.pl?gene=F2R
POLG	DNA Polymerase Gamma, Catalytic Subunit	Protein Coding	46	GC15M089365	11.8917	https://www.genecards.org/cgi-bin/carddisp.pl?gene=POLG
FZD8	Frizzled Class Receptor 8	Protein Coding	44	GC10M035638	11.8904	https://www.genecards.org/cgi-bin/carddisp.pl?gene=FZD8
LMOD1	Leiomodin 1	Protein Coding	41	GC01M201896	11.8844	https://www.genecards.org/cgi-bin/carddisp.pl?gene=LMOD1
ACP3	Acid Phosphatase 3	Protein Coding	36	GC03P132319	11.881	https://www.genecards.org/cgi-bin/carddisp.pl?gene=ACP3
CBR3-AS1	CBR3 Antisense RNA 1	RNA Gene	16	GC21M036131	11.8806	https://www.genecards.org/cgi-bin/carddisp.pl?gene=CBR3-AS1
ASXL1	ASXL Transcriptional Regulator 1	Protein Coding	43	GC20P032364	11.8711	https://www.genecards.org/cgi-bin/carddisp.pl?gene=ASXL1
ACTN4	Actinin Alpha 4	Protein Coding	47	GC19P038647	11.8677	https://www.genecards.org/cgi-bin/carddisp.pl?gene=ACTN4
BLCAP	BLCAP Apoptosis Inducing Factor	Protein Coding	32	GC20M037492	11.8675	https://www.genecards.org/cgi-bin/carddisp.pl?gene=BLCAP
NAB2	NGFI-A Binding Protein 2	Protein Coding	41	GC12P057088	11.8545	https://www.genecards.org/cgi-bin/carddisp.pl?gene=NAB2
CADM1	Cell Adhesion Molecule 1	Protein Coding	43	GC11M115169	11.8509	https://www.genecards.org/cgi-bin/carddisp.pl?gene=CADM1
GPT	Glutamic--Pyruvic Transaminase	Protein Coding	43	GC08P144502	11.8505	https://www.genecards.org/cgi-bin/carddisp.pl?gene=GPT
BTK	Bruton Tyrosine Kinase	Protein Coding	54	GC0XM101349	11.8331	https://www.genecards.org/cgi-bin/carddisp.pl?gene=BTK
ROCK1	Rho Associated Coiled-Coil Containing Protein Kinase 1	Protein Coding	51	GC18M020946	11.8329	https://www.genecards.org/cgi-bin/carddisp.pl?gene=ROCK1
PCAT18	Prostate Cancer Associated Transcript 18	RNA Gene	19	GC18M026717	11.8195	https://www.genecards.org/cgi-bin/carddisp.pl?gene=PCAT18
TIAM1	TIAM Rac1 Associated GEF 1	Protein Coding	45	GC21M031118	11.8189	https://www.genecards.org/cgi-bin/carddisp.pl?gene=TIAM1
SCAI	Suppressor Of Cancer Cell Invasion	Protein Coding	33	GC09M124942	11.8155	https://www.genecards.org/cgi-bin/carddisp.pl?gene=SCAI
IGFBP5	Insulin Like Growth Factor Binding Protein 5	Protein Coding	43	GC02M216672	11.8053	https://www.genecards.org/cgi-bin/carddisp.pl?gene=IGFBP5
CAT	Catalase	Protein Coding	50	GC11P034460	11.8039	https://www.genecards.org/cgi-bin/carddisp.pl?gene=CAT
TTR	Transthyretin	Protein Coding	50	GC18P031557	11.8026	https://www.genecards.org/cgi-bin/carddisp.pl?gene=TTR
PCAT14	Prostate Cancer Associated Transcript 14	RNA Gene	12	GC22P026641	11.7987	https://www.genecards.org/cgi-bin/carddisp.pl?gene=PCAT14
TNC	Tenascin C	Protein Coding	50	GC09M115019	11.7941	https://www.genecards.org/cgi-bin/carddisp.pl?gene=TNC
PRL	Prolactin	Protein Coding	44	GC06M022287	11.7891	https://www.genecards.org/cgi-bin/carddisp.pl?gene=PRL
PAK4	P21 (RAC1) Activated Kinase 4	Protein Coding	49	GC19P039125	11.7868	https://www.genecards.org/cgi-bin/carddisp.pl?gene=PAK4
CD46	CD46 Molecule	Protein Coding	47	GC01P207752	11.7833	https://www.genecards.org/cgi-bin/carddisp.pl?gene=CD46
S100A2	S100 Calcium Binding Protein A2	Protein Coding	41	GC01M153561	11.7787	https://www.genecards.org/cgi-bin/carddisp.pl?gene=S100A2
CCN1	Cellular Communication Network Factor 1	Protein Coding	31	GC01P085581	11.7755	https://www.genecards.org/cgi-bin/carddisp.pl?gene=CCN1
FZD1	Frizzled Class Receptor 1	Protein Coding	45	GC07P091264	11.7686	https://www.genecards.org/cgi-bin/carddisp.pl?gene=FZD1
RPS29	Ribosomal Protein S29	Protein Coding	42	GC14M049570	11.7625	https://www.genecards.org/cgi-bin/carddisp.pl?gene=RPS29
CYP2C9	Cytochrome P450 Family 2 Subfamily C Member 9	Protein Coding	50	GC10P094938	11.7536	https://www.genecards.org/cgi-bin/carddisp.pl?gene=CYP2C9
NGFR	Nerve Growth Factor Receptor	Protein Coding	46	GC17P049495	11.7482	https://www.genecards.org/cgi-bin/carddisp.pl?gene=NGFR
MIR345	MicroRNA 345	RNA Gene	19	GC14P100307	11.7447	https://www.genecards.org/cgi-bin/carddisp.pl?gene=MIR345
PDGFD	Platelet Derived Growth Factor D	Protein Coding	45	GC11M103907	11.7441	https://www.genecards.org/cgi-bin/carddisp.pl?gene=PDGFD
SELP	Selectin P	Protein Coding	46	GC01M169558	11.7432	https://www.genecards.org/cgi-bin/carddisp.pl?gene=SELP
APOB	Apolipoprotein B	Protein Coding	46	GC02M020956	11.7318	https://www.genecards.org/cgi-bin/carddisp.pl?gene=APOB
F2	Coagulation Factor II, Thrombin	Protein Coding	49	GC11P046720	11.7314	https://www.genecards.org/cgi-bin/carddisp.pl?gene=F2
UGT1A7	UDP Glucuronosyltransferase Family 1 Member A7	Protein Coding	39	GC02P233681	11.7285	https://www.genecards.org/cgi-bin/carddisp.pl?gene=UGT1A7
MCM2	Minichromosome Maintenance Complex Component 2	Protein Coding	48	GC03P127598	11.7233	https://www.genecards.org/cgi-bin/carddisp.pl?gene=MCM2
VTN	Vitronectin	Protein Coding	44	GC17M031079	11.723	https://www.genecards.org/cgi-bin/carddisp.pl?gene=VTN
KCNQ1	Potassium Voltage-Gated Channel Subfamily Q Member 1	Protein Coding	50	GC11P002444	11.7128	https://www.genecards.org/cgi-bin/carddisp.pl?gene=KCNQ1
TAGLN	Transgelin	Protein Coding	44	GC11P117199	11.6639	https://www.genecards.org/cgi-bin/carddisp.pl?gene=TAGLN
IL18	Interleukin 18	Protein Coding	44	GC11M112143	11.6482	https://www.genecards.org/cgi-bin/carddisp.pl?gene=IL18
PTK6	Protein Tyrosine Kinase 6	Protein Coding	48	GC20M063528	11.647	https://www.genecards.org/cgi-bin/carddisp.pl?gene=PTK6
GCRG224	Gastric Cancer-Related Gene GCRG224	RNA Gene	5	GC11U900303	11.6381	https://www.genecards.org/cgi-bin/carddisp.pl?gene=GCRG224
AGO2	Argonaute RISC Catalytic Component 2	Protein Coding	41	GC08M140522	11.6276	https://www.genecards.org/cgi-bin/carddisp.pl?gene=AGO2
PRKCE	Protein Kinase C Epsilon	Protein Coding	50	GC02P045651	11.6266	https://www.genecards.org/cgi-bin/carddisp.pl?gene=PRKCE
HLTF	Helicase Like Transcription Factor	Protein Coding	40	GC03M149030	11.6262	https://www.genecards.org/cgi-bin/carddisp.pl?gene=HLTF
HLA-DQA1	Major Histocompatibility Complex, Class II, DQ Alpha 1	Protein Coding	43	GC06P055231	11.6135	https://www.genecards.org/cgi-bin/carddisp.pl?gene=HLA-DQA1
POLR1C	RNA Polymerase I And III Subunit C	Protein Coding	44	GC06P055413	11.5975	https://www.genecards.org/cgi-bin/carddisp.pl?gene=POLR1C
CSE1L	Chromosome Segregation 1 Like	Protein Coding	41	GC20P049046	11.5923	https://www.genecards.org/cgi-bin/carddisp.pl?gene=CSE1L
MIRLET7F1	MicroRNA Let-7f-1	RNA Gene	19	GC09P094193	11.5853	https://www.genecards.org/cgi-bin/carddisp.pl?gene=MIRLET7F1
TUBB	Tubulin Beta Class I	Protein Coding	50	GC06P055181	11.5717	https://www.genecards.org/cgi-bin/carddisp.pl?gene=TUBB
PCAT5	Prostate Cancer Associated Transcript 5	RNA Gene	12	GC10P035729	11.5686	https://www.genecards.org/cgi-bin/carddisp.pl?gene=PCAT5
TPD52	Tumor Protein D52	Protein Coding	42	GC08M079920	11.564	https://www.genecards.org/cgi-bin/carddisp.pl?gene=TPD52
MAD2L1	Mitotic Arrest Deficient 2 Like 1	Protein Coding	46	GC04M120055	11.5522	https://www.genecards.org/cgi-bin/carddisp.pl?gene=MAD2L1
FPGS	Folylpolyglutamate Synthase	Protein Coding	43	GC09P127794	11.5484	https://www.genecards.org/cgi-bin/carddisp.pl?gene=FPGS
SEMA3C	Semaphorin 3C	Protein Coding	43	GC07M080742	11.5312	https://www.genecards.org/cgi-bin/carddisp.pl?gene=SEMA3C
ASCL1	Achaete-Scute Family BHLH Transcription Factor 1	Protein Coding	45	GC12P102957	11.5305	https://www.genecards.org/cgi-bin/carddisp.pl?gene=ASCL1
BIRC7	Baculoviral IAP Repeat Containing 7	Protein Coding	40	GC20P063235	11.5206	https://www.genecards.org/cgi-bin/carddisp.pl?gene=BIRC7
REV3L	REV3 Like, DNA Directed Polymerase Zeta Catalytic Subunit	Protein Coding	45	GC06M111299	11.5186	https://www.genecards.org/cgi-bin/carddisp.pl?gene=REV3L
CHRNA3	Cholinergic Receptor Nicotinic Alpha 3 Subunit	Protein Coding	45	GC15M078594	11.5147	https://www.genecards.org/cgi-bin/carddisp.pl?gene=CHRNA3
FLNB	Filamin B	Protein Coding	47	GC03P058008	11.4984	https://www.genecards.org/cgi-bin/carddisp.pl?gene=FLNB
AKR1C3	Aldo-Keto Reductase Family 1 Member C3	Protein Coding	47	GC10P005035	11.4979	https://www.genecards.org/cgi-bin/carddisp.pl?gene=AKR1C3
TNS4	Tensin 4	Protein Coding	38	GC17M040475	11.497	https://www.genecards.org/cgi-bin/carddisp.pl?gene=TNS4
TJP1	Tight Junction Protein 1	Protein Coding	44	GC15M029699	11.4857	https://www.genecards.org/cgi-bin/carddisp.pl?gene=TJP1
GCG	Glucagon	Protein Coding	41	GC02M162142	11.4741	https://www.genecards.org/cgi-bin/carddisp.pl?gene=GCG
IKBKG	Inhibitor Of Nuclear Factor Kappa B Kinase Regulatory Subunit Gamma	Protein Coding	48	GC0XP154541	11.4716	https://www.genecards.org/cgi-bin/carddisp.pl?gene=IKBKG
IRF5	Interferon Regulatory Factor 5	Protein Coding	48	GC07P128937	11.469	https://www.genecards.org/cgi-bin/carddisp.pl?gene=IRF5
ANGPT1	Angiopoietin 1	Protein Coding	46	GC08M107246	11.4625	https://www.genecards.org/cgi-bin/carddisp.pl?gene=ANGPT1
ELN	Elastin	Protein Coding	45	GC07P074027	11.459	https://www.genecards.org/cgi-bin/carddisp.pl?gene=ELN
NTRK2	Neurotrophic Receptor Tyrosine Kinase 2	Protein Coding	53	GC09P084668	11.4579	https://www.genecards.org/cgi-bin/carddisp.pl?gene=NTRK2
MIR130B	MicroRNA 130b	RNA Gene	17	GC22P027021	11.4518	https://www.genecards.org/cgi-bin/carddisp.pl?gene=MIR130B
RALGDS	Ral Guanine Nucleotide Dissociation Stimulator	Protein Coding	43	GC09M133097	11.448	https://www.genecards.org/cgi-bin/carddisp.pl?gene=RALGDS
UGT1A6	UDP Glucuronosyltransferase Family 1 Member A6	Protein Coding	42	GC02P233691	11.4458	https://www.genecards.org/cgi-bin/carddisp.pl?gene=UGT1A6
PPARGC1A	PPARG Coactivator 1 Alpha	Protein Coding	47	GC04M023755	11.4454	https://www.genecards.org/cgi-bin/carddisp.pl?gene=PPARGC1A
NAMPT	Nicotinamide Phosphoribosyltransferase	Protein Coding	48	GC07M106248	11.4325	https://www.genecards.org/cgi-bin/carddisp.pl?gene=NAMPT
LOC111589215	BRCA1 Promoter Region	Biological Region	1	GC17P044835	11.4263	https://www.genecards.org/cgi-bin/carddisp.pl?gene=LOC111589215
FRGCA	FOXM1-Regulated, Gastric Cancer Associated	RNA Gene	11	GC21M043141	11.4233	https://www.genecards.org/cgi-bin/carddisp.pl?gene=FRGCA
ENPP7	Ectonucleotide Pyrophosphatase/Phosphodiesterase 7	Protein Coding	38	GC17P079730	11.4182	https://www.genecards.org/cgi-bin/carddisp.pl?gene=ENPP7
H4-16	H4 Histone 16	Protein Coding	34	GC12M015752	11.4164	https://www.genecards.org/cgi-bin/carddisp.pl?gene=H4-16
ADH1B	Alcohol Dehydrogenase 1B (Class I), Beta Polypeptide	Protein Coding	44	GC04M099304	11.4031	https://www.genecards.org/cgi-bin/carddisp.pl?gene=ADH1B
PTGES	Prostaglandin E Synthase	Protein Coding	42	GC09M129738	11.4023	https://www.genecards.org/cgi-bin/carddisp.pl?gene=PTGES
GHR	Growth Hormone Receptor	Protein Coding	47	GC05P042429	11.3955	https://www.genecards.org/cgi-bin/carddisp.pl?gene=GHR
ANO1	Anoctamin 1	Protein Coding	41	GC11P069986	11.3948	https://www.genecards.org/cgi-bin/carddisp.pl?gene=ANO1
LIN28B	Lin-28 Homolog B	Protein Coding	43	GC06P104943	11.3941	https://www.genecards.org/cgi-bin/carddisp.pl?gene=LIN28B
CYP3A5	Cytochrome P450 Family 3 Subfamily A Member 5	Protein Coding	48	GC07M099648	11.3931	https://www.genecards.org/cgi-bin/carddisp.pl?gene=CYP3A5
WNT6	Wnt Family Member 6	Protein Coding	43	GC02P218859	11.383	https://www.genecards.org/cgi-bin/carddisp.pl?gene=WNT6
NUMA1	Nuclear Mitotic Apparatus Protein 1	Protein Coding	44	GC11M072002	11.3768	https://www.genecards.org/cgi-bin/carddisp.pl?gene=NUMA1
CT45A1	Cancer/Testis Antigen Family 45 Member A1	Protein Coding	28	GC0XP135713	11.3761	https://www.genecards.org/cgi-bin/carddisp.pl?gene=CT45A1
PRKCB	Protein Kinase C Beta	Protein Coding	48	GC16P023967	11.3661	https://www.genecards.org/cgi-bin/carddisp.pl?gene=PRKCB
MTHFD1L	Methylenetetrahydrofolate Dehydrogenase (NADP+ Dependent) 1 Like	Protein Coding	43	GC06P150865	11.3657	https://www.genecards.org/cgi-bin/carddisp.pl?gene=MTHFD1L
RACK1	Receptor For Activated C Kinase 1	Protein Coding	38	GC05M181374	11.3627	https://www.genecards.org/cgi-bin/carddisp.pl?gene=RACK1
CD55	CD55 Molecule (Cromer Blood Group)	Protein Coding	48	GC01P207321	11.3613	https://www.genecards.org/cgi-bin/carddisp.pl?gene=CD55
CYP2C19	Cytochrome P450 Family 2 Subfamily C Member 19	Protein Coding	48	GC10P094762	11.3603	https://www.genecards.org/cgi-bin/carddisp.pl?gene=CYP2C19
ABCA1	ATP Binding Cassette Subfamily A Member 1	Protein Coding	48	GC09M104781	11.3556	https://www.genecards.org/cgi-bin/carddisp.pl?gene=ABCA1
MTAP	Methylthioadenosine Phosphorylase	Protein Coding	48	GC09P021792	11.3169	https://www.genecards.org/cgi-bin/carddisp.pl?gene=MTAP
TNFRSF10C	TNF Receptor Superfamily Member 10c	Protein Coding	40	GC08P023102	11.3103	https://www.genecards.org/cgi-bin/carddisp.pl?gene=TNFRSF10C
AKR1C2	Aldo-Keto Reductase Family 1 Member C2	Protein Coding	47	GC10M004987	11.3011	https://www.genecards.org/cgi-bin/carddisp.pl?gene=AKR1C2
LINC00673	Long Intergenic Non-Protein Coding RNA 673	RNA Gene	16	GC17M072290	11.28	https://www.genecards.org/cgi-bin/carddisp.pl?gene=LINC00673
COL7A1	Collagen Type VII Alpha 1 Chain	Protein Coding	45	GC03M048564	11.2796	https://www.genecards.org/cgi-bin/carddisp.pl?gene=COL7A1
WFDC2	WAP Four-Disulfide Core Domain 2	Protein Coding	38	GC20P045469	11.2641	https://www.genecards.org/cgi-bin/carddisp.pl?gene=WFDC2
BRMS1L	BRMS1 Like Transcriptional Repressor	Protein Coding	35	GC14P035840	11.2599	https://www.genecards.org/cgi-bin/carddisp.pl?gene=BRMS1L
RHEB	Ras Homolog, MTORC1 Binding	Protein Coding	49	GC07M151466	11.2537	https://www.genecards.org/cgi-bin/carddisp.pl?gene=RHEB
FURIN	Furin, Paired Basic Amino Acid Cleaving Enzyme	Protein Coding	47	GC15P090868	11.252	https://www.genecards.org/cgi-bin/carddisp.pl?gene=FURIN
F2RL1	F2R Like Trypsin Receptor 1	Protein Coding	47	GC05P076818	11.2517	https://www.genecards.org/cgi-bin/carddisp.pl?gene=F2RL1
AATBC	Apoptosis Associated Transcript In Bladder Cancer	RNA Gene	16	GC21M043806	11.2492	https://www.genecards.org/cgi-bin/carddisp.pl?gene=AATBC
KLK4	Kallikrein Related Peptidase 4	Protein Coding	43	GC19M050907	11.2388	https://www.genecards.org/cgi-bin/carddisp.pl?gene=KLK4
GSTM3	Glutathione S-Transferase Mu 3	Protein Coding	46	GC01M109733	11.2366	https://www.genecards.org/cgi-bin/carddisp.pl?gene=GSTM3
AKR1B10	Aldo-Keto Reductase Family 1 Member B10	Protein Coding	44	GC07P134527	11.2355	https://www.genecards.org/cgi-bin/carddisp.pl?gene=AKR1B10
EFNA1	Ephrin A1	Protein Coding	44	GC01P155127	11.2347	https://www.genecards.org/cgi-bin/carddisp.pl?gene=EFNA1
PIGR	Polymeric Immunoglobulin Receptor	Protein Coding	41	GC01M206928	11.233	https://www.genecards.org/cgi-bin/carddisp.pl?gene=PIGR
RRM1	Ribonucleotide Reductase Catalytic Subunit M1	Protein Coding	48	GC11P004115	11.2279	https://www.genecards.org/cgi-bin/carddisp.pl?gene=RRM1
H3-3A	H3.3 Histone A	Protein Coding	36	GC01P226062	11.2238	https://www.genecards.org/cgi-bin/carddisp.pl?gene=H3-3A
EPO	Erythropoietin	Protein Coding	41	GC07P100720	11.2038	https://www.genecards.org/cgi-bin/carddisp.pl?gene=EPO
MIR675	MicroRNA 675	RNA Gene	16	GC11M001997	11.2006	https://www.genecards.org/cgi-bin/carddisp.pl?gene=MIR675
FGF8	Fibroblast Growth Factor 8	Protein Coding	48	GC10M101770	11.1971	https://www.genecards.org/cgi-bin/carddisp.pl?gene=FGF8
CLIC1	Chloride Intracellular Channel 1	Protein Coding	42	GC06M046892	11.1915	https://www.genecards.org/cgi-bin/carddisp.pl?gene=CLIC1
TLR7	Toll Like Receptor 7	Protein Coding	48	GC0XP012867	11.1855	https://www.genecards.org/cgi-bin/carddisp.pl?gene=TLR7
ARID4B	AT-Rich Interaction Domain 4B	Protein Coding	37	GC01M235133	11.1709	https://www.genecards.org/cgi-bin/carddisp.pl?gene=ARID4B
NFKB2	Nuclear Factor Kappa B Subunit 2	Protein Coding	52	GC10P102394	11.1701	https://www.genecards.org/cgi-bin/carddisp.pl?gene=NFKB2
KMT2C	Lysine Methyltransferase 2C	Protein Coding	42	GC07M152134	11.1686	https://www.genecards.org/cgi-bin/carddisp.pl?gene=KMT2C
WNT9A	Wnt Family Member 9A	Protein Coding	43	GC01M227920	11.1556	https://www.genecards.org/cgi-bin/carddisp.pl?gene=WNT9A
MIR151A	MicroRNA 151a	RNA Gene	18	GC08M140733	11.1548	https://www.genecards.org/cgi-bin/carddisp.pl?gene=MIR151A
TACC3	Transforming Acidic Coiled-Coil Containing Protein 3	Protein Coding	44	GC04P001723	11.1522	https://www.genecards.org/cgi-bin/carddisp.pl?gene=TACC3
SHMT1	Serine Hydroxymethyltransferase 1	Protein Coding	46	GC17M021636	11.1471	https://www.genecards.org/cgi-bin/carddisp.pl?gene=SHMT1
ZFP36L1	ZFP36 Ring Finger Protein Like 1	Protein Coding	44	GC14M068787	11.1321	https://www.genecards.org/cgi-bin/carddisp.pl?gene=ZFP36L1
DDX5	DEAD-Box Helicase 5	Protein Coding	47	GC17M064498	11.13	https://www.genecards.org/cgi-bin/carddisp.pl?gene=DDX5
CEMIP	Cell Migration Inducing Hyaluronidase 1	Protein Coding	33	GC15P080779	11.1227	https://www.genecards.org/cgi-bin/carddisp.pl?gene=CEMIP
BCAS1	Brain Enriched Myelin Associated Protein 1	Protein Coding	38	GC20M053936	11.1181	https://www.genecards.org/cgi-bin/carddisp.pl?gene=BCAS1
DACT1	Dishevelled Binding Antagonist Of Beta Catenin 1	Protein Coding	40	GC14P058633	11.1058	https://www.genecards.org/cgi-bin/carddisp.pl?gene=DACT1
PYY	Peptide YY	Protein Coding	43	GC17M043952	11.1006	https://www.genecards.org/cgi-bin/carddisp.pl?gene=PYY
EPOR	Erythropoietin Receptor	Protein Coding	48	GC19M011377	11.1004	https://www.genecards.org/cgi-bin/carddisp.pl?gene=EPOR
FZD5	Frizzled Class Receptor 5	Protein Coding	48	GC02M207762	11.0855	https://www.genecards.org/cgi-bin/carddisp.pl?gene=FZD5
MCM4	Minichromosome Maintenance Complex Component 4	Protein Coding	48	GC08P047965	11.0855	https://www.genecards.org/cgi-bin/carddisp.pl?gene=MCM4
MIR101-1	MicroRNA 101-1	RNA Gene	19	GC01M065058	11.0834	https://www.genecards.org/cgi-bin/carddisp.pl?gene=MIR101-1
IL11	Interleukin 11	Protein Coding	41	GC19M055364	11.0798	https://www.genecards.org/cgi-bin/carddisp.pl?gene=IL11
GACAT1	Gastric Cancer Associated Transcript 1	RNA Gene	11	GC02P107754	11.0779	https://www.genecards.org/cgi-bin/carddisp.pl?gene=GACAT1
HNRNPA1	Heterogeneous Nuclear Ribonucleoprotein A1	Protein Coding	47	GC12P054280	11.0649	https://www.genecards.org/cgi-bin/carddisp.pl?gene=HNRNPA1
GPX2	Glutathione Peroxidase 2	Protein Coding	45	GC14M064939	11.062	https://www.genecards.org/cgi-bin/carddisp.pl?gene=GPX2
MIAT	Myocardial Infarction Associated Transcript	RNA Gene	23	GC22P026646	11.056	https://www.genecards.org/cgi-bin/carddisp.pl?gene=MIAT
DCK	Deoxycytidine Kinase	Protein Coding	45	GC04P070992	11.0491	https://www.genecards.org/cgi-bin/carddisp.pl?gene=DCK
HERPUD1	Homocysteine Inducible ER Protein With Ubiquitin Like Domain 1	Protein Coding	41	GC16P056931	11.0483	https://www.genecards.org/cgi-bin/carddisp.pl?gene=HERPUD1
TIMELESS	Timeless Circadian Regulator	Protein Coding	39	GC12M056416	11.0178	https://www.genecards.org/cgi-bin/carddisp.pl?gene=TIMELESS
GRB7	Growth Factor Receptor Bound Protein 7	Protein Coding	44	GC17P039744	11.0164	https://www.genecards.org/cgi-bin/carddisp.pl?gene=GRB7
NOTCH4	Notch Receptor 4	Protein Coding	45	GC06M046911	11.0137	https://www.genecards.org/cgi-bin/carddisp.pl?gene=NOTCH4
PTPRT	Protein Tyrosine Phosphatase Receptor Type T	Protein Coding	44	GC20M042072	11.0029	https://www.genecards.org/cgi-bin/carddisp.pl?gene=PTPRT
HP	Haptoglobin	Protein Coding	45	GC16P072089	11.0017	https://www.genecards.org/cgi-bin/carddisp.pl?gene=HP
CXCL5	C-X-C Motif Chemokine Ligand 5	Protein Coding	41	GC04M073995	10.9963	https://www.genecards.org/cgi-bin/carddisp.pl?gene=CXCL5
MIR103A1	MicroRNA 103a-1	RNA Gene	18	GC05M168560	10.9887	https://www.genecards.org/cgi-bin/carddisp.pl?gene=MIR103A1
LMNB2	Lamin B2	Protein Coding	44	GC19M002470	10.9883	https://www.genecards.org/cgi-bin/carddisp.pl?gene=LMNB2
PTGER2	Prostaglandin E Receptor 2	Protein Coding	49	GC14P052314	10.9691	https://www.genecards.org/cgi-bin/carddisp.pl?gene=PTGER2
PRAC2	PRAC2 Small Nuclear Protein	Protein Coding	19	GC17P048720	10.9502	https://www.genecards.org/cgi-bin/carddisp.pl?gene=PRAC2
IL23R	Interleukin 23 Receptor	Protein Coding	45	GC01P067138	10.9474	https://www.genecards.org/cgi-bin/carddisp.pl?gene=IL23R
IGF2BP3	Insulin Like Growth Factor 2 MRNA Binding Protein 3	Protein Coding	42	GC07M023316	10.9435	https://www.genecards.org/cgi-bin/carddisp.pl?gene=IGF2BP3
DMPK	DM1 Protein Kinase	Protein Coding	49	GC19M045769	10.941	https://www.genecards.org/cgi-bin/carddisp.pl?gene=DMPK
HOXA-AS2	HOXA Cluster Antisense RNA 2	RNA Gene	18	GC07P027107	10.9383	https://www.genecards.org/cgi-bin/carddisp.pl?gene=HOXA-AS2
GH1	Growth Hormone 1	Protein Coding	44	GC17M063917	10.9379	https://www.genecards.org/cgi-bin/carddisp.pl?gene=GH1
LINC00511	Long Intergenic Non-Protein Coding RNA 511	RNA Gene	17	GC17M072323	10.9333	https://www.genecards.org/cgi-bin/carddisp.pl?gene=LINC00511
ALPP	Alkaline Phosphatase, Placental	Protein Coding	47	GC02P232378	10.9179	https://www.genecards.org/cgi-bin/carddisp.pl?gene=ALPP
GPR68	G Protein-Coupled Receptor 68	Protein Coding	44	GC14M091232	10.917	https://www.genecards.org/cgi-bin/carddisp.pl?gene=GPR68
RYR1	Ryanodine Receptor 1	Protein Coding	47	GC19P040452	10.9151	https://www.genecards.org/cgi-bin/carddisp.pl?gene=RYR1
TOX3	TOX High Mobility Group Box Family Member 3	Protein Coding	38	GC16M052440	10.9075	https://www.genecards.org/cgi-bin/carddisp.pl?gene=TOX3
PHLPP2	PH Domain And Leucine Rich Repeat Protein Phosphatase 2	Protein Coding	41	GC16M071637	10.897	https://www.genecards.org/cgi-bin/carddisp.pl?gene=PHLPP2
IBSP	Integrin Binding Sialoprotein	Protein Coding	38	GC04P087799	10.8948	https://www.genecards.org/cgi-bin/carddisp.pl?gene=IBSP
ACTA2	Actin Alpha 2, Smooth Muscle	Protein Coding	49	GC10M088935	10.8797	https://www.genecards.org/cgi-bin/carddisp.pl?gene=ACTA2
LINC01133	Long Intergenic Non-Protein Coding RNA 1133	RNA Gene	15	GC01P159959	10.8783	https://www.genecards.org/cgi-bin/carddisp.pl?gene=LINC01133
LRP1	LDL Receptor Related Protein 1	Protein Coding	48	GC12P057128	10.8678	https://www.genecards.org/cgi-bin/carddisp.pl?gene=LRP1
AIFM1	Apoptosis Inducing Factor Mitochondria Associated 1	Protein Coding	50	GC0XM130129	10.8635	https://www.genecards.org/cgi-bin/carddisp.pl?gene=AIFM1
BRD4	Bromodomain Containing 4	Protein Coding	46	GC19M015236	10.8314	https://www.genecards.org/cgi-bin/carddisp.pl?gene=BRD4
CUL1	Cullin 1	Protein Coding	45	GC07P148697	10.8294	https://www.genecards.org/cgi-bin/carddisp.pl?gene=CUL1
GHRH	Growth Hormone Releasing Hormone	Protein Coding	40	GC20M037251	10.8294	https://www.genecards.org/cgi-bin/carddisp.pl?gene=GHRH
DDX53	DEAD-Box Helicase 53	Protein Coding	35	GC0XP022999	10.8214	https://www.genecards.org/cgi-bin/carddisp.pl?gene=DDX53
RHO	Rhodopsin	Protein Coding	48	GC03P131457	10.8067	https://www.genecards.org/cgi-bin/carddisp.pl?gene=RHO
PRKCZ	Protein Kinase C Zeta	Protein Coding	49	GC01P002050	10.7955	https://www.genecards.org/cgi-bin/carddisp.pl?gene=PRKCZ
TRB	T Cell Receptor Beta Locus	Protein Coding	17	GC07P146007	10.7847	https://www.genecards.org/cgi-bin/carddisp.pl?gene=TRB
LGR6	Leucine Rich Repeat Containing G Protein-Coupled Receptor 6	Protein Coding	43	GC01P202193	10.7726	https://www.genecards.org/cgi-bin/carddisp.pl?gene=LGR6
MIR574	MicroRNA 574	RNA Gene	18	GC04P038872	10.7698	https://www.genecards.org/cgi-bin/carddisp.pl?gene=MIR574
TINCR	TINCR Ubiquitin Domain Containing	RNA Gene	23	GC19M005558	10.7592	https://www.genecards.org/cgi-bin/carddisp.pl?gene=TINCR
MIR328	MicroRNA 328	RNA Gene	18	GC16M067203	10.7589	https://www.genecards.org/cgi-bin/carddisp.pl?gene=MIR328
WNT7A	Wnt Family Member 7A	Protein Coding	50	GC03M016916	10.7552	https://www.genecards.org/cgi-bin/carddisp.pl?gene=WNT7A
LAMB3	Laminin Subunit Beta 3	Protein Coding	46	GC01M209614	10.7542	https://www.genecards.org/cgi-bin/carddisp.pl?gene=LAMB3
LIF	LIF Interleukin 6 Family Cytokine	Protein Coding	43	GC22M030240	10.7368	https://www.genecards.org/cgi-bin/carddisp.pl?gene=LIF
RUNX1T1	RUNX1 Partner Transcriptional Co-Repressor 1	Protein Coding	41	GC08M091954	10.7247	https://www.genecards.org/cgi-bin/carddisp.pl?gene=RUNX1T1
SRA1	Steroid Receptor RNA Activator 1	Protein Coding	38	GC05M140537	10.7231	https://www.genecards.org/cgi-bin/carddisp.pl?gene=SRA1
CLCA1	Chloride Channel Accessory 1	Protein Coding	41	GC01P086468	10.7149	https://www.genecards.org/cgi-bin/carddisp.pl?gene=CLCA1
FZD10	Frizzled Class Receptor 10	Protein Coding	45	GC12P130162	10.7142	https://www.genecards.org/cgi-bin/carddisp.pl?gene=FZD10
GSDME	Gasdermin E	Protein Coding	32	GC07M024699	10.7092	https://www.genecards.org/cgi-bin/carddisp.pl?gene=GSDME
HSPD1	Heat Shock Protein Family D (Hsp60) Member 1	Protein Coding	48	GC02M197486	10.706	https://www.genecards.org/cgi-bin/carddisp.pl?gene=HSPD1
TUSC7	Tumor Suppressor Candidate 7	RNA Gene	16	GC03P116647	10.6968	https://www.genecards.org/cgi-bin/carddisp.pl?gene=TUSC7
MECOM	MDS1 And EVI1 Complex Locus	Protein Coding	48	GC03M169083	10.6888	https://www.genecards.org/cgi-bin/carddisp.pl?gene=MECOM
CT47B1	Cancer/Testis Antigen Family 47 Member B1	Protein Coding	25	GC0XM120872	10.6851	https://www.genecards.org/cgi-bin/carddisp.pl?gene=CT47B1
NDUFA13	NADH:Ubiquinone Oxidoreductase Subunit A13	Protein Coding	45	GC19P019515	10.6808	https://www.genecards.org/cgi-bin/carddisp.pl?gene=NDUFA13
ACVR2A	Activin A Receptor Type 2A	Protein Coding	47	GC02P147844	10.6764	https://www.genecards.org/cgi-bin/carddisp.pl?gene=ACVR2A
CASC16	Cancer Susceptibility 16	RNA Gene	15	GC16M052587	10.6703	https://www.genecards.org/cgi-bin/carddisp.pl?gene=CASC16
THBS4	Thrombospondin 4	Protein Coding	44	GC05P079991	10.6664	https://www.genecards.org/cgi-bin/carddisp.pl?gene=THBS4
MIR326	MicroRNA 326	RNA Gene	20	GC11M075335	10.6621	https://www.genecards.org/cgi-bin/carddisp.pl?gene=MIR326
CHRNA5	Cholinergic Receptor Nicotinic Alpha 5 Subunit	Protein Coding	45	GC15P078565	10.6534	https://www.genecards.org/cgi-bin/carddisp.pl?gene=CHRNA5
NCOA1	Nuclear Receptor Coactivator 1	Protein Coding	45	GC02P024492	10.6417	https://www.genecards.org/cgi-bin/carddisp.pl?gene=NCOA1
FUT2	Fucosyltransferase 2	Protein Coding	45	GC19P048695	10.634	https://www.genecards.org/cgi-bin/carddisp.pl?gene=FUT2
SULF1	Sulfatase 1	Protein Coding	42	GC08P069466	10.6299	https://www.genecards.org/cgi-bin/carddisp.pl?gene=SULF1
CD248	CD248 Molecule	Protein Coding	39	GC11M066314	10.616	https://www.genecards.org/cgi-bin/carddisp.pl?gene=CD248
CEBPB	CCAAT Enhancer Binding Protein Beta	Protein Coding	44	GC20P050190	10.6095	https://www.genecards.org/cgi-bin/carddisp.pl?gene=CEBPB
CALD1	Caldesmon 1	Protein Coding	43	GC07P134744	10.6058	https://www.genecards.org/cgi-bin/carddisp.pl?gene=CALD1
RRAS	RAS Related	Protein Coding	44	GC19M049635	10.6047	https://www.genecards.org/cgi-bin/carddisp.pl?gene=RRAS
PIK3R4	Phosphoinositide-3-Kinase Regulatory Subunit 4	Protein Coding	47	GC03M130678	10.604	https://www.genecards.org/cgi-bin/carddisp.pl?gene=PIK3R4
BCR	BCR Activator Of RhoGEF And GTPase	Protein Coding	52	GC22P023179	10.5902	https://www.genecards.org/cgi-bin/carddisp.pl?gene=BCR
DCLK1	Doublecortin Like Kinase 1	Protein Coding	44	GC13M035768	10.5901	https://www.genecards.org/cgi-bin/carddisp.pl?gene=DCLK1
SNHG15	Small Nucleolar RNA Host Gene 15	RNA Gene	19	GC07M044983	10.5897	https://www.genecards.org/cgi-bin/carddisp.pl?gene=SNHG15
GUCA2A	Guanylate Cyclase Activator 2A	Protein Coding	38	GC01M042162	10.5892	https://www.genecards.org/cgi-bin/carddisp.pl?gene=GUCA2A
SNHG6	Small Nucleolar RNA Host Gene 6	RNA Gene	16	GC08M066921	10.5885	https://www.genecards.org/cgi-bin/carddisp.pl?gene=SNHG6
HSPA1A	Heat Shock Protein Family A (Hsp70) Member 1A	Protein Coding	44	GC06P055219	10.5793	https://www.genecards.org/cgi-bin/carddisp.pl?gene=HSPA1A
PIM1	Pim-1 Proto-Oncogene, Serine/Threonine Kinase	Protein Coding	51	GC06P055356	10.5786	https://www.genecards.org/cgi-bin/carddisp.pl?gene=PIM1
ECM1	Extracellular Matrix Protein 1	Protein Coding	44	GC01P150508	10.5766	https://www.genecards.org/cgi-bin/carddisp.pl?gene=ECM1
SLCO1B3	Solute Carrier Organic Anion Transporter Family Member 1B3	Protein Coding	44	GC12P020810	10.5749	https://www.genecards.org/cgi-bin/carddisp.pl?gene=SLCO1B3
SETDB1	SET Domain Bifurcated Histone Lysine Methyltransferase 1	Protein Coding	43	GC01P150926	10.5731	https://www.genecards.org/cgi-bin/carddisp.pl?gene=SETDB1
BRINP1	BMP/Retinoic Acid Inducible Neural Specific 1	Protein Coding	33	GC09M119153	10.573	https://www.genecards.org/cgi-bin/carddisp.pl?gene=BRINP1
FYN	FYN Proto-Oncogene, Src Family Tyrosine Kinase	Protein Coding	48	GC06M111660	10.5697	https://www.genecards.org/cgi-bin/carddisp.pl?gene=FYN
MIR376A1	MicroRNA 376a-1	RNA Gene	15	GC14P106313	10.554	https://www.genecards.org/cgi-bin/carddisp.pl?gene=MIR376A1
PGF	Placental Growth Factor	Protein Coding	44	GC14M074941	10.5525	https://www.genecards.org/cgi-bin/carddisp.pl?gene=PGF
SLC26A3	Solute Carrier Family 26 Member 3	Protein Coding	47	GC07M107765	10.5517	https://www.genecards.org/cgi-bin/carddisp.pl?gene=SLC26A3
EPHA1	EPH Receptor A1	Protein Coding	47	GC07M143390	10.5482	https://www.genecards.org/cgi-bin/carddisp.pl?gene=EPHA1
FUT6	Fucosyltransferase 6	Protein Coding	43	GC19M005830	10.5386	https://www.genecards.org/cgi-bin/carddisp.pl?gene=FUT6
SNHG7	Small Nucleolar RNA Host Gene 7	RNA Gene	20	GC09M136821	10.5373	https://www.genecards.org/cgi-bin/carddisp.pl?gene=SNHG7
CD79A	CD79a Molecule	Protein Coding	47	GC19P041877	10.5329	https://www.genecards.org/cgi-bin/carddisp.pl?gene=CD79A
CCNA1	Cyclin A1	Protein Coding	43	GC13P036431	10.528	https://www.genecards.org/cgi-bin/carddisp.pl?gene=CCNA1
MIR339	MicroRNA 339	RNA Gene	19	GC07M001022	10.5231	https://www.genecards.org/cgi-bin/carddisp.pl?gene=MIR339
MIR625	MicroRNA 625	RNA Gene	15	GC14P065471	10.518	https://www.genecards.org/cgi-bin/carddisp.pl?gene=MIR625
MAPK7	Mitogen-Activated Protein Kinase 7	Protein Coding	49	GC17P019379	10.5178	https://www.genecards.org/cgi-bin/carddisp.pl?gene=MAPK7
PIAS1	Protein Inhibitor Of Activated STAT 1	Protein Coding	45	GC15P068054	10.5151	https://www.genecards.org/cgi-bin/carddisp.pl?gene=PIAS1
SRSF2	Serine And Arginine Rich Splicing Factor 2	Protein Coding	41	GC17M076734	10.5062	https://www.genecards.org/cgi-bin/carddisp.pl?gene=SRSF2
NCOA6	Nuclear Receptor Coactivator 6	Protein Coding	39	GC20M034700	10.5037	https://www.genecards.org/cgi-bin/carddisp.pl?gene=NCOA6
CASP1	Caspase 1	Protein Coding	51	GC11M105025	10.5028	https://www.genecards.org/cgi-bin/carddisp.pl?gene=CASP1
FZD2	Frizzled Class Receptor 2	Protein Coding	48	GC17P044557	10.4938	https://www.genecards.org/cgi-bin/carddisp.pl?gene=FZD2
MNX1-AS1	MNX1 Antisense RNA 1 (Head To Head)	RNA Gene	16	GC07P157010	10.48	https://www.genecards.org/cgi-bin/carddisp.pl?gene=MNX1-AS1
DES	Desmin	Protein Coding	48	GC02P219418	10.4792	https://www.genecards.org/cgi-bin/carddisp.pl?gene=DES
MIR135B	MicroRNA 135b	RNA Gene	19	GC01M205448	10.4709	https://www.genecards.org/cgi-bin/carddisp.pl?gene=MIR135B
TFDP1	Transcription Factor Dp-1	Protein Coding	45	GC13P113584	10.4706	https://www.genecards.org/cgi-bin/carddisp.pl?gene=TFDP1
BMP7	Bone Morphogenetic Protein 7	Protein Coding	46	GC20M057168	10.4661	https://www.genecards.org/cgi-bin/carddisp.pl?gene=BMP7
GHRL	Ghrelin And Obestatin Prepropeptide	Protein Coding	44	GC03M010285	10.4622	https://www.genecards.org/cgi-bin/carddisp.pl?gene=GHRL
FBLN1	Fibulin 1	Protein Coding	44	GC22P045502	10.4586	https://www.genecards.org/cgi-bin/carddisp.pl?gene=FBLN1
NTN1	Netrin 1	Protein Coding	45	GC17P009021	10.4579	https://www.genecards.org/cgi-bin/carddisp.pl?gene=NTN1
ATG16L1	Autophagy Related 16 Like 1	Protein Coding	44	GC02P233220	10.4568	https://www.genecards.org/cgi-bin/carddisp.pl?gene=ATG16L1
MIR186	MicroRNA 186	RNA Gene	18	GC01M071067	10.4505	https://www.genecards.org/cgi-bin/carddisp.pl?gene=MIR186
LZTR1	Leucine Zipper Like Transcription Regulator 1	Protein Coding	43	GC22P020996	10.4493	https://www.genecards.org/cgi-bin/carddisp.pl?gene=LZTR1
SEMA3A	Semaphorin 3A	Protein Coding	45	GC07M083955	10.4473	https://www.genecards.org/cgi-bin/carddisp.pl?gene=SEMA3A
PIP	Prolactin Induced Protein	Protein Coding	38	GC07P143132	10.4433	https://www.genecards.org/cgi-bin/carddisp.pl?gene=PIP
CIP2A	Cellular Inhibitor Of PP2A	Protein Coding	29	GC03M108545	10.4342	https://www.genecards.org/cgi-bin/carddisp.pl?gene=CIP2A
SNHG5	Small Nucleolar RNA Host Gene 5	RNA Gene	19	GC06M085650	10.433	https://www.genecards.org/cgi-bin/carddisp.pl?gene=SNHG5
MAGEC2	MAGE Family Member C2	Protein Coding	36	GC0XM142202	10.4299	https://www.genecards.org/cgi-bin/carddisp.pl?gene=MAGEC2
ZFP36L2	ZFP36 Ring Finger Protein Like 2	Protein Coding	38	GC02M043184	10.3965	https://www.genecards.org/cgi-bin/carddisp.pl?gene=ZFP36L2
USF3	Upstream Transcription Factor Family Member 3	Protein Coding	26	GC03M113649	10.3952	https://www.genecards.org/cgi-bin/carddisp.pl?gene=USF3
WNT8B	Wnt Family Member 8B	Protein Coding	42	GC10P100463	10.3937	https://www.genecards.org/cgi-bin/carddisp.pl?gene=WNT8B
DIRC3	Disrupted In Renal Carcinoma 3	RNA Gene	22	GC02M217284	10.3912	https://www.genecards.org/cgi-bin/carddisp.pl?gene=DIRC3
RIOX2	Ribosomal Oxygenase 2	Protein Coding	31	GC03M097942	10.383	https://www.genecards.org/cgi-bin/carddisp.pl?gene=RIOX2
FER1L4	Fer-1 Like Family Member 4 (Pseudogene)	Pseudogene	21	GC20M035558	10.3698	https://www.genecards.org/cgi-bin/carddisp.pl?gene=FER1L4
MCM7	Minichromosome Maintenance Complex Component 7	Protein Coding	45	GC07M100092	10.3652	https://www.genecards.org/cgi-bin/carddisp.pl?gene=MCM7
NLRP3	NLR Family Pyrin Domain Containing 3	Protein Coding	48	GC01P247415	10.3627	https://www.genecards.org/cgi-bin/carddisp.pl?gene=NLRP3
HSF1	Heat Shock Transcription Factor 1	Protein Coding	45	GC08P144291	10.3548	https://www.genecards.org/cgi-bin/carddisp.pl?gene=HSF1
TGIF1	TGFB Induced Factor Homeobox 1	Protein Coding	47	GC18P003411	10.3532	https://www.genecards.org/cgi-bin/carddisp.pl?gene=TGIF1
MBD4	Methyl-CpG Binding Domain 4, DNA Glycosylase	Protein Coding	43	GC03M129430	10.3495	https://www.genecards.org/cgi-bin/carddisp.pl?gene=MBD4
LCK	LCK Proto-Oncogene, Src Family Tyrosine Kinase	Protein Coding	53	GC01P032251	10.3495	https://www.genecards.org/cgi-bin/carddisp.pl?gene=LCK
SIRT3	Sirtuin 3	Protein Coding	48	GC11M000215	10.3448	https://www.genecards.org/cgi-bin/carddisp.pl?gene=SIRT3
FERMT1	FERM Domain Containing Kindlin 1	Protein Coding	43	GC20M006074	10.343	https://www.genecards.org/cgi-bin/carddisp.pl?gene=FERMT1
FILIP1L	Filamin A Interacting Protein 1 Like	Protein Coding	35	GC03M099830	10.3325	https://www.genecards.org/cgi-bin/carddisp.pl?gene=FILIP1L
MIR330	MicroRNA 330	RNA Gene	19	GC19M046996	10.3167	https://www.genecards.org/cgi-bin/carddisp.pl?gene=MIR330
ACE	Angiotensin I Converting Enzyme	Protein Coding	50	GC17P063477	10.3067	https://www.genecards.org/cgi-bin/carddisp.pl?gene=ACE
L1CAM	L1 Cell Adhesion Molecule	Protein Coding	47	GC0XM153864	10.3029	https://www.genecards.org/cgi-bin/carddisp.pl?gene=L1CAM
NNT-AS1	NNT Antisense RNA 1	RNA Gene	14	GC05M043741	10.2984	https://www.genecards.org/cgi-bin/carddisp.pl?gene=NNT-AS1
EPHB6	EPH Receptor B6	Protein Coding	45	GC07P145806	10.293	https://www.genecards.org/cgi-bin/carddisp.pl?gene=EPHB6
OLFM4	Olfactomedin 4	Protein Coding	38	GC13P053028	10.2927	https://www.genecards.org/cgi-bin/carddisp.pl?gene=OLFM4
LINC00858	Long Intergenic Non-Protein Coding RNA 858	RNA Gene	14	GC10P085409	10.2794	https://www.genecards.org/cgi-bin/carddisp.pl?gene=LINC00858
HDAC5	Histone Deacetylase 5	Protein Coding	48	GC17M044076	10.2617	https://www.genecards.org/cgi-bin/carddisp.pl?gene=HDAC5
RCVRN	Recoverin	Protein Coding	39	GC17M009896	10.258	https://www.genecards.org/cgi-bin/carddisp.pl?gene=RCVRN
SMAD6	SMAD Family Member 6	Protein Coding	47	GC15P066702	10.2562	https://www.genecards.org/cgi-bin/carddisp.pl?gene=SMAD6
PRDM2	PR/SET Domain 2	Protein Coding	41	GC01P013755	10.2542	https://www.genecards.org/cgi-bin/carddisp.pl?gene=PRDM2
TPM3	Tropomyosin 3	Protein Coding	47	GC01M154127	10.2533	https://www.genecards.org/cgi-bin/carddisp.pl?gene=TPM3
ROR2	Receptor Tyrosine Kinase Like Orphan Receptor 2	Protein Coding	49	GC09M091564	10.2466	https://www.genecards.org/cgi-bin/carddisp.pl?gene=ROR2
CT45A10	Cancer/Testis Antigen Family 45 Member A10	Protein Coding	19	GC0XM135881	10.2448	https://www.genecards.org/cgi-bin/carddisp.pl?gene=CT45A10
RPS15	Ribosomal Protein S15	Protein Coding	41	GC19P001438	10.2425	https://www.genecards.org/cgi-bin/carddisp.pl?gene=RPS15
DDR1	Discoidin Domain Receptor Tyrosine Kinase 1	Protein Coding	47	GC06P055184	10.2354	https://www.genecards.org/cgi-bin/carddisp.pl?gene=DDR1
CTCF	CCCTC-Binding Factor	Protein Coding	47	GC16P067563	10.2327	https://www.genecards.org/cgi-bin/carddisp.pl?gene=CTCF
MIR26B	MicroRNA 26b	RNA Gene	21	GC02P218402	10.2296	https://www.genecards.org/cgi-bin/carddisp.pl?gene=MIR26B
TAC1	Tachykinin Precursor 1	Protein Coding	44	GC07P097731	10.2292	https://www.genecards.org/cgi-bin/carddisp.pl?gene=TAC1
PTPRG	Protein Tyrosine Phosphatase Receptor Type G	Protein Coding	43	GC03P061561	10.2245	https://www.genecards.org/cgi-bin/carddisp.pl?gene=PTPRG
CXCR5	C-X-C Motif Chemokine Receptor 5	Protein Coding	42	GC11P118908	10.221	https://www.genecards.org/cgi-bin/carddisp.pl?gene=CXCR5
NCOA2	Nuclear Receptor Coactivator 2	Protein Coding	45	GC08M070109	10.209	https://www.genecards.org/cgi-bin/carddisp.pl?gene=NCOA2
CT62	Cancer/Testis Associated 62	RNA Gene	23	GC15M071110	10.2032	https://www.genecards.org/cgi-bin/carddisp.pl?gene=CT62
EMSY	EMSY Transcriptional Repressor, BRCA2 Interacting	Protein Coding	33	GC11P076445	10.1962	https://www.genecards.org/cgi-bin/carddisp.pl?gene=EMSY
SFN	Stratifin	Protein Coding	47	GC01P026904	10.1932	https://www.genecards.org/cgi-bin/carddisp.pl?gene=SFN
MIR378A	MicroRNA 378a	RNA Gene	19	GC05P149732	10.192	https://www.genecards.org/cgi-bin/carddisp.pl?gene=MIR378A
HES1	Hes Family BHLH Transcription Factor 1	Protein Coding	44	GC03P194136	10.192	https://www.genecards.org/cgi-bin/carddisp.pl?gene=HES1
KRT17	Keratin 17	Protein Coding	47	GC17M041619	10.1907	https://www.genecards.org/cgi-bin/carddisp.pl?gene=KRT17
SOD1	Superoxide Dismutase 1	Protein Coding	52	GC21P031659	10.1745	https://www.genecards.org/cgi-bin/carddisp.pl?gene=SOD1
PLK4	Polo Like Kinase 4	Protein Coding	48	GC04P127880	10.1695	https://www.genecards.org/cgi-bin/carddisp.pl?gene=PLK4
MRPL58	Mitochondrial Ribosomal Protein L58	Protein Coding	32	GC17P075015	10.1691	https://www.genecards.org/cgi-bin/carddisp.pl?gene=MRPL58
IL5	Interleukin 5	Protein Coding	45	GC05M132541	10.1616	https://www.genecards.org/cgi-bin/carddisp.pl?gene=IL5
MIR503	MicroRNA 503	RNA Gene	17	GC0XM134650	10.1616	https://www.genecards.org/cgi-bin/carddisp.pl?gene=MIR503
ARRB1	Arrestin Beta 1	Protein Coding	44	GC11M075261	10.158	https://www.genecards.org/cgi-bin/carddisp.pl?gene=ARRB1
TNFRSF9	TNF Receptor Superfamily Member 9	Protein Coding	45	GC01M007915	10.1486	https://www.genecards.org/cgi-bin/carddisp.pl?gene=TNFRSF9
ZFP36	ZFP36 Ring Finger Protein	Protein Coding	40	GC19P039406	10.127	https://www.genecards.org/cgi-bin/carddisp.pl?gene=ZFP36
TK1	Thymidine Kinase 1	Protein Coding	47	GC17M078175	10.1171	https://www.genecards.org/cgi-bin/carddisp.pl?gene=TK1
MIR370	MicroRNA 370	RNA Gene	20	GC14P105977	10.115	https://www.genecards.org/cgi-bin/carddisp.pl?gene=MIR370
MGAT5	Alpha-1,6-Mannosylglycoprotein 6-Beta-N-Acetylglucosaminyltransferase	Protein Coding	40	GC02P134119	10.1127	https://www.genecards.org/cgi-bin/carddisp.pl?gene=MGAT5
SPINT2	Serine Peptidase Inhibitor, Kunitz Type 2	Protein Coding	44	GC19P038244	10.1017	https://www.genecards.org/cgi-bin/carddisp.pl?gene=SPINT2
TFE3	Transcription Factor Binding To IGHM Enhancer 3	Protein Coding	44	GC0XM049028	10.0994	https://www.genecards.org/cgi-bin/carddisp.pl?gene=TFE3
FENDRR	FOXF1 Adjacent Non-Coding Developmental Regulatory RNA	RNA Gene	18	GC16M086511	10.0987	https://www.genecards.org/cgi-bin/carddisp.pl?gene=FENDRR
TNFAIP3	TNF Alpha Induced Protein 3	Protein Coding	48	GC06P137866	10.0987	https://www.genecards.org/cgi-bin/carddisp.pl?gene=TNFAIP3
CT47A6	Cancer/Testis Antigen Family 47 Member A6	Protein Coding	21	GC0XM120958	10.0944	https://www.genecards.org/cgi-bin/carddisp.pl?gene=CT47A6
LINC01567	Long Intergenic Non-Protein Coding RNA 1567	RNA Gene	15	GC16M024661	10.0865	https://www.genecards.org/cgi-bin/carddisp.pl?gene=LINC01567
RHOC	Ras Homolog Family Member C	Protein Coding	41	GC01M112701	10.086	https://www.genecards.org/cgi-bin/carddisp.pl?gene=RHOC
SFRP2	Secreted Frizzled Related Protein 2	Protein Coding	43	GC04M153780	10.0843	https://www.genecards.org/cgi-bin/carddisp.pl?gene=SFRP2
DDX3X	DEAD-Box Helicase 3 X-Linked	Protein Coding	48	GC0XP041333	10.0714	https://www.genecards.org/cgi-bin/carddisp.pl?gene=DDX3X
AKR1C1	Aldo-Keto Reductase Family 1 Member C1	Protein Coding	44	GC10P004963	10.071	https://www.genecards.org/cgi-bin/carddisp.pl?gene=AKR1C1
INHA	Inhibin Subunit Alpha	Protein Coding	44	GC02P219569	10.0639	https://www.genecards.org/cgi-bin/carddisp.pl?gene=INHA
CDC25B	Cell Division Cycle 25B	Protein Coding	47	GC20P003794	10.0638	https://www.genecards.org/cgi-bin/carddisp.pl?gene=CDC25B
URI1	URI1 Prefoldin Like Chaperone	Protein Coding	38	GC19P029923	10.0586	https://www.genecards.org/cgi-bin/carddisp.pl?gene=URI1
EML4	EMAP Like 4	Protein Coding	38	GC02P042169	10.0393	https://www.genecards.org/cgi-bin/carddisp.pl?gene=EML4
NUMB	NUMB Endocytic Adaptor Protein	Protein Coding	47	GC14M073275	10.0374	https://www.genecards.org/cgi-bin/carddisp.pl?gene=NUMB
UVRAG	UV Radiation Resistance Associated	Protein Coding	43	GC11P075815	10.0327	https://www.genecards.org/cgi-bin/carddisp.pl?gene=UVRAG
RALB	RAS Like Proto-Oncogene B	Protein Coding	46	GC02P120240	10.0303	https://www.genecards.org/cgi-bin/carddisp.pl?gene=RALB
PMAIP1	Phorbol-12-Myristate-13-Acetate-Induced Protein 1	Protein Coding	40	GC18P059899	10.0283	https://www.genecards.org/cgi-bin/carddisp.pl?gene=PMAIP1
S100A11	S100 Calcium Binding Protein A11	Protein Coding	43	GC01M152032	10.0269	https://www.genecards.org/cgi-bin/carddisp.pl?gene=S100A11
COL11A1	Collagen Type XI Alpha 1 Chain	Protein Coding	43	GC01M102876	10.0257	https://www.genecards.org/cgi-bin/carddisp.pl?gene=COL11A1
NRP2	Neuropilin 2	Protein Coding	44	GC02P205681	10.0236	https://www.genecards.org/cgi-bin/carddisp.pl?gene=NRP2
TRPV4	Transient Receptor Potential Cation Channel Subfamily V Member 4	Protein Coding	50	GC12M109783	10.0212	https://www.genecards.org/cgi-bin/carddisp.pl?gene=TRPV4
SUSD2	Sushi Domain Containing 2	Protein Coding	36	GC22P024181	10.0211	https://www.genecards.org/cgi-bin/carddisp.pl?gene=SUSD2
DPEP1	Dipeptidase 1	Protein Coding	43	GC16P089613	10.017	https://www.genecards.org/cgi-bin/carddisp.pl?gene=DPEP1
CD164	CD164 Molecule	Protein Coding	41	GC06M109366	10.0115	https://www.genecards.org/cgi-bin/carddisp.pl?gene=CD164
HDC	Histidine Decarboxylase	Protein Coding	45	GC15M050241	10.0086	https://www.genecards.org/cgi-bin/carddisp.pl?gene=HDC
MIR590	MicroRNA 590	RNA Gene	18	GC07P074191	10.0043	https://www.genecards.org/cgi-bin/carddisp.pl?gene=MIR590
HAGLR	HOXD Antisense Growth-Associated Long Non-Coding RNA	RNA Gene	16	GC02M176173	10.0022	https://www.genecards.org/cgi-bin/carddisp.pl?gene=HAGLR
IL10RA	Interleukin 10 Receptor Subunit Alpha	Protein Coding	46	GC11P117987	10.0013	https://www.genecards.org/cgi-bin/carddisp.pl?gene=IL10RA
CD276	CD276 Molecule	Protein Coding	40	GC15P073683	10.0012	https://www.genecards.org/cgi-bin/carddisp.pl?gene=CD276
MIR377	MicroRNA 377	RNA Gene	18	GC14P106317	9.99749	https://www.genecards.org/cgi-bin/carddisp.pl?gene=MIR377
AKAP9	A-Kinase Anchoring Protein 9	Protein Coding	44	GC07P091940	9.99568	https://www.genecards.org/cgi-bin/carddisp.pl?gene=AKAP9
MIR30C1	MicroRNA 30c-1	RNA Gene	22	GC01P040757	9.99488	https://www.genecards.org/cgi-bin/carddisp.pl?gene=MIR30C1
HPN	Hepsin	Protein Coding	44	GC19P035040	9.99349	https://www.genecards.org/cgi-bin/carddisp.pl?gene=HPN
WWTR1	WW Domain Containing Transcription Regulator 1	Protein Coding	43	GC03M149517	9.99263	https://www.genecards.org/cgi-bin/carddisp.pl?gene=WWTR1
MIR129-1	MicroRNA 129-1	RNA Gene	18	GC07P128207	9.99034	https://www.genecards.org/cgi-bin/carddisp.pl?gene=MIR129-1
TAP1	Transporter 1, ATP Binding Cassette Subfamily B Member	Protein Coding	48	GC06M046946	9.98447	https://www.genecards.org/cgi-bin/carddisp.pl?gene=TAP1
SCNN1A	Sodium Channel Epithelial 1 Subunit Alpha	Protein Coding	48	GC12M006346	9.97672	https://www.genecards.org/cgi-bin/carddisp.pl?gene=SCNN1A
SEMA3D	Semaphorin 3D	Protein Coding	40	GC07M084995	9.97375	https://www.genecards.org/cgi-bin/carddisp.pl?gene=SEMA3D
WNT10A	Wnt Family Member 10A	Protein Coding	46	GC02P218880	9.96824	https://www.genecards.org/cgi-bin/carddisp.pl?gene=WNT10A
RNY1	RNA, Ro60-Associated Y1	RNA Gene	16	GC07M148987	9.96174	https://www.genecards.org/cgi-bin/carddisp.pl?gene=RNY1
RNY3	RNA, Ro60-Associated Y3	RNA Gene	15	GC07P149006	9.96174	https://www.genecards.org/cgi-bin/carddisp.pl?gene=RNY3
PEBP1	Phosphatidylethanolamine Binding Protein 1	Protein Coding	45	GC12P118135	9.96018	https://www.genecards.org/cgi-bin/carddisp.pl?gene=PEBP1
MIR184	MicroRNA 184	RNA Gene	23	GC15P079209	9.9504	https://www.genecards.org/cgi-bin/carddisp.pl?gene=MIR184
SOS2	SOS Ras/Rho Guanine Nucleotide Exchange Factor 2	Protein Coding	46	GC14M050117	9.94619	https://www.genecards.org/cgi-bin/carddisp.pl?gene=SOS2
SDC1	Syndecan 1	Protein Coding	44	GC02M020200	9.94601	https://www.genecards.org/cgi-bin/carddisp.pl?gene=SDC1
BIN1	Bridging Integrator 1	Protein Coding	47	GC02M127048	9.94304	https://www.genecards.org/cgi-bin/carddisp.pl?gene=BIN1
MUC5B	Mucin 5B, Oligomeric Mucus/Gel-Forming	Protein Coding	42	GC11P001244	9.94225	https://www.genecards.org/cgi-bin/carddisp.pl?gene=MUC5B
HSP90AB1	Heat Shock Protein 90 Alpha Family Class B Member 1	Protein Coding	46	GC06P044246	9.93299	https://www.genecards.org/cgi-bin/carddisp.pl?gene=HSP90AB1
ROBO1	Roundabout Guidance Receptor 1	Protein Coding	45	GC03M078597	9.93212	https://www.genecards.org/cgi-bin/carddisp.pl?gene=ROBO1
ETS2	ETS Proto-Oncogene 2, Transcription Factor	Protein Coding	43	GC21P038805	9.93086	https://www.genecards.org/cgi-bin/carddisp.pl?gene=ETS2
DUXAP9	Double Homeobox A Pseudogene 9	Pseudogene	8	GC14P020896	9.9234	https://www.genecards.org/cgi-bin/carddisp.pl?gene=DUXAP9
EIF2AK2	Eukaryotic Translation Initiation Factor 2 Alpha Kinase 2	Protein Coding	46	GC02M037099	9.92065	https://www.genecards.org/cgi-bin/carddisp.pl?gene=EIF2AK2
ZEB1-AS1	ZEB1 Antisense RNA 1	RNA Gene	16	GC10M031166	9.92007	https://www.genecards.org/cgi-bin/carddisp.pl?gene=ZEB1-AS1
SPINT1	Serine Peptidase Inhibitor, Kunitz Type 1	Protein Coding	41	GC15P040844	9.91503	https://www.genecards.org/cgi-bin/carddisp.pl?gene=SPINT1
GRN	Granulin Precursor	Protein Coding	47	GC17P044345	9.90711	https://www.genecards.org/cgi-bin/carddisp.pl?gene=GRN
MIR490	MicroRNA 490	RNA Gene	16	GC07P136903	9.90019	https://www.genecards.org/cgi-bin/carddisp.pl?gene=MIR490
BGLAP	Bone Gamma-Carboxyglutamate Protein	Protein Coding	41	GC01P156242	9.89845	https://www.genecards.org/cgi-bin/carddisp.pl?gene=BGLAP
ATF1	Activating Transcription Factor 1	Protein Coding	47	GC12P050763	9.88857	https://www.genecards.org/cgi-bin/carddisp.pl?gene=ATF1
CDK7	Cyclin Dependent Kinase 7	Protein Coding	47	GC05P069263	9.88416	https://www.genecards.org/cgi-bin/carddisp.pl?gene=CDK7
KISS1	KiSS-1 Metastasis Suppressor	Protein Coding	42	GC01M204190	9.88409	https://www.genecards.org/cgi-bin/carddisp.pl?gene=KISS1
CCNH	Cyclin H	Protein Coding	47	GC05M087311	9.8767	https://www.genecards.org/cgi-bin/carddisp.pl?gene=CCNH
ZNF217	Zinc Finger Protein 217	Protein Coding	39	GC20M053567	9.87461	https://www.genecards.org/cgi-bin/carddisp.pl?gene=ZNF217
FOXC1	Forkhead Box C1	Protein Coding	43	GC06P001610	9.87215	https://www.genecards.org/cgi-bin/carddisp.pl?gene=FOXC1
ALOX15	Arachidonate 15-Lipoxygenase	Protein Coding	45	GC17M004630	9.86943	https://www.genecards.org/cgi-bin/carddisp.pl?gene=ALOX15
TP53TG1	TP53 Target 1	RNA Gene	22	GC07M087325	9.84922	https://www.genecards.org/cgi-bin/carddisp.pl?gene=TP53TG1
RBM6	RNA Binding Motif Protein 6	Protein Coding	37	GC03P049940	9.84656	https://www.genecards.org/cgi-bin/carddisp.pl?gene=RBM6
USHBP1	USH1 Protein Network Component Harmonin Binding Protein 1	Protein Coding	34	GC19M017249	9.84396	https://www.genecards.org/cgi-bin/carddisp.pl?gene=USHBP1
IGFBP4	Insulin Like Growth Factor Binding Protein 4	Protein Coding	43	GC17P040443	9.83623	https://www.genecards.org/cgi-bin/carddisp.pl?gene=IGFBP4
S100B	S100 Calcium Binding Protein B	Protein Coding	46	GC21M048326	9.83529	https://www.genecards.org/cgi-bin/carddisp.pl?gene=S100B
WEE1	WEE1 G2 Checkpoint Kinase	Protein Coding	47	GC11P009573	9.83229	https://www.genecards.org/cgi-bin/carddisp.pl?gene=WEE1
LINC00472	Long Intergenic Non-Protein Coding RNA 472	RNA Gene	22	GC06M071344	9.826	https://www.genecards.org/cgi-bin/carddisp.pl?gene=LINC00472
HLA-C	Major Histocompatibility Complex, Class I, C	Protein Coding	45	GC06M046831	9.82308	https://www.genecards.org/cgi-bin/carddisp.pl?gene=HLA-C
LTO1	LTO1 Maturation Factor Of ABCE1	Protein Coding	28	GC11M070335	9.81343	https://www.genecards.org/cgi-bin/carddisp.pl?gene=LTO1
MAGED2	MAGE Family Member D2	Protein Coding	40	GC0XP054807	9.81036	https://www.genecards.org/cgi-bin/carddisp.pl?gene=MAGED2
WNT5B	Wnt Family Member 5B	Protein Coding	45	GC12P001529	9.80662	https://www.genecards.org/cgi-bin/carddisp.pl?gene=WNT5B
ADA	Adenosine Deaminase	Protein Coding	52	GC20M044620	9.80635	https://www.genecards.org/cgi-bin/carddisp.pl?gene=ADA
GJB2	Gap Junction Protein Beta 2	Protein Coding	47	GC13M020187	9.80592	https://www.genecards.org/cgi-bin/carddisp.pl?gene=GJB2
GNRHR	Gonadotropin Releasing Hormone Receptor	Protein Coding	48	GC04M067737	9.80419	https://www.genecards.org/cgi-bin/carddisp.pl?gene=GNRHR
CLPTM1L	CLPTM1 Like	Protein Coding	37	GC05M001317	9.80196	https://www.genecards.org/cgi-bin/carddisp.pl?gene=CLPTM1L
PTPRH	Protein Tyrosine Phosphatase Receptor Type H	Protein Coding	40	GC19M055181	9.79625	https://www.genecards.org/cgi-bin/carddisp.pl?gene=PTPRH
RPL18	Ribosomal Protein L18	Protein Coding	45	GC19M048615	9.79383	https://www.genecards.org/cgi-bin/carddisp.pl?gene=RPL18
CDK12	Cyclin Dependent Kinase 12	Protein Coding	41	GC17P039461	9.78818	https://www.genecards.org/cgi-bin/carddisp.pl?gene=CDK12
LGALS9	Galectin 9	Protein Coding	40	GC17P027629	9.78354	https://www.genecards.org/cgi-bin/carddisp.pl?gene=LGALS9
LIG3	DNA Ligase 3	Protein Coding	45	GC17P034980	9.78288	https://www.genecards.org/cgi-bin/carddisp.pl?gene=LIG3
BRDT	Bromodomain Testis Associated	Protein Coding	43	GC01P091949	9.78266	https://www.genecards.org/cgi-bin/carddisp.pl?gene=BRDT
CDC20	Cell Division Cycle 20	Protein Coding	45	GC01P043358	9.77541	https://www.genecards.org/cgi-bin/carddisp.pl?gene=CDC20
RASSF2	Ras Association Domain Family Member 2	Protein Coding	42	GC20M004780	9.77472	https://www.genecards.org/cgi-bin/carddisp.pl?gene=RASSF2
ZMIZ1	Zinc Finger MIZ-Type Containing 1	Protein Coding	41	GC10P079068	9.77008	https://www.genecards.org/cgi-bin/carddisp.pl?gene=ZMIZ1
CASP5	Caspase 5	Protein Coding	44	GC11M104995	9.76944	https://www.genecards.org/cgi-bin/carddisp.pl?gene=CASP5
TRPM8	Transient Receptor Potential Cation Channel Subfamily M Member 8	Protein Coding	44	GC02P233917	9.76895	https://www.genecards.org/cgi-bin/carddisp.pl?gene=TRPM8
ACVRL1	Activin A Receptor Like Type 1	Protein Coding	50	GC12P051906	9.74597	https://www.genecards.org/cgi-bin/carddisp.pl?gene=ACVRL1
CSNK1D	Casein Kinase 1 Delta	Protein Coding	51	GC17M082239	9.7434	https://www.genecards.org/cgi-bin/carddisp.pl?gene=CSNK1D
PRKCI	Protein Kinase C Iota	Protein Coding	49	GC03P170222	9.73613	https://www.genecards.org/cgi-bin/carddisp.pl?gene=PRKCI
ACSL5	Acyl-CoA Synthetase Long Chain Family Member 5	Protein Coding	43	GC10P112374	9.73118	https://www.genecards.org/cgi-bin/carddisp.pl?gene=ACSL5
TMSB4X	Thymosin Beta 4 X-Linked	Protein Coding	40	GC0XP012975	9.72418	https://www.genecards.org/cgi-bin/carddisp.pl?gene=TMSB4X
LOC102723566	Uncharacterized LOC102723566	RNA Gene	11	GC09P127816	9.71945	https://www.genecards.org/cgi-bin/carddisp.pl?gene=LOC102723566
OCIAD1	OCIA Domain Containing 1	Protein Coding	36	GC04P048805	9.7185	https://www.genecards.org/cgi-bin/carddisp.pl?gene=OCIAD1
WNT7B	Wnt Family Member 7B	Protein Coding	45	GC22M045920	9.71598	https://www.genecards.org/cgi-bin/carddisp.pl?gene=WNT7B
MAPRE1	Microtubule Associated Protein RP/EB Family Member 1	Protein Coding	45	GC20P032819	9.70833	https://www.genecards.org/cgi-bin/carddisp.pl?gene=MAPRE1
RPL26	Ribosomal Protein L26	Protein Coding	43	GC17M008377	9.70498	https://www.genecards.org/cgi-bin/carddisp.pl?gene=RPL26
IQANK1	IQ Motif And Ankyrin Repeat Containing 1	Protein Coding	15	GC08P143807	9.70362	https://www.genecards.org/cgi-bin/carddisp.pl?gene=IQANK1
TRAF6	TNF Receptor Associated Factor 6	Protein Coding	47	GC11M036467	9.70303	https://www.genecards.org/cgi-bin/carddisp.pl?gene=TRAF6
PRKAA2	Protein Kinase AMP-Activated Catalytic Subunit Alpha 2	Protein Coding	51	GC01P056645	9.69552	https://www.genecards.org/cgi-bin/carddisp.pl?gene=PRKAA2
EXT1	Exostosin Glycosyltransferase 1	Protein Coding	50	GC08M117798	9.68218	https://www.genecards.org/cgi-bin/carddisp.pl?gene=EXT1
HOXB9	Homeobox B9	Protein Coding	41	GC17M048621	9.68043	https://www.genecards.org/cgi-bin/carddisp.pl?gene=HOXB9
RBBP4	RB Binding Protein 4, Chromatin Remodeling Factor	Protein Coding	44	GC01P032651	9.67698	https://www.genecards.org/cgi-bin/carddisp.pl?gene=RBBP4
SLPI	Secretory Leukocyte Peptidase Inhibitor	Protein Coding	40	GC20M045252	9.66432	https://www.genecards.org/cgi-bin/carddisp.pl?gene=SLPI
EHMT1	Euchromatic Histone Lysine Methyltransferase 1	Protein Coding	46	GC09P137618	9.65414	https://www.genecards.org/cgi-bin/carddisp.pl?gene=EHMT1
TLR8	Toll Like Receptor 8	Protein Coding	48	GC0XP012924	9.64791	https://www.genecards.org/cgi-bin/carddisp.pl?gene=TLR8
SREBF1	Sterol Regulatory Element Binding Transcription Factor 1	Protein Coding	46	GC17M017810	9.64565	https://www.genecards.org/cgi-bin/carddisp.pl?gene=SREBF1
CLCA2	Chloride Channel Accessory 2	Protein Coding	41	GC01P086424	9.64127	https://www.genecards.org/cgi-bin/carddisp.pl?gene=CLCA2
LPAR1	Lysophosphatidic Acid Receptor 1	Protein Coding	47	GC09M110873	9.64055	https://www.genecards.org/cgi-bin/carddisp.pl?gene=LPAR1
SULF2	Sulfatase 2	Protein Coding	41	GC20M047656	9.63994	https://www.genecards.org/cgi-bin/carddisp.pl?gene=SULF2
CXCR1	C-X-C Motif Chemokine Receptor 1	Protein Coding	44	GC02M218162	9.63717	https://www.genecards.org/cgi-bin/carddisp.pl?gene=CXCR1
FCGR3A	Fc Fragment Of IgG Receptor IIIa	Protein Coding	45	GC01M161541	9.63494	https://www.genecards.org/cgi-bin/carddisp.pl?gene=FCGR3A
ATG5	Autophagy Related 5	Protein Coding	44	GC06M106045	9.62652	https://www.genecards.org/cgi-bin/carddisp.pl?gene=ATG5
ACTC1	Actin Alpha Cardiac Muscle 1	Protein Coding	43	GC15M034788	9.62599	https://www.genecards.org/cgi-bin/carddisp.pl?gene=ACTC1
PLAT	Plasminogen Activator, Tissue Type	Protein Coding	50	GC08M042174	9.62275	https://www.genecards.org/cgi-bin/carddisp.pl?gene=PLAT
ARNT	Aryl Hydrocarbon Receptor Nuclear Translocator	Protein Coding	44	GC01M150809	9.62163	https://www.genecards.org/cgi-bin/carddisp.pl?gene=ARNT
PLP2	Proteolipid Protein 2	Protein Coding	37	GC0XP049171	9.61819	https://www.genecards.org/cgi-bin/carddisp.pl?gene=PLP2
HIPK2	Homeodomain Interacting Protein Kinase 2	Protein Coding	45	GC07M139561	9.60001	https://www.genecards.org/cgi-bin/carddisp.pl?gene=HIPK2
GAB1	GRB2 Associated Binding Protein 1	Protein Coding	45	GC04P143336	9.5994	https://www.genecards.org/cgi-bin/carddisp.pl?gene=GAB1
NCOA4	Nuclear Receptor Coactivator 4	Protein Coding	40	GC10M046005	9.56797	https://www.genecards.org/cgi-bin/carddisp.pl?gene=NCOA4
DLK1	Delta Like Non-Canonical Notch Ligand 1	Protein Coding	45	GC14P106102	9.56631	https://www.genecards.org/cgi-bin/carddisp.pl?gene=DLK1
GRK2	G Protein-Coupled Receptor Kinase 2	Protein Coding	38	GC11P067266	9.56145	https://www.genecards.org/cgi-bin/carddisp.pl?gene=GRK2
QKI	QKI, KH Domain Containing RNA Binding	Protein Coding	44	GC06P163414	9.55238	https://www.genecards.org/cgi-bin/carddisp.pl?gene=QKI
NFATC1	Nuclear Factor Of Activated T Cells 1	Protein Coding	48	GC18P079395	9.54871	https://www.genecards.org/cgi-bin/carddisp.pl?gene=NFATC1
RXRB	Retinoid X Receptor Beta	Protein Coding	48	GC06M033193	9.54682	https://www.genecards.org/cgi-bin/carddisp.pl?gene=RXRB
UBE2T	Ubiquitin Conjugating Enzyme E2 T	Protein Coding	44	GC01M202332	9.54604	https://www.genecards.org/cgi-bin/carddisp.pl?gene=UBE2T
COL4A2	Collagen Type IV Alpha 2 Chain	Protein Coding	45	GC13P110305	9.53078	https://www.genecards.org/cgi-bin/carddisp.pl?gene=COL4A2
WNT11	Wnt Family Member 11	Protein Coding	45	GC11M076186	9.52239	https://www.genecards.org/cgi-bin/carddisp.pl?gene=WNT11
S100P	S100 Calcium Binding Protein P	Protein Coding	40	GC04P006700	9.51891	https://www.genecards.org/cgi-bin/carddisp.pl?gene=S100P
NEMF	Nuclear Export Mediator Factor	Protein Coding	37	GC14M049782	9.5094	https://www.genecards.org/cgi-bin/carddisp.pl?gene=NEMF
RAD21	RAD21 Cohesin Complex Component	Protein Coding	46	GC08M116846	9.50312	https://www.genecards.org/cgi-bin/carddisp.pl?gene=RAD21
ADAM12	ADAM Metallopeptidase Domain 12	Protein Coding	45	GC10M126012	9.50193	https://www.genecards.org/cgi-bin/carddisp.pl?gene=ADAM12
EEF1A1	Eukaryotic Translation Elongation Factor 1 Alpha 1	Protein Coding	44	GC06M073515	9.49662	https://www.genecards.org/cgi-bin/carddisp.pl?gene=EEF1A1
NPTN-IT1	NPTN Intronic Transcript 1	RNA Gene	12	GC15M073566	9.49372	https://www.genecards.org/cgi-bin/carddisp.pl?gene=NPTN-IT1
HDAC6	Histone Deacetylase 6	Protein Coding	52	GC0XP048801	9.4867	https://www.genecards.org/cgi-bin/carddisp.pl?gene=HDAC6
BTRC	Beta-Transducin Repeat Containing E3 Ubiquitin Protein Ligase	Protein Coding	47	GC10P101354	9.4843	https://www.genecards.org/cgi-bin/carddisp.pl?gene=BTRC
TMEM238L	Transmembrane Protein 238 Like	Protein Coding	13	GC17M010795	9.48413	https://www.genecards.org/cgi-bin/carddisp.pl?gene=TMEM238L
RHOBTB2	Rho Related BTB Domain Containing 2	Protein Coding	40	GC08P022987	9.48396	https://www.genecards.org/cgi-bin/carddisp.pl?gene=RHOBTB2
COL14A1	Collagen Type XIV Alpha 1 Chain	Protein Coding	43	GC08P120070	9.48351	https://www.genecards.org/cgi-bin/carddisp.pl?gene=COL14A1
OLA1	Obg Like ATPase 1	Protein Coding	43	GC02M174072	9.46569	https://www.genecards.org/cgi-bin/carddisp.pl?gene=OLA1
EPDR1	Ependymin Related 1	Protein Coding	36	GC07P037694	9.46377	https://www.genecards.org/cgi-bin/carddisp.pl?gene=EPDR1
GUCA2B	Guanylate Cyclase Activator 2B	Protein Coding	40	GC01P042153	9.44422	https://www.genecards.org/cgi-bin/carddisp.pl?gene=GUCA2B
SEMA3B	Semaphorin 3B	Protein Coding	40	GC03P050267	9.43229	https://www.genecards.org/cgi-bin/carddisp.pl?gene=SEMA3B
NKX3-1	NK3 Homeobox 1	Protein Coding	43	GC08M023678	9.43	https://www.genecards.org/cgi-bin/carddisp.pl?gene=NKX3-1
MIR129-2	MicroRNA 129-2	RNA Gene	18	GC11P043663	9.42498	https://www.genecards.org/cgi-bin/carddisp.pl?gene=MIR129-2
TLR1	Toll Like Receptor 1	Protein Coding	48	GC04M038793	9.42377	https://www.genecards.org/cgi-bin/carddisp.pl?gene=TLR1
TRIM24	Tripartite Motif Containing 24	Protein Coding	44	GC07P138460	9.42375	https://www.genecards.org/cgi-bin/carddisp.pl?gene=TRIM24
SLC16A7	Solute Carrier Family 16 Member 7	Protein Coding	44	GC12P059596	9.41404	https://www.genecards.org/cgi-bin/carddisp.pl?gene=SLC16A7
SDF4	Stromal Cell Derived Factor 4	Protein Coding	38	GC01M001216	9.40791	https://www.genecards.org/cgi-bin/carddisp.pl?gene=SDF4
RAB25	RAB25, Member RAS Oncogene Family	Protein Coding	40	GC01P156061	9.40786	https://www.genecards.org/cgi-bin/carddisp.pl?gene=RAB25
LPAR3	Lysophosphatidic Acid Receptor 3	Protein Coding	44	GC01M084811	9.40439	https://www.genecards.org/cgi-bin/carddisp.pl?gene=LPAR3
CCAR2	Cell Cycle And Apoptosis Regulator 2	Protein Coding	37	GC08P022604	9.39737	https://www.genecards.org/cgi-bin/carddisp.pl?gene=CCAR2
CDC6	Cell Division Cycle 6	Protein Coding	46	GC17P040287	9.39221	https://www.genecards.org/cgi-bin/carddisp.pl?gene=CDC6
MBL2	Mannose Binding Lectin 2	Protein Coding	48	GC10M052760	9.38471	https://www.genecards.org/cgi-bin/carddisp.pl?gene=MBL2
PSAP	Prosaposin	Protein Coding	47	GC10M071816	9.3821	https://www.genecards.org/cgi-bin/carddisp.pl?gene=PSAP
CXCL3	C-X-C Motif Chemokine Ligand 3	Protein Coding	39	GC04M074036	9.37162	https://www.genecards.org/cgi-bin/carddisp.pl?gene=CXCL3
RAD52	RAD52 Homolog, DNA Repair Protein	Protein Coding	42	GC12M000912	9.36936	https://www.genecards.org/cgi-bin/carddisp.pl?gene=RAD52
LAMC1	Laminin Subunit Gamma 1	Protein Coding	44	GC01P182992	9.36798	https://www.genecards.org/cgi-bin/carddisp.pl?gene=LAMC1
TPBG	Trophoblast Glycoprotein	Protein Coding	39	GC06P082363	9.36528	https://www.genecards.org/cgi-bin/carddisp.pl?gene=TPBG
HBB	Hemoglobin Subunit Beta	Protein Coding	46	GC11M005434	9.35678	https://www.genecards.org/cgi-bin/carddisp.pl?gene=HBB
B3GALT5	Beta-1,3-Galactosyltransferase 5	Protein Coding	41	GC21P039556	9.35649	https://www.genecards.org/cgi-bin/carddisp.pl?gene=B3GALT5
DIS3L2	DIS3 Like 3'-5' Exoribonuclease 2	Protein Coding	43	GC02P231961	9.3559	https://www.genecards.org/cgi-bin/carddisp.pl?gene=DIS3L2
STAT4	Signal Transducer And Activator Of Transcription 4	Protein Coding	47	GC02M191029	9.3388	https://www.genecards.org/cgi-bin/carddisp.pl?gene=STAT4
ADAR	Adenosine Deaminase RNA Specific	Protein Coding	45	GC01M154582	9.33722	https://www.genecards.org/cgi-bin/carddisp.pl?gene=ADAR
CD19	CD19 Molecule	Protein Coding	50	GC16P032270	9.33391	https://www.genecards.org/cgi-bin/carddisp.pl?gene=CD19
VAV3	Vav Guanine Nucleotide Exchange Factor 3	Protein Coding	44	GC01M107571	9.33224	https://www.genecards.org/cgi-bin/carddisp.pl?gene=VAV3
HYAL1	Hyaluronidase 1	Protein Coding	47	GC03M050299	9.32784	https://www.genecards.org/cgi-bin/carddisp.pl?gene=HYAL1
MAD2L2	Mitotic Arrest Deficient 2 Like 2	Protein Coding	45	GC01M011674	9.32355	https://www.genecards.org/cgi-bin/carddisp.pl?gene=MAD2L2
MIR218-1	MicroRNA 218-1	RNA Gene	18	GC04P020717	9.31181	https://www.genecards.org/cgi-bin/carddisp.pl?gene=MIR218-1
MCM3	Minichromosome Maintenance Complex Component 3	Protein Coding	46	GC06M052264	9.30343	https://www.genecards.org/cgi-bin/carddisp.pl?gene=MCM3
EPHA7	EPH Receptor A7	Protein Coding	49	GC06M093240	9.29775	https://www.genecards.org/cgi-bin/carddisp.pl?gene=EPHA7
TRAF2	TNF Receptor Associated Factor 2	Protein Coding	45	GC09P136881	9.28804	https://www.genecards.org/cgi-bin/carddisp.pl?gene=TRAF2
ATF4	Activating Transcription Factor 4	Protein Coding	47	GC22P039547	9.28139	https://www.genecards.org/cgi-bin/carddisp.pl?gene=ATF4
SRSF6	Serine And Arginine Rich Splicing Factor 6	Protein Coding	40	GC20P043457	9.27594	https://www.genecards.org/cgi-bin/carddisp.pl?gene=SRSF6
CASC17	Cancer Susceptibility 17	RNA Gene	13	GC17M070886	9.26892	https://www.genecards.org/cgi-bin/carddisp.pl?gene=CASC17
LINC00460	Long Intergenic Non-Protein Coding RNA 460	RNA Gene	16	GC13P106376	9.26734	https://www.genecards.org/cgi-bin/carddisp.pl?gene=LINC00460
STK4	Serine/Threonine Kinase 4	Protein Coding	50	GC20P044966	9.26603	https://www.genecards.org/cgi-bin/carddisp.pl?gene=STK4
CERNA2	Competing Endogenous LncRNA 2 For MicroRNA Let-7b	RNA Gene	11	GC10M084169	9.26492	https://www.genecards.org/cgi-bin/carddisp.pl?gene=CERNA2
EIF4G1	Eukaryotic Translation Initiation Factor 4 Gamma 1	Protein Coding	47	GC03P184314	9.2636	https://www.genecards.org/cgi-bin/carddisp.pl?gene=EIF4G1
MLLT10	MLLT10 Histone Lysine Methyltransferase DOT1L Cofactor	Protein Coding	42	GC10P021524	9.26345	https://www.genecards.org/cgi-bin/carddisp.pl?gene=MLLT10
LOXL2	Lysyl Oxidase Like 2	Protein Coding	44	GC08M023296	9.26147	https://www.genecards.org/cgi-bin/carddisp.pl?gene=LOXL2
TNFRSF11A	TNF Receptor Superfamily Member 11a	Protein Coding	46	GC18P062325	9.24819	https://www.genecards.org/cgi-bin/carddisp.pl?gene=TNFRSF11A
ARL11	ADP Ribosylation Factor Like GTPase 11	Protein Coding	40	GC13P049628	9.23548	https://www.genecards.org/cgi-bin/carddisp.pl?gene=ARL11
TM9SF4	Transmembrane 9 Superfamily Member 4	Protein Coding	36	GC20P032109	9.23183	https://www.genecards.org/cgi-bin/carddisp.pl?gene=TM9SF4
CTSL	Cathepsin L	Protein Coding	46	GC09P087725	9.22935	https://www.genecards.org/cgi-bin/carddisp.pl?gene=CTSL
TACSTD2	Tumor Associated Calcium Signal Transducer 2	Protein Coding	44	GC01M058575	9.22555	https://www.genecards.org/cgi-bin/carddisp.pl?gene=TACSTD2
FABP4	Fatty Acid Binding Protein 4	Protein Coding	45	GC08M081478	9.22347	https://www.genecards.org/cgi-bin/carddisp.pl?gene=FABP4
TRAF3	TNF Receptor Associated Factor 3	Protein Coding	48	GC14P106036	9.22095	https://www.genecards.org/cgi-bin/carddisp.pl?gene=TRAF3
ATOH1	Atonal BHLH Transcription Factor 1	Protein Coding	40	GC04P093828	9.21696	https://www.genecards.org/cgi-bin/carddisp.pl?gene=ATOH1
GADD45G	Growth Arrest And DNA Damage Inducible Gamma	Protein Coding	41	GC09P089605	9.2154	https://www.genecards.org/cgi-bin/carddisp.pl?gene=GADD45G
CASP6	Caspase 6	Protein Coding	49	GC04M109688	9.20676	https://www.genecards.org/cgi-bin/carddisp.pl?gene=CASP6
SH3KBP1	SH3 Domain Containing Kinase Binding Protein 1	Protein Coding	42	GC0XM019552	9.20644	https://www.genecards.org/cgi-bin/carddisp.pl?gene=SH3KBP1
RPS26	Ribosomal Protein S26	Protein Coding	43	GC12P056043	9.20395	https://www.genecards.org/cgi-bin/carddisp.pl?gene=RPS26
TSPAN31	Tetraspanin 31	Protein Coding	38	GC12P057738	9.19903	https://www.genecards.org/cgi-bin/carddisp.pl?gene=TSPAN31
HSPB2	Heat Shock Protein Family B (Small) Member 2	Protein Coding	41	GC11P111913	9.19834	https://www.genecards.org/cgi-bin/carddisp.pl?gene=HSPB2
SELENOP	Selenoprotein P	Protein Coding	30	GC05M042800	9.19674	https://www.genecards.org/cgi-bin/carddisp.pl?gene=SELENOP
ARID1B	AT-Rich Interaction Domain 1B	Protein Coding	45	GC06P156777	9.18674	https://www.genecards.org/cgi-bin/carddisp.pl?gene=ARID1B
FANCL	FA Complementation Group L	Protein Coding	47	GC02M058127	9.18621	https://www.genecards.org/cgi-bin/carddisp.pl?gene=FANCL
PLA2G10	Phospholipase A2 Group X	Protein Coding	44	GC16M014672	9.18428	https://www.genecards.org/cgi-bin/carddisp.pl?gene=PLA2G10
ITGAM	Integrin Subunit Alpha M	Protein Coding	47	GC16P032553	9.17815	https://www.genecards.org/cgi-bin/carddisp.pl?gene=ITGAM
PIN1	Peptidylprolyl Cis/Trans Isomerase, NIMA-Interacting 1	Protein Coding	48	GC19P009835	9.17145	https://www.genecards.org/cgi-bin/carddisp.pl?gene=PIN1
F5	Coagulation Factor V	Protein Coding	45	GC01M169511	9.17039	https://www.genecards.org/cgi-bin/carddisp.pl?gene=F5
NUP214	Nucleoporin 214	Protein Coding	44	GC09P131125	9.16846	https://www.genecards.org/cgi-bin/carddisp.pl?gene=NUP214
GFAP	Glial Fibrillary Acidic Protein	Protein Coding	48	GC17M044905	9.16534	https://www.genecards.org/cgi-bin/carddisp.pl?gene=GFAP
MYCL	MYCL Proto-Oncogene, BHLH Transcription Factor	Protein Coding	38	GC01M039895	9.16464	https://www.genecards.org/cgi-bin/carddisp.pl?gene=MYCL
PSMB7	Proteasome 20S Subunit Beta 7	Protein Coding	47	GC09M124353	9.1572	https://www.genecards.org/cgi-bin/carddisp.pl?gene=PSMB7
MIR361	MicroRNA 361	RNA Gene	16	GC0XM085903	9.15579	https://www.genecards.org/cgi-bin/carddisp.pl?gene=MIR361
CCL11	C-C Motif Chemokine Ligand 11	Protein Coding	44	GC17P034285	9.15353	https://www.genecards.org/cgi-bin/carddisp.pl?gene=CCL11
CDH5	Cadherin 5	Protein Coding	48	GC16P066366	9.15296	https://www.genecards.org/cgi-bin/carddisp.pl?gene=CDH5
COL2A1	Collagen Type II Alpha 1 Chain	Protein Coding	49	GC12M047972	9.15226	https://www.genecards.org/cgi-bin/carddisp.pl?gene=COL2A1
PRDM14	PR/SET Domain 14	Protein Coding	40	GC08M070063	9.14683	https://www.genecards.org/cgi-bin/carddisp.pl?gene=PRDM14
PELP1	Proline, Glutamate And Leucine Rich Protein 1	Protein Coding	40	GC17M004669	9.14507	https://www.genecards.org/cgi-bin/carddisp.pl?gene=PELP1
HIF1A-AS1	HIF1A Antisense RNA 1	RNA Gene	15	GC14M061681	9.14466	https://www.genecards.org/cgi-bin/carddisp.pl?gene=HIF1A-AS1
USP28	Ubiquitin Specific Peptidase 28	Protein Coding	40	GC11M113797	9.1428	https://www.genecards.org/cgi-bin/carddisp.pl?gene=USP28
SFTPD	Surfactant Protein D	Protein Coding	44	GC10M079937	9.13577	https://www.genecards.org/cgi-bin/carddisp.pl?gene=SFTPD
KLK15	Kallikrein Related Peptidase 15	Protein Coding	43	GC19M050825	9.13181	https://www.genecards.org/cgi-bin/carddisp.pl?gene=KLK15
PTGES2	Prostaglandin E Synthase 2	Protein Coding	44	GC09M128120	9.12276	https://www.genecards.org/cgi-bin/carddisp.pl?gene=PTGES2
RFWD3	Ring Finger And WD Repeat Domain 3	Protein Coding	40	GC16M074621	9.12154	https://www.genecards.org/cgi-bin/carddisp.pl?gene=RFWD3
CASC21	Cancer Susceptibility 21	RNA Gene	12	GC08P127244	9.11621	https://www.genecards.org/cgi-bin/carddisp.pl?gene=CASC21
WNT9B	Wnt Family Member 9B	Protein Coding	42	GC17P046833	9.11321	https://www.genecards.org/cgi-bin/carddisp.pl?gene=WNT9B
KLK2	Kallikrein Related Peptidase 2	Protein Coding	44	GC19P050861	9.10965	https://www.genecards.org/cgi-bin/carddisp.pl?gene=KLK2
GLI2	GLI Family Zinc Finger 2	Protein Coding	48	GC02P120735	9.10605	https://www.genecards.org/cgi-bin/carddisp.pl?gene=GLI2
SCNN1B	Sodium Channel Epithelial 1 Subunit Beta	Protein Coding	49	GC16P023278	9.10051	https://www.genecards.org/cgi-bin/carddisp.pl?gene=SCNN1B
PTPRK	Protein Tyrosine Phosphatase Receptor Type K	Protein Coding	44	GC06M127949	9.0971	https://www.genecards.org/cgi-bin/carddisp.pl?gene=PTPRK
MIR489	MicroRNA 489	RNA Gene	16	GC07M093483	9.09597	https://www.genecards.org/cgi-bin/carddisp.pl?gene=MIR489
TINF2	TERF1 Interacting Nuclear Factor 2	Protein Coding	42	GC14M024234	9.09355	https://www.genecards.org/cgi-bin/carddisp.pl?gene=TINF2
RPS6KA3	Ribosomal Protein S6 Kinase A3	Protein Coding	53	GC0XM020149	9.08865	https://www.genecards.org/cgi-bin/carddisp.pl?gene=RPS6KA3
OVCA2	OVCA2 Serine Hydrolase Domain Containing	Protein Coding	35	GC17P002041	9.08619	https://www.genecards.org/cgi-bin/carddisp.pl?gene=OVCA2
SH2B3	SH2B Adaptor Protein 3	Protein Coding	47	GC12P111405	9.07898	https://www.genecards.org/cgi-bin/carddisp.pl?gene=SH2B3
IL1R1	Interleukin 1 Receptor Type 1	Protein Coding	46	GC02P102136	9.05822	https://www.genecards.org/cgi-bin/carddisp.pl?gene=IL1R1
ADORA1	Adenosine A1 Receptor	Protein Coding	48	GC01P203090	9.04281	https://www.genecards.org/cgi-bin/carddisp.pl?gene=ADORA1
IHH	Indian Hedgehog Signaling Molecule	Protein Coding	48	GC02M219054	9.04185	https://www.genecards.org/cgi-bin/carddisp.pl?gene=IHH
GGT1	Gamma-Glutamyltransferase 1	Protein Coding	48	GC22P024583	9.04044	https://www.genecards.org/cgi-bin/carddisp.pl?gene=GGT1
WNT16	Wnt Family Member 16	Protein Coding	42	GC07P121325	9.03195	https://www.genecards.org/cgi-bin/carddisp.pl?gene=WNT16
STARD10	StAR Related Lipid Transfer Domain Containing 10	Protein Coding	37	GC11M072774	9.02733	https://www.genecards.org/cgi-bin/carddisp.pl?gene=STARD10
RPL31	Ribosomal Protein L31	Protein Coding	43	GC02P100985	9.02513	https://www.genecards.org/cgi-bin/carddisp.pl?gene=RPL31
PRF1	Perforin 1	Protein Coding	45	GC10M070597	9.01565	https://www.genecards.org/cgi-bin/carddisp.pl?gene=PRF1
ANKRD30A	Ankyrin Repeat Domain 30A	Protein Coding	36	GC10P037134	9.01382	https://www.genecards.org/cgi-bin/carddisp.pl?gene=ANKRD30A
MYOD1	Myogenic Differentiation 1	Protein Coding	47	GC11P017741	9.01129	https://www.genecards.org/cgi-bin/carddisp.pl?gene=MYOD1
STIM1	Stromal Interaction Molecule 1	Protein Coding	49	GC11P003855	9.00848	https://www.genecards.org/cgi-bin/carddisp.pl?gene=STIM1
ABCB5	ATP Binding Cassette Subfamily B Member 5	Protein Coding	43	GC07P020615	9.00779	https://www.genecards.org/cgi-bin/carddisp.pl?gene=ABCB5
FEZF1-AS1	FEZF1 Antisense RNA 1	RNA Gene	15	GC07P122303	9.00767	https://www.genecards.org/cgi-bin/carddisp.pl?gene=FEZF1-AS1
MUC13	Mucin 13, Cell Surface Associated	Protein Coding	37	GC03M124905	9.0076	https://www.genecards.org/cgi-bin/carddisp.pl?gene=MUC13
TRIM25	Tripartite Motif Containing 25	Protein Coding	44	GC17M056836	9.00034	https://www.genecards.org/cgi-bin/carddisp.pl?gene=TRIM25
PRC1	Protein Regulator Of Cytokinesis 1	Protein Coding	39	GC15M090966	8.99024	https://www.genecards.org/cgi-bin/carddisp.pl?gene=PRC1
TSHZ1	Teashirt Zinc Finger Homeobox 1	Protein Coding	40	GC18P075210	8.98601	https://www.genecards.org/cgi-bin/carddisp.pl?gene=TSHZ1
SLC25A25-AS1	SLC25A25 Antisense RNA 1	RNA Gene	14	GC09M128108	8.98372	https://www.genecards.org/cgi-bin/carddisp.pl?gene=SLC25A25-AS1
SPIN1	Spindlin 1	Protein Coding	38	GC09P088388	8.97922	https://www.genecards.org/cgi-bin/carddisp.pl?gene=SPIN1
PTPRU	Protein Tyrosine Phosphatase Receptor Type U	Protein Coding	43	GC01P029236	8.97677	https://www.genecards.org/cgi-bin/carddisp.pl?gene=PTPRU
CXCR3	C-X-C Motif Chemokine Receptor 3	Protein Coding	45	GC0XM071615	8.97219	https://www.genecards.org/cgi-bin/carddisp.pl?gene=CXCR3
RARRES1	Retinoic Acid Receptor Responder 1	Protein Coding	41	GC03M158696	8.96937	https://www.genecards.org/cgi-bin/carddisp.pl?gene=RARRES1
RPS15A	Ribosomal Protein S15a	Protein Coding	43	GC16M018781	8.96878	https://www.genecards.org/cgi-bin/carddisp.pl?gene=RPS15A
GADD45B	Growth Arrest And DNA Damage Inducible Beta	Protein Coding	39	GC19P002476	8.9573	https://www.genecards.org/cgi-bin/carddisp.pl?gene=GADD45B
FGF19	Fibroblast Growth Factor 19	Protein Coding	44	GC11M070382	8.95679	https://www.genecards.org/cgi-bin/carddisp.pl?gene=FGF19
PRKACB	Protein Kinase CAMP-Activated Catalytic Subunit Beta	Protein Coding	50	GC01P084078	8.95656	https://www.genecards.org/cgi-bin/carddisp.pl?gene=PRKACB
PAX7	Paired Box 7	Protein Coding	45	GC01P018631	8.94543	https://www.genecards.org/cgi-bin/carddisp.pl?gene=PAX7
NPY	Neuropeptide Y	Protein Coding	46	GC07P024290	8.94479	https://www.genecards.org/cgi-bin/carddisp.pl?gene=NPY
LHCGR	Luteinizing Hormone/Choriogonadotropin Receptor	Protein Coding	48	GC02M048686	8.93991	https://www.genecards.org/cgi-bin/carddisp.pl?gene=LHCGR
SLC35C2	Solute Carrier Family 35 Member C2	Protein Coding	37	GC20M046345	8.93872	https://www.genecards.org/cgi-bin/carddisp.pl?gene=SLC35C2
IDO1	Indoleamine 2,3-Dioxygenase 1	Protein Coding	45	GC08P039891	8.93575	https://www.genecards.org/cgi-bin/carddisp.pl?gene=IDO1
MAPK12	Mitogen-Activated Protein Kinase 12	Protein Coding	49	GC22M050246	8.93446	https://www.genecards.org/cgi-bin/carddisp.pl?gene=MAPK12
FHL2	Four And A Half LIM Domains 2	Protein Coding	47	GC02M105357	8.93362	https://www.genecards.org/cgi-bin/carddisp.pl?gene=FHL2
SGO1	Shugoshin 1	Protein Coding	35	GC03M020159	8.93338	https://www.genecards.org/cgi-bin/carddisp.pl?gene=SGO1
RPL27	Ribosomal Protein L27	Protein Coding	43	GC17P042998	8.92092	https://www.genecards.org/cgi-bin/carddisp.pl?gene=RPL27
SMARCA2	SWI/SNF Related, Matrix Associated, Actin Dependent Regulator Of Chromatin, Subfamily A, Member 2	Protein Coding	50	GC09P001980	8.92066	https://www.genecards.org/cgi-bin/carddisp.pl?gene=SMARCA2
GMNN	Geminin DNA Replication Inhibitor	Protein Coding	46	GC06P024779	8.92056	https://www.genecards.org/cgi-bin/carddisp.pl?gene=GMNN
SIX1	SIX Homeobox 1	Protein Coding	45	GC14M060643	8.91995	https://www.genecards.org/cgi-bin/carddisp.pl?gene=SIX1
YES1	YES Proto-Oncogene 1, Src Family Tyrosine Kinase	Protein Coding	49	GC18M000721	8.91734	https://www.genecards.org/cgi-bin/carddisp.pl?gene=YES1
CLEC3B	C-Type Lectin Domain Family 3 Member B	Protein Coding	40	GC03P045601	8.91646	https://www.genecards.org/cgi-bin/carddisp.pl?gene=CLEC3B
PLCB1	Phospholipase C Beta 1	Protein Coding	49	GC20P008061	8.9164	https://www.genecards.org/cgi-bin/carddisp.pl?gene=PLCB1
ABCA3	ATP Binding Cassette Subfamily A Member 3	Protein Coding	49	GC16M002275	8.91603	https://www.genecards.org/cgi-bin/carddisp.pl?gene=ABCA3
PTH1R	Parathyroid Hormone 1 Receptor	Protein Coding	50	GC03P046877	8.91288	https://www.genecards.org/cgi-bin/carddisp.pl?gene=PTH1R
NOG	Noggin	Protein Coding	47	GC17P056593	8.91053	https://www.genecards.org/cgi-bin/carddisp.pl?gene=NOG
MLANA	Melan-A	Protein Coding	40	GC09P005899	8.90418	https://www.genecards.org/cgi-bin/carddisp.pl?gene=MLANA
MEFV	MEFV Innate Immuity Regulator, Pyrin	Protein Coding	44	GC16M003757	8.90406	https://www.genecards.org/cgi-bin/carddisp.pl?gene=MEFV
POU5F1B	POU Class 5 Homeobox 1B	Protein Coding	33	GC08P127322	8.89686	https://www.genecards.org/cgi-bin/carddisp.pl?gene=POU5F1B
ELK1	ETS Transcription Factor ELK1	Protein Coding	44	GC0XM047635	8.89334	https://www.genecards.org/cgi-bin/carddisp.pl?gene=ELK1
AIMP2	Aminoacyl TRNA Synthetase Complex Interacting Multifunctional Protein 2	Protein Coding	42	GC07P006016	8.88019	https://www.genecards.org/cgi-bin/carddisp.pl?gene=AIMP2
FOXD2-AS1	FOXD2 Adjacent Opposite Strand RNA 1	RNA Gene	15	GC01M047432	8.87655	https://www.genecards.org/cgi-bin/carddisp.pl?gene=FOXD2-AS1
HOXA13	Homeobox A13	Protein Coding	44	GC07M027347	8.87549	https://www.genecards.org/cgi-bin/carddisp.pl?gene=HOXA13
CXADR	CXADR Ig-Like Cell Adhesion Molecule	Protein Coding	44	GC21P017513	8.8743	https://www.genecards.org/cgi-bin/carddisp.pl?gene=CXADR
H19-ICR	H19/IGF2 Imprinting Control Region	Biological Region	5	GC11P001999	8.869	https://www.genecards.org/cgi-bin/carddisp.pl?gene=H19-ICR
ADORA3	Adenosine A3 Receptor	Protein Coding	47	GC01M111499	8.86827	https://www.genecards.org/cgi-bin/carddisp.pl?gene=ADORA3
TUSC2	Tumor Suppressor 2, Mitochondrial Calcium Regulator	Protein Coding	35	GC03M050428	8.86567	https://www.genecards.org/cgi-bin/carddisp.pl?gene=TUSC2
EI24	EI24 Autophagy Associated Transmembrane Protein	Protein Coding	37	GC11P125570	8.86409	https://www.genecards.org/cgi-bin/carddisp.pl?gene=EI24
ABI1	Abl Interactor 1	Protein Coding	43	GC10M026746	8.86266	https://www.genecards.org/cgi-bin/carddisp.pl?gene=ABI1
TCHP	Trichoplein Keratin Filament Binding	Protein Coding	35	GC12P109900	8.85976	https://www.genecards.org/cgi-bin/carddisp.pl?gene=TCHP
CLOCK	Clock Circadian Regulator	Protein Coding	44	GC04M055427	8.8579	https://www.genecards.org/cgi-bin/carddisp.pl?gene=CLOCK
TUBB2A	Tubulin Beta 2A Class IIa	Protein Coding	46	GC06M003153	8.85568	https://www.genecards.org/cgi-bin/carddisp.pl?gene=TUBB2A
ANTXR1	ANTXR Cell Adhesion Molecule 1	Protein Coding	47	GC02P068977	8.85337	https://www.genecards.org/cgi-bin/carddisp.pl?gene=ANTXR1
ITGA9	Integrin Subunit Alpha 9	Protein Coding	44	GC03P037468	8.85083	https://www.genecards.org/cgi-bin/carddisp.pl?gene=ITGA9
SLC9A3R1	SLC9A3 Regulator 1	Protein Coding	46	GC17P074749	8.84371	https://www.genecards.org/cgi-bin/carddisp.pl?gene=SLC9A3R1
GPRC5A	G Protein-Coupled Receptor Class C Group 5 Member A	Protein Coding	42	GC12P012939	8.8379	https://www.genecards.org/cgi-bin/carddisp.pl?gene=GPRC5A
ARSH	Arylsulfatase Family Member H	Protein Coding	34	GC0XP003006	8.83199	https://www.genecards.org/cgi-bin/carddisp.pl?gene=ARSH
MACROD1	Mono-ADP Ribosylhydrolase 1	Protein Coding	34	GC11M063998	8.82467	https://www.genecards.org/cgi-bin/carddisp.pl?gene=MACROD1
RTEL1-TNFRSF6B	RTEL1-TNFRSF6B Readthrough (NMD Candidate)	RNA Gene	18	GC20P063657	8.81711	https://www.genecards.org/cgi-bin/carddisp.pl?gene=RTEL1-TNFRSF6B
FAM3C	FAM3 Metabolism Regulating Signaling Molecule C	Protein Coding	40	GC07M121349	8.81701	https://www.genecards.org/cgi-bin/carddisp.pl?gene=FAM3C
USP7	Ubiquitin Specific Peptidase 7	Protein Coding	49	GC16M008892	8.81537	https://www.genecards.org/cgi-bin/carddisp.pl?gene=USP7
AKAP13	A-Kinase Anchoring Protein 13	Protein Coding	44	GC15P085388	8.81105	https://www.genecards.org/cgi-bin/carddisp.pl?gene=AKAP13
CEP85L	Centrosomal Protein 85 Like	Protein Coding	35	GC06M118460	8.80289	https://www.genecards.org/cgi-bin/carddisp.pl?gene=CEP85L
LPAR2	Lysophosphatidic Acid Receptor 2	Protein Coding	45	GC19M019624	8.80168	https://www.genecards.org/cgi-bin/carddisp.pl?gene=LPAR2
MRPL23	Mitochondrial Ribosomal Protein L23	Protein Coding	38	GC11P001948	8.79755	https://www.genecards.org/cgi-bin/carddisp.pl?gene=MRPL23
TNFSF15	TNF Superfamily Member 15	Protein Coding	45	GC09M114784	8.78575	https://www.genecards.org/cgi-bin/carddisp.pl?gene=TNFSF15
THY1	Thy-1 Cell Surface Antigen	Protein Coding	43	GC11M119417	8.78332	https://www.genecards.org/cgi-bin/carddisp.pl?gene=THY1
SOX5	SRY-Box Transcription Factor 5	Protein Coding	47	GC12M023529	8.78245	https://www.genecards.org/cgi-bin/carddisp.pl?gene=SOX5
MMP10	Matrix Metallopeptidase 10	Protein Coding	47	GC11M102770	8.78167	https://www.genecards.org/cgi-bin/carddisp.pl?gene=MMP10
MUCL1	Mucin Like 1	Protein Coding	32	GC12P054830	8.78017	https://www.genecards.org/cgi-bin/carddisp.pl?gene=MUCL1
ESRRA	Estrogen Related Receptor Alpha	Protein Coding	48	GC11P064305	8.7726	https://www.genecards.org/cgi-bin/carddisp.pl?gene=ESRRA
MUC20	Mucin 20, Cell Surface Associated	Protein Coding	38	GC03P195720	8.77016	https://www.genecards.org/cgi-bin/carddisp.pl?gene=MUC20
AKAP12	A-Kinase Anchoring Protein 12	Protein Coding	41	GC06P151239	8.76263	https://www.genecards.org/cgi-bin/carddisp.pl?gene=AKAP12
DIPK1A	Divergent Protein Kinase Domain 1A	Protein Coding	25	GC01M092833	8.75998	https://www.genecards.org/cgi-bin/carddisp.pl?gene=DIPK1A
MIR422A	MicroRNA 422a	RNA Gene	16	GC15M063870	8.75756	https://www.genecards.org/cgi-bin/carddisp.pl?gene=MIR422A
TLR10	Toll Like Receptor 10	Protein Coding	41	GC04M038773	8.75652	https://www.genecards.org/cgi-bin/carddisp.pl?gene=TLR10
GPC4	Glypican 4	Protein Coding	46	GC0XM133300	8.75591	https://www.genecards.org/cgi-bin/carddisp.pl?gene=GPC4
ENDOG	Endonuclease G	Protein Coding	43	GC09P128818	8.75507	https://www.genecards.org/cgi-bin/carddisp.pl?gene=ENDOG
IKBKE	Inhibitor Of Nuclear Factor Kappa B Kinase Subunit Epsilon	Protein Coding	46	GC01P206470	8.75504	https://www.genecards.org/cgi-bin/carddisp.pl?gene=IKBKE
AAGAB	Alpha And Gamma Adaptin Binding Protein	Protein Coding	40	GC15M067200	8.75481	https://www.genecards.org/cgi-bin/carddisp.pl?gene=AAGAB
MIR95	MicroRNA 95	RNA Gene	16	GC04M008007	8.75376	https://www.genecards.org/cgi-bin/carddisp.pl?gene=MIR95
FANCB	FA Complementation Group B	Protein Coding	40	GC0XM014690	8.75298	https://www.genecards.org/cgi-bin/carddisp.pl?gene=FANCB
SCUBE3	Signal Peptide, CUB Domain And EGF Like Domain Containing 3	Protein Coding	38	GC06P055323	8.74499	https://www.genecards.org/cgi-bin/carddisp.pl?gene=SCUBE3
PROX1	Prospero Homeobox 1	Protein Coding	43	GC01P213983	8.7449	https://www.genecards.org/cgi-bin/carddisp.pl?gene=PROX1
AMPH	Amphiphysin	Protein Coding	45	GC07M038782	8.73999	https://www.genecards.org/cgi-bin/carddisp.pl?gene=AMPH
HTR2A	5-Hydroxytryptamine Receptor 2A	Protein Coding	48	GC13M046831	8.73903	https://www.genecards.org/cgi-bin/carddisp.pl?gene=HTR2A
CCAR1	Cell Division Cycle And Apoptosis Regulator 1	Protein Coding	38	GC10P068721	8.73697	https://www.genecards.org/cgi-bin/carddisp.pl?gene=CCAR1
STEAP2	STEAP2 Metalloreductase	Protein Coding	41	GC07P090167	8.73683	https://www.genecards.org/cgi-bin/carddisp.pl?gene=STEAP2
ITGA2B	Integrin Subunit Alpha 2b	Protein Coding	51	GC17M044442	8.72716	https://www.genecards.org/cgi-bin/carddisp.pl?gene=ITGA2B
TP53BP2	Tumor Protein P53 Binding Protein 2	Protein Coding	43	GC01M223779	8.72635	https://www.genecards.org/cgi-bin/carddisp.pl?gene=TP53BP2
TRPS1	Transcriptional Repressor GATA Binding 1	Protein Coding	46	GC08M115408	8.72615	https://www.genecards.org/cgi-bin/carddisp.pl?gene=TRPS1
GATA4	GATA Binding Protein 4	Protein Coding	49	GC08P011676	8.72247	https://www.genecards.org/cgi-bin/carddisp.pl?gene=GATA4
TRAF1	TNF Receptor Associated Factor 1	Protein Coding	44	GC09M120902	8.71683	https://www.genecards.org/cgi-bin/carddisp.pl?gene=TRAF1
BMP1	Bone Morphogenetic Protein 1	Protein Coding	47	GC08P022164	8.7166	https://www.genecards.org/cgi-bin/carddisp.pl?gene=BMP1
TGFBR3	Transforming Growth Factor Beta Receptor 3	Protein Coding	47	GC01M091680	8.71423	https://www.genecards.org/cgi-bin/carddisp.pl?gene=TGFBR3
FEN1	Flap Structure-Specific Endonuclease 1	Protein Coding	47	GC11P061793	8.70079	https://www.genecards.org/cgi-bin/carddisp.pl?gene=FEN1
CYLD	CYLD Lysine 63 Deubiquitinase	Protein Coding	50	GC16P050742	8.69805	https://www.genecards.org/cgi-bin/carddisp.pl?gene=CYLD
PICALM	Phosphatidylinositol Binding Clathrin Assembly Protein	Protein Coding	44	GC11M085957	8.69322	https://www.genecards.org/cgi-bin/carddisp.pl?gene=PICALM
SAMD9	Sterile Alpha Motif Domain Containing 9	Protein Coding	36	GC07M093099	8.68925	https://www.genecards.org/cgi-bin/carddisp.pl?gene=SAMD9
ANO7	Anoctamin 7	Protein Coding	37	GC02P241188	8.68852	https://www.genecards.org/cgi-bin/carddisp.pl?gene=ANO7
MIR92A2	MicroRNA 92a-2	RNA Gene	16	GC0XM134206	8.68416	https://www.genecards.org/cgi-bin/carddisp.pl?gene=MIR92A2
SLIT2	Slit Guidance Ligand 2	Protein Coding	45	GC04P020287	8.68327	https://www.genecards.org/cgi-bin/carddisp.pl?gene=SLIT2
AMHR2	Anti-Mullerian Hormone Receptor Type 2	Protein Coding	47	GC12P053423	8.68257	https://www.genecards.org/cgi-bin/carddisp.pl?gene=AMHR2
PICART1	P53 Inducible Cancer Associated RNA Transcript 1	RNA Gene	11	GC17M050051	8.67947	https://www.genecards.org/cgi-bin/carddisp.pl?gene=PICART1
ACHE	Acetylcholinesterase (Cartwright Blood Group)	Protein Coding	47	GC07M100889	8.67559	https://www.genecards.org/cgi-bin/carddisp.pl?gene=ACHE
ADRB2	Adrenoceptor Beta 2	Protein Coding	50	GC05P148825	8.67557	https://www.genecards.org/cgi-bin/carddisp.pl?gene=ADRB2
FGF9	Fibroblast Growth Factor 9	Protein Coding	44	GC13P021671	8.67449	https://www.genecards.org/cgi-bin/carddisp.pl?gene=FGF9
CT70	Cancer/Testis Associated Transcript 70	RNA Gene	9	GC09M104991	8.67361	https://www.genecards.org/cgi-bin/carddisp.pl?gene=CT70
WNK2	WNK Lysine Deficient Protein Kinase 2	Protein Coding	40	GC09P093184	8.66863	https://www.genecards.org/cgi-bin/carddisp.pl?gene=WNK2
FGA	Fibrinogen Alpha Chain	Protein Coding	48	GC04M154583	8.66542	https://www.genecards.org/cgi-bin/carddisp.pl?gene=FGA
PLD2	Phospholipase D2	Protein Coding	48	GC17P004808	8.66376	https://www.genecards.org/cgi-bin/carddisp.pl?gene=PLD2
MIR485	MicroRNA 485	RNA Gene	18	GC14P106329	8.66139	https://www.genecards.org/cgi-bin/carddisp.pl?gene=MIR485
SLC43A1	Solute Carrier Family 43 Member 1	Protein Coding	38	GC11M069075	8.65881	https://www.genecards.org/cgi-bin/carddisp.pl?gene=SLC43A1
CD99	CD99 Molecule (Xg Blood Group)	Protein Coding	40	GC0XP002691	8.65821	https://www.genecards.org/cgi-bin/carddisp.pl?gene=CD99
HEATR6	HEAT Repeat Containing 6	Protein Coding	33	GC17M060041	8.65492	https://www.genecards.org/cgi-bin/carddisp.pl?gene=HEATR6
HOXB6	Homeobox B6	Protein Coding	38	GC17M048626	8.65224	https://www.genecards.org/cgi-bin/carddisp.pl?gene=HOXB6
DDX41	DEAD-Box Helicase 41	Protein Coding	44	GC05M177511	8.64554	https://www.genecards.org/cgi-bin/carddisp.pl?gene=DDX41
MIR212	MicroRNA 212	RNA Gene	19	GC17M002050	8.64132	https://www.genecards.org/cgi-bin/carddisp.pl?gene=MIR212
CP	Ceruloplasmin	Protein Coding	48	GC03M149162	8.64116	https://www.genecards.org/cgi-bin/carddisp.pl?gene=CP
TFPI2	Tissue Factor Pathway Inhibitor 2	Protein Coding	42	GC07M093885	8.63677	https://www.genecards.org/cgi-bin/carddisp.pl?gene=TFPI2
BUB1B-PAK6	BUB1B-PAK6 Readthrough	Protein Coding	16	GC15P040219	8.63536	https://www.genecards.org/cgi-bin/carddisp.pl?gene=BUB1B-PAK6
NMB	Neuromedin B	Protein Coding	42	GC15M084655	8.6352	https://www.genecards.org/cgi-bin/carddisp.pl?gene=NMB
TSHR	Thyroid Stimulating Hormone Receptor	Protein Coding	48	GC14P080954	8.63088	https://www.genecards.org/cgi-bin/carddisp.pl?gene=TSHR
ABCC11	ATP Binding Cassette Subfamily C Member 11	Protein Coding	43	GC16M048166	8.6206	https://www.genecards.org/cgi-bin/carddisp.pl?gene=ABCC11
PTPN22	Protein Tyrosine Phosphatase Non-Receptor Type 22	Protein Coding	48	GC01M113813	8.60594	https://www.genecards.org/cgi-bin/carddisp.pl?gene=PTPN22
CCL3	C-C Motif Chemokine Ligand 3	Protein Coding	40	GC17M036088	8.59997	https://www.genecards.org/cgi-bin/carddisp.pl?gene=CCL3
PTH	Parathyroid Hormone	Protein Coding	47	GC11M013492	8.59904	https://www.genecards.org/cgi-bin/carddisp.pl?gene=PTH
LRP1B	LDL Receptor Related Protein 1B	Protein Coding	40	GC02M140231	8.59093	https://www.genecards.org/cgi-bin/carddisp.pl?gene=LRP1B
TGM1	Transglutaminase 1	Protein Coding	46	GC14M024249	8.58815	https://www.genecards.org/cgi-bin/carddisp.pl?gene=TGM1
PRCC	Proline Rich Mitotic Checkpoint Control Factor	Protein Coding	37	GC01P156750	8.58228	https://www.genecards.org/cgi-bin/carddisp.pl?gene=PRCC
CDH11	Cadherin 11	Protein Coding	48	GC16M064943	8.57456	https://www.genecards.org/cgi-bin/carddisp.pl?gene=CDH11
TRAF4	TNF Receptor Associated Factor 4	Protein Coding	44	GC17P029346	8.57007	https://www.genecards.org/cgi-bin/carddisp.pl?gene=TRAF4
MIR494	MicroRNA 494	RNA Gene	16	GC14P106333	8.55921	https://www.genecards.org/cgi-bin/carddisp.pl?gene=MIR494
IL2RB	Interleukin 2 Receptor Subunit Beta	Protein Coding	49	GC22M037125	8.55854	https://www.genecards.org/cgi-bin/carddisp.pl?gene=IL2RB
GPNMB	Glycoprotein Nmb	Protein Coding	44	GC07P023238	8.55593	https://www.genecards.org/cgi-bin/carddisp.pl?gene=GPNMB
KLK7	Kallikrein Related Peptidase 7	Protein Coding	40	GC19M050977	8.555	https://www.genecards.org/cgi-bin/carddisp.pl?gene=KLK7
FZD6	Frizzled Class Receptor 6	Protein Coding	48	GC08P103298	8.5458	https://www.genecards.org/cgi-bin/carddisp.pl?gene=FZD6
MIR124-3	MicroRNA 124-3	RNA Gene	18	GC20P063180	8.54309	https://www.genecards.org/cgi-bin/carddisp.pl?gene=MIR124-3
JUND	JunD Proto-Oncogene, AP-1 Transcription Factor Subunit	Protein Coding	43	GC19M018279	8.54261	https://www.genecards.org/cgi-bin/carddisp.pl?gene=JUND
UBE2C	Ubiquitin Conjugating Enzyme E2 C	Protein Coding	48	GC20P045812	8.5414	https://www.genecards.org/cgi-bin/carddisp.pl?gene=UBE2C
LLGL1	LLGL Scribble Cell Polarity Complex Component 1	Protein Coding	41	GC17P018225	8.54083	https://www.genecards.org/cgi-bin/carddisp.pl?gene=LLGL1
ARHGEF2	Rho/Rac Guanine Nucleotide Exchange Factor 2	Protein Coding	47	GC01M155946	8.53792	https://www.genecards.org/cgi-bin/carddisp.pl?gene=ARHGEF2
RINT1	RAD50 Interactor 1	Protein Coding	37	GC07P105532	8.53631	https://www.genecards.org/cgi-bin/carddisp.pl?gene=RINT1
ZNF148	Zinc Finger Protein 148	Protein Coding	41	GC03M125225	8.53346	https://www.genecards.org/cgi-bin/carddisp.pl?gene=ZNF148
TFF2	Trefoil Factor 2	Protein Coding	41	GC21M042346	8.5334	https://www.genecards.org/cgi-bin/carddisp.pl?gene=TFF2
CDC27	Cell Division Cycle 27	Protein Coding	42	GC17M047117	8.53011	https://www.genecards.org/cgi-bin/carddisp.pl?gene=CDC27
ADAM9	ADAM Metallopeptidase Domain 9	Protein Coding	48	GC08P038996	8.52735	https://www.genecards.org/cgi-bin/carddisp.pl?gene=ADAM9
GAEC1	Gene Amplified In Esophageal Cancer 1	RNA Gene	4	GC07U901831	8.52561	https://www.genecards.org/cgi-bin/carddisp.pl?gene=GAEC1
SF3A1	Splicing Factor 3a Subunit 1	Protein Coding	40	GC22M030331	8.52388	https://www.genecards.org/cgi-bin/carddisp.pl?gene=SF3A1
LNCOC1	LncRNA Associated With Ovarian Cancer 1	RNA Gene	11	GC08M142688	8.52351	https://www.genecards.org/cgi-bin/carddisp.pl?gene=LNCOC1
EPB41L3	Erythrocyte Membrane Protein Band 4.1 Like 3	Protein Coding	43	GC18M005382	8.5231	https://www.genecards.org/cgi-bin/carddisp.pl?gene=EPB41L3
IFITM1	Interferon Induced Transmembrane Protein 1	Protein Coding	41	GC11P000313	8.522	https://www.genecards.org/cgi-bin/carddisp.pl?gene=IFITM1
TCOF1	Treacle Ribosome Biogenesis Factor 1	Protein Coding	43	GC05P150358	8.52176	https://www.genecards.org/cgi-bin/carddisp.pl?gene=TCOF1
LOC107982234	WT1/WT1-AS Bi-Directional Promoter Region	Biological Region	2	GC11P032430	8.5099	https://www.genecards.org/cgi-bin/carddisp.pl?gene=LOC107982234
HDAC3	Histone Deacetylase 3	Protein Coding	50	GC05M141583	8.50879	https://www.genecards.org/cgi-bin/carddisp.pl?gene=HDAC3
SF3B2	Splicing Factor 3b Subunit 2	Protein Coding	40	GC11P066050	8.50771	https://www.genecards.org/cgi-bin/carddisp.pl?gene=SF3B2
IRS4	Insulin Receptor Substrate 4	Protein Coding	40	GC0XM108720	8.50554	https://www.genecards.org/cgi-bin/carddisp.pl?gene=IRS4
C10orf99	Chromosome 10 Open Reading Frame 99	Protein Coding	27	GC10P084173	8.50219	https://www.genecards.org/cgi-bin/carddisp.pl?gene=C10orf99
NOVA1	NOVA Alternative Splicing Regulator 1	Protein Coding	40	GC14M026443	8.4982	https://www.genecards.org/cgi-bin/carddisp.pl?gene=NOVA1
EIF3D	Eukaryotic Translation Initiation Factor 3 Subunit D	Protein Coding	40	GC22M036510	8.49472	https://www.genecards.org/cgi-bin/carddisp.pl?gene=EIF3D
PLCB4	Phospholipase C Beta 4	Protein Coding	48	GC20P009024	8.48924	https://www.genecards.org/cgi-bin/carddisp.pl?gene=PLCB4
CSF3R	Colony Stimulating Factor 3 Receptor	Protein Coding	47	GC01M036466	8.48863	https://www.genecards.org/cgi-bin/carddisp.pl?gene=CSF3R
ROCK2	Rho Associated Coiled-Coil Containing Protein Kinase 2	Protein Coding	48	GC02M011227	8.48737	https://www.genecards.org/cgi-bin/carddisp.pl?gene=ROCK2
S100A14	S100 Calcium Binding Protein A14	Protein Coding	38	GC01M153614	8.48359	https://www.genecards.org/cgi-bin/carddisp.pl?gene=S100A14
TYK2	Tyrosine Kinase 2	Protein Coding	53	GC19M010350	8.47982	https://www.genecards.org/cgi-bin/carddisp.pl?gene=TYK2
LTA	Lymphotoxin Alpha	Protein Coding	43	GC06P055200	8.4789	https://www.genecards.org/cgi-bin/carddisp.pl?gene=LTA
PARN	Poly(A)-Specific Ribonuclease	Protein Coding	47	GC16M014435	8.47164	https://www.genecards.org/cgi-bin/carddisp.pl?gene=PARN
SCT	Secretin	Protein Coding	35	GC11M000626	8.47118	https://www.genecards.org/cgi-bin/carddisp.pl?gene=SCT
RPL35A	Ribosomal Protein L35a	Protein Coding	45	GC03P197949	8.46587	https://www.genecards.org/cgi-bin/carddisp.pl?gene=RPL35A
MORC2	MORC Family CW-Type Zinc Finger 2	Protein Coding	41	GC22M030925	8.46457	https://www.genecards.org/cgi-bin/carddisp.pl?gene=MORC2
CES2	Carboxylesterase 2	Protein Coding	44	GC16P066934	8.46305	https://www.genecards.org/cgi-bin/carddisp.pl?gene=CES2
RELB	RELB Proto-Oncogene, NF-KB Subunit	Protein Coding	46	GC19P045002	8.45544	https://www.genecards.org/cgi-bin/carddisp.pl?gene=RELB
RPS17	Ribosomal Protein S17	Protein Coding	43	GC15M082536	8.45525	https://www.genecards.org/cgi-bin/carddisp.pl?gene=RPS17
BACE1-AS	BACE1 Antisense RNA	RNA Gene	13	GC11P117319	8.45371	https://www.genecards.org/cgi-bin/carddisp.pl?gene=BACE1-AS
NR0B2	Nuclear Receptor Subfamily 0 Group B Member 2	Protein Coding	44	GC01M026922	8.44575	https://www.genecards.org/cgi-bin/carddisp.pl?gene=NR0B2
S100A7	S100 Calcium Binding Protein A7	Protein Coding	41	GC01M153457	8.44491	https://www.genecards.org/cgi-bin/carddisp.pl?gene=S100A7
RNF139	Ring Finger Protein 139	Protein Coding	39	GC08P124474	8.44283	https://www.genecards.org/cgi-bin/carddisp.pl?gene=RNF139
CASC3	CASC3 Exon Junction Complex Subunit	Protein Coding	37	GC17P040140	8.44114	https://www.genecards.org/cgi-bin/carddisp.pl?gene=CASC3
IL32	Interleukin 32	Protein Coding	40	GC16P005617	8.44093	https://www.genecards.org/cgi-bin/carddisp.pl?gene=IL32
CCDC26	CCDC26 Long Non-Coding RNA	RNA Gene	26	GC08M128925	8.43939	https://www.genecards.org/cgi-bin/carddisp.pl?gene=CCDC26
POU6F2	POU Class 6 Homeobox 2	Protein Coding	38	GC07P038977	8.43768	https://www.genecards.org/cgi-bin/carddisp.pl?gene=POU6F2
PPP1R14C	Protein Phosphatase 1 Regulatory Inhibitor Subunit 14C	Protein Coding	38	GC06P150143	8.43541	https://www.genecards.org/cgi-bin/carddisp.pl?gene=PPP1R14C
ECRG4	ECRG4 Augurin Precursor	Protein Coding	27	GC02P106063	8.43356	https://www.genecards.org/cgi-bin/carddisp.pl?gene=ECRG4
GKN1	Gastrokine 1	Protein Coding	38	GC02P068974	8.43121	https://www.genecards.org/cgi-bin/carddisp.pl?gene=GKN1
ID3	Inhibitor Of DNA Binding 3, HLH Protein	Protein Coding	43	GC01M023557	8.43098	https://www.genecards.org/cgi-bin/carddisp.pl?gene=ID3
CDO1	Cysteine Dioxygenase Type 1	Protein Coding	43	GC05M115804	8.42603	https://www.genecards.org/cgi-bin/carddisp.pl?gene=CDO1
[truncated: 19,574 more rows]
