# Supplementary material for: Anti-colorectal cancer of Ardisia gigantifolia Stapf. and targets prediction via network pharmacology and molecular docking study
Source: BMC Complement Med Ther. 2023 Jan 9;23:4. doi: 10.1186/s12906-022-03822-8 (PMC9827653; doi:10.1186/s12906-022-03822-8)
Supplement: Supplementary file 4 — Additional file 4. GO Analysis. [file 12906_2022_3822_MOESM4_ESM.xlsx]

## Sheet: KEGG enrichment analysis
ID	Description	GeneRatio	BgRatio	pvalue	p.adjust	qvalue	geneID	Count
hsa04010	MAPK signaling pathway	18/145	294/8108	4.51e-06	0.000147285	7.96e-05	EGFR/TGFBR2/HSPA8/MAPK10/MAPK14/FGFR1/RAC2/TGFBR1/MAPK8/MAPKAPK2/PPP5C/MAPK1/KDR/CASP3/MET/PRKACA/IGF1R/DUSP6	18
hsa05417	Lipid and atherosclerosis	16/145	215/8108	1.28e-06	7.75e-05	4.19e-05	HSPA8/SRC/HSP90AA1/MAPK10/MAPK14/PPARG/PDPK1/RXRA/MMP3/MAPK8/MAPK1/CASP3/CASP7/NOS3/GSK3B/CYP2C8	16
hsa05205	Proteoglycans in cancer	15/145	205/8108	3.48e-06	0.000139927	7.56e-05	EGFR/ESR1/SRC/PLAU/MAPK14/FGFR1/PDPK1/MAPK1/KDR/CASP3/MET/PTPN11/PRKACA/IGF1R/MDM2	15
hsa04151	PI3K-Akt signaling pathway	15/145	354/8108	0.00160529	0.00775889	0.00419315	EGFR/CDK2/HSP90AA1/FGFR1/PDPK1/RXRA/MAPK1/KDR/PIK3CG/MET/NOS3/CDK6/IGF1R/GSK3B/MDM2	15
hsa05215	Prostate cancer	13/145	97/8108	1.43e-08	1.87e-06	1.01e-06	GSTP1/EGFR/CDK2/HSP90AA1/PLAU/FGFR1/AR/PDPK1/MMP3/MAPK1/IGF1R/GSK3B/MDM2	13
hsa04520	Adherens junction	12/145	71/8108	3.51e-09	9.16e-07	4.95e-07	EGFR/TGFBR2/SRC/PTPN1/FGFR1/RAC2/TGFBR1/CSNK2A1/MAPK1/MET/WAS/IGF1R	12
hsa05415	Diabetic cardiomyopathy	12/145	203/8108	0.00026735	0.00272916	0.00147492	TGFBR2/CTSD/MAPK10/CMA1/MAPK14/GSR/RAC2/TGFBR1/MAPK8/NOS3/GSK3B/ACE	12
hsa04014	Ras signaling pathway	12/145	232/8108	0.000889134	0.00527418	0.00285033	EGFR/PLA2G10/MAPK10/FGFR1/RAC2/MAPK8/MAPK1/KDR/MET/PTPN11/PRKACA/IGF1R	12
hsa05171	Coronavirus disease - COVID-19	12/145	232/8108	0.000889134	0.00527418	0.00285033	EGFR/F2/MAPK10/CFD/C1R/CFB/MAPK14/MMP3/MAPK8/MAPK1/ADAM17/ACE	12
hsa01522	Endocrine resistance	11/145	98/8108	1.21e-06	7.75e-05	4.19e-05	ESR2/EGFR/ESR1/SRC/MAPK10/MAPK14/MAPK8/MAPK1/PRKACA/IGF1R/MDM2	11
hsa04914	Progesterone-mediated oocyte maturation	11/145	100/8108	1.48e-06	7.75e-05	4.19e-05	CDK2/HSP90AA1/CCNA2/MAPK10/PDE3B/PGR/MAPK14/MAPK8/MAPK1/PRKACA/IGF1R	11
hsa04926	Relaxin signaling pathway	11/145	129/8108	1.79e-05	0.000417976	0.000225887	EGFR/TGFBR2/SRC/MAPK10/MMP13/MAPK14/TGFBR1/MAPK8/MAPK1/NOS3/PRKACA	11
hsa04068	FoxO signaling pathway	11/145	131/8108	2.07e-05	0.000417976	0.000225887	EGFR/TGFBR2/CDK2/MAPK10/MAPK14/PDPK1/TGFBR1/MAPK8/MAPK1/IGF1R/MDM2	11
hsa04210	Apoptosis	11/145	136/8108	2.94e-05	0.000548868	0.000296626	CTSD/MAPK10/CTSB/CTSS/CTSV/PDPK1/CTSK/MAPK8/MAPK1/CASP3/CASP7	11
hsa04915	Estrogen signaling pathway	11/145	138/8108	3.37e-05	0.000550357	0.00029743	ESR2/EGFR/CTSD/HSPA8/ESR1/SRC/HSP90AA1/PGR/MAPK1/NOS3/PRKACA	11
hsa05167	Kaposi sarcoma-associated herpesvirus infection	11/145	194/8108	0.000686695	0.00471651	0.00254895	HCK/SRC/MAPK10/MAPK14/MAPK8/MAPKAPK2/MAPK1/CASP3/PIK3CG/CDK6/GSK3B	11
hsa04510	Focal adhesion	11/145	201/8108	0.000921037	0.00534202	0.00288699	EGFR/SRC/MAPK10/PDPK1/RAC2/MAPK8/MAPK1/KDR/MET/IGF1R/GSK3B	11
hsa05207	Chemical carcinogenesis - receptor activation	11/145	212/8108	0.00142078	0.00699669	0.00378123	ESR2/EGFR/ESR1/SRC/HSP90AA1/PGR/AR/RXRA/MAPK1/NR1I3/PRKACA	11
hsa05166	Human T-cell leukemia virus 1 infection	11/145	219/8108	0.00184172	0.00858375	0.00463893	CHEK1/TGFBR2/CDK2/CCNA2/MAPK10/TGFBR1/MAPK8/ITGAL/MAPK1/LCK/PRKACA	11
hsa05020	Prion disease	11/145	273/8108	0.00965291	0.0276351	0.0149349	HSPA8/MAPK10/MAPK14/RAC2/MAPK8/CSNK2A1/MAPK1/CASP3/PRKACA/GSK3B/KIF5B	11
hsa04657	IL-17 signaling pathway	10/145	94/8108	6.15e-06	0.000178331	9.64e-05	LCN2/HSP90AA1/MAPK10/MMP13/MAPK14/MMP3/MAPK8/MAPK1/CASP3/GSK3B	10
hsa04659	Th17 cell differentiation	10/145	107/8108	1.96e-05	0.000417976	0.000225887	TGFBR2/HSP90AA1/MAPK10/MAPK14/RXRA/TGFBR1/MAPK8/MAPK1/LCK/RORA	10
hsa04910	Insulin signaling pathway	10/145	137/8108	0.000162119	0.0018397	0.000994231	PYGL/MAPK10/PTPN1/PDE3B/HK1/PDPK1/MAPK8/MAPK1/PRKACA/GSK3B	10
hsa05418	Fluid shear stress and atherosclerosis	10/145	139/8108	0.000182697	0.00198682	0.00107374	GSTP1/SRC/HSP90AA1/MAPK10/MAPK14/RAC2/NQO1/MAPK8/KDR/NOS3	10
hsa04218	Cellular senescence	10/145	156/8108	0.000464233	0.00367166	0.00198428	CHEK1/TGFBR2/CDK2/CCNA2/MAPK14/TGFBR1/MAPKAPK2/MAPK1/CDK6/MDM2	10
hsa05161	Hepatitis B	10/145	162/8108	0.000625087	0.0044094	0.00238298	TGFBR2/CDK2/SRC/CCNA2/MAPK10/MAPK14/TGFBR1/MAPK8/MAPK1/CASP3	10
hsa05225	Hepatocellular carcinoma	10/145	168/8108	0.000829565	0.00527418	0.00285033	GSTP1/EGFR/TGFBR2/TGFBR1/NQO1/MAPK1/MET/CDK6/IGF1R/GSK3B	10
hsa05202	Transcriptional misregulation in cancer	10/145	192/8108	0.00226983	0.00986756	0.00533274	TGFBR2/CCNA2/PLAU/PPARG/RXRA/MMP3/MET/IGF1R/DUSP6/MDM2	10
hsa04015	Rap1 signaling pathway	10/145	210/8108	0.00432546	0.015465	0.00835778	EGFR/SRC/MAPK14/FGFR1/RAC2/ITGAL/MAPK1/KDR/MET/IGF1R	10
hsa05163	Human cytomegalovirus infection	10/145	225/8108	0.00697864	0.0224867	0.0121525	EGFR/SRC/MAPK14/RAC2/MAPK1/CASP3/CDK6/PRKACA/GSK3B/MDM2	10
hsa05120	Epithelial cell signaling in Helicobacter pylori infection	9/145	70/8108	3.75e-06	0.000139927	7.56e-05	EGFR/SRC/MAPK10/MAPK14/MAPK8/CASP3/ADAM17/MET/PTPN11	9
hsa05210	Colorectal cancer	9/145	86/8108	2.08e-05	0.000417976	0.000225887	EGFR/TGFBR2/MAPK10/RAC2/TGFBR1/MAPK8/MAPK1/CASP3/GSK3B	9
hsa04933	AGE-RAGE signaling pathway in diabetic complications	9/145	100/8108	6.97e-05	0.00101008	0.00054588	TGFBR2/PIM1/MAPK10/MAPK14/TGFBR1/MAPK8/MAPK1/CASP3/NOS3	9
hsa04931	Insulin resistance	9/145	108/8108	0.000126904	0.00150554	0.000813643	NR1H2/PYGL/MAPK10/PTPN1/PDPK1/MAPK8/NOS3/PTPN11/GSK3B	9
hsa04919	Thyroid hormone signaling pathway	9/145	121/8108	0.00030112	0.00280687	0.00151692	ESR1/SRC/PDPK1/RXRA/THRB/MAPK1/PRKACA/GSK3B/MDM2	9
hsa04380	Osteoclast differentiation	9/145	128/8108	0.000457139	0.00367166	0.00198428	TGFBR2/MAPK10/MAPK14/PPARG/CTSK/TGFBR1/MAPK8/MAPK1/LCK	9
hsa05135	Yersinia infection	9/145	137/8108	0.000749965	0.00497055	0.00268624	SRC/MAPK10/MAPK14/RAC2/MAPK8/MAPK1/LCK/WAS/GSK3B	9
hsa05224	Breast cancer	9/145	147/8108	0.00123887	0.0067694	0.00365839	ESR2/EGFR/ESR1/PGR/FGFR1/MAPK1/CDK6/IGF1R/GSK3B	9
hsa04360	Axon guidance	9/145	182/8108	0.005254	0.017809	0.00962456	SRC/BMP7/PDPK1/EPHB4/RAC2/MAPK1/MET/PTPN11/GSK3B	9
hsa05130	Pathogenic Escherichia coli infection	9/145	197/8108	0.00869337	0.0270115	0.0145979	SRC/F2/MAPK10/MAPK14/MAPK8/MAPK1/CASP3/CASP7/PTPN11	9
hsa05169	Epstein-Barr virus infection	9/145	202/8108	0.0101553	0.0285004	0.0154025	CDK2/CCNA2/MAPK10/MAPK14/MAPK8/ITGAL/CASP3/CDK6/MDM2	9
hsa04917	Prolactin signaling pathway	8/145	70/8108	3.19e-05	0.000550357	0.00029743	ESR2/ESR1/SRC/MAPK10/MAPK14/MAPK8/MAPK1/GSK3B	8
hsa05212	Pancreatic cancer	8/145	76/8108	5.82e-05	0.000894254	0.000483283	EGFR/TGFBR2/MAPK10/RAC2/TGFBR1/MAPK8/MAPK1/CDK6	8
hsa04625	C-type lectin receptor signaling pathway	8/145	104/8108	0.000522516	0.00389647	0.00210578	SRC/MAPK10/MAPK14/MAPK8/MAPKAPK2/MAPK1/PTPN11/MDM2	8
hsa04928	Parathyroid hormone synthesis, secretion and action	8/145	106/8108	0.000593716	0.00430444	0.00232626	EGFR/PDE4B/PDE4D/MMP13/FGFR1/RXRA/MAPK1/PRKACA	8
hsa05145	Toxoplasmosis	8/145	112/8108	0.000855634	0.00527418	0.00285033	HSPA8/MAPK10/MAPK14/PDPK1/MAPK8/MAPK1/CASP3/PIK3CG	8
hsa04071	Sphingolipid signaling pathway	8/145	119/8108	0.00127088	0.0067694	0.00365839	CTSD/MAPK10/MAPK14/PDPK1/RAC2/MAPK8/MAPK1/NOS3	8
hsa04722	Neurotrophin signaling pathway	8/145	119/8108	0.00127088	0.0067694	0.00365839	MAPK10/MAPK14/PDPK1/MAPK8/MAPKAPK2/MAPK1/PTPN11/GSK3B	8
hsa05162	Measles	8/145	139/8108	0.00338419	0.0131832	0.00712461	HSPA8/CDK2/MAPK10/MAPK8/CSNK2A1/CASP3/CDK6/GSK3B	8
hsa04140	Autophagy - animal	8/145	141/8108	0.00369344	0.0140187	0.00757614	CTSD/MAPK10/CTSB/PDPK1/MAPK8/MAPK1/PRKACA/IGF1R	8
hsa05226	Gastric cancer	8/145	149/8108	0.00515498	0.0177033	0.00956742	EGFR/TGFBR2/CDK2/RXRA/TGFBR1/MAPK1/MET/GSK3B	8
hsa04932	Non-alcoholic fatty liver disease	8/145	155/8108	0.00651485	0.0217997	0.0117812	MAPK10/MAPK14/PPARG/RXRA/MAPK8/CASP3/CASP7/GSK3B	8
hsa05152	Tuberculosis	8/145	180/8108	0.0152643	0.0419366	0.0226638	CTSD/SRC/MAPK10/CTSS/MAPK14/MAPK8/MAPK1/CASP3	8
hsa04370	VEGF signaling pathway	7/145	59/8108	7.93e-05	0.00108245	0.000584988	SRC/MAPK14/RAC2/MAPKAPK2/MAPK1/KDR/NOS3	7
hsa00140	Steroid hormone biosynthesis	7/145	61/8108	9.85e-05	0.001224	0.00066149	AKR1C3/STS/AKR1C2/HSD17B1/CYP19A1/AKR1C1/HSD11B1	7
hsa05218	Melanoma	7/145	72/8108	0.000282327	0.00272916	0.00147492	EGFR/FGFR1/MAPK1/MET/CDK6/IGF1R/MDM2	7
hsa05223	Non-small cell lung cancer	7/145	72/8108	0.000282327	0.00272916	0.00147492	EGFR/PDPK1/RXRA/MAPK1/MET/CDK6/KIF5B	7
hsa05133	Pertussis	7/145	76/8108	0.000394812	0.00355331	0.00192032	MAPK10/C1R/MAPK14/MAPK8/MAPK1/CASP3/CASP7	7
hsa01521	EGFR tyrosine kinase inhibitor resistance	7/145	79/8108	0.000500686	0.0038435	0.00207715	EGFR/SRC/MAPK1/KDR/MET/IGF1R/GSK3B	7
hsa04912	GnRH signaling pathway	7/145	93/8108	0.00132963	0.00680457	0.0036774	EGFR/SRC/MAPK10/MAPK14/MAPK8/MAPK1/PRKACA	7
hsa05231	Choline metabolism in cancer	7/145	98/8108	0.0018032	0.00855701	0.00462448	EGFR/MAPK10/PDPK1/RAC2/MAPK8/MAPK1/WAS	7
hsa05142	Chagas disease	7/145	102/8108	0.00226881	0.00986756	0.00533274	TGFBR2/MAPK10/MAPK14/TGFBR1/MAPK8/MAPK1/ACE	7
hsa04660	T cell receptor signaling pathway	7/145	104/8108	0.00253393	0.0104977	0.0056733	MAPK10/MAPK14/PDPK1/MAPK8/MAPK1/LCK/GSK3B	7
hsa04668	TNF signaling pathway	7/145	112/8108	0.00384013	0.0143182	0.007738	MAPK10/MAPK14/MMP3/MAPK8/MAPK1/CASP3/CASP7	7
hsa04611	Platelet activation	7/145	124/8108	0.00668691	0.0220922	0.0119393	SRC/F2/MAPK14/MAPK1/PIK3CG/NOS3/PRKACA	7
hsa04114	Oocyte meiosis	7/145	129/8108	0.0082499	0.0259424	0.0140201	CDK2/PGR/MAPK14/AR/MAPK1/PRKACA/IGF1R	7
hsa04650	Natural killer cell mediated cytotoxicity	7/145	131/8108	0.0089451	0.0271571	0.0146765	ICAM2/RAC2/ITGAL/MAPK1/CASP3/LCK/PTPN11	7
hsa04728	Dopaminergic synapse	7/145	132/8108	0.00930842	0.0276351	0.0149349	MAOB/MAPK10/MAPK14/MAPK8/PRKACA/GSK3B/KIF5B	7
hsa00240	Pyrimidine metabolism	6/145	56/8108	0.000458709	0.00367166	0.00198428	PNP/DCK/TYMP/CDA/DHODH/TYMS	6
hsa04664	Fc epsilon RI signaling pathway	6/145	68/8108	0.00129748	0.00677287	0.00366028	MAPK10/MAPK14/PDPK1/RAC2/MAPK8/MAPK1	6
hsa05204	Chemical carcinogenesis - DNA adducts	6/145	69/8108	0.00140046	0.00699669	0.00378123	GSTP1/CBR1/AKR1C2/SULT2A1/HSD11B1/CYP2C8	6
hsa03320	PPAR signaling pathway	6/145	76/8108	0.00230621	0.00986756	0.00533274	PPARG/PDPK1/RXRA/APOA2/PPARD/FABP4	6
hsa05220	Chronic myeloid leukemia	6/145	76/8108	0.00230621	0.00986756	0.00533274	TGFBR2/TGFBR1/MAPK1/CDK6/PTPN11/MDM2	6
hsa00980	Metabolism of xenobiotics by cytochrome P450	6/145	78/8108	0.00263176	0.0107326	0.00580026	GSTP1/CBR1/SULT2A1/ADH1B/AKR1C1/HSD11B1	6
hsa04012	ErbB signaling pathway	6/145	85/8108	0.00404752	0.0146723	0.00792935	EGFR/SRC/MAPK10/MAPK8/MAPK1/GSK3B	6
hsa04610	Complement and coagulation cascades	6/145	85/8108	0.00404752	0.0146723	0.00792935	F2/CFD/C1R/CFB/PLAU/F10	6
hsa05235	PD-L1 expression and PD-1 checkpoint pathway in cancer	6/145	89/8108	0.00507449	0.0177033	0.00956742	EGFR/MAPK14/CSNK2A1/MAPK1/LCK/PTPN11	6
hsa04972	Pancreatic secretion	6/145	102/8108	0.00974111	0.0276351	0.0149349	CA2/AMY1A/AMY1B/AMY1C/PLA2G10/BST1	6
hsa00790	Folate biosynthesis	5/145	26/8108	8.29e-05	0.00108245	0.000584988	DHFR/AKR1B1/PAH/CBR1/AKR1C3	5
hsa00500	Starch and sucrose metabolism	5/145	36/8108	0.000411703	0.00358182	0.00193573	AMY1A/AMY1B/AMY1C/PYGL/HK1	5
hsa05219	Bladder cancer	5/145	41/8108	0.00076177	0.00497055	0.00268624	EGFR/SRC/TYMP/MAPK1/MDM2	5
hsa04913	Ovarian steroidogenesis	5/145	51/8108	0.00206966	0.00947684	0.00512158	AKR1C3/HSD17B1/CYP19A1/PRKACA/IGF1R	5
hsa05221	Acute myeloid leukemia	5/145	67/8108	0.00677657	0.0221085	0.0119482	PIM1/CCNA2/MAPK1/PPARD/DUSP6	5
hsa05230	Central carbon metabolism in cancer	5/145	70/8108	0.00813892	0.0259056	0.0140002	EGFR/HK1/FGFR1/MAPK1/MET	5
hsa01524	Platinum drug resistance	5/145	73/8108	0.0096808	0.0276351	0.0149349	GSTP1/PDPK1/MAPK1/CASP3/MDM2	5
hsa04115	p53 signaling pathway	5/145	73/8108	0.0096808	0.0276351	0.0149349	CHEK1/CDK2/CASP3/CDK6/MDM2	5
hsa05214	Glioma	5/145	75/8108	0.0108137	0.0300254	0.0162267	EGFR/MAPK1/CDK6/IGF1R/MDM2	5
hsa04215	Apoptosis - multiple species	4/145	32/8108	0.00239089	0.0100649	0.00543938	MAPK10/MAPK8/CASP3/CASP7	4
hsa00350	Tyrosine metabolism	4/145	36/8108	0.00370609	0.0140187	0.00757614	MAOB/MIF/ADH1B/PNMT	4
hsa04930	Type II diabetes mellitus	4/145	46/8108	0.00894831	0.0271571	0.0146765	MAPK10/HK1/MAPK8/MAPK1	4
hsa04973	Carbohydrate digestion and absorption	4/145	47/8108	0.0096476	0.0276351	0.0149349	AMY1A/AMY1B/AMY1C/HK1	4
hsa00360	Phenylalanine metabolism	3/145	17/8108	0.00316952	0.012534	0.00677378	MAOB/MIF/PAH	3
hsa00910	Nitrogen metabolism	3/145	17/8108	0.00316952	0.012534	0.00677378	CA2/CA1/CA12	3
hsa00670	One carbon pool by folate	3/145	20/8108	0.00510937	0.0177033	0.00956742	DHFR/MTHFD1/TYMS	3
hsa00052	Galactose metabolism	3/145	31/8108	0.0174644	0.0474813	0.0256604	AKR1B1/HK1/GALK1	3
hsa05203	Viral carcinogenesis	11/145	204/8108	0.00104001	0.00590094	0.00318906	CHEK1/CDK2/SRC/CCNA2/MAPKAPK2/MAPK1/CASP3/CDK6/PRKACA/HDAC8/MDM2	11
