# Supplementary material for: Anti-colorectal cancer of Ardisia gigantifolia Stapf. and targets prediction via network pharmacology and molecular docking study
Source: BMC Complement Med Ther. 2023 Jan 9;23:4. doi: 10.1186/s12906-022-03822-8 (PMC9827653; doi:10.1186/s12906-022-03822-8)
Supplement: Supplementary file 5 — Additional file 5. KEGG pathway enrichment analysis. [file 12906_2022_3822_MOESM5_ESM.xlsx]

## Sheet: Biological Process (BP)
ID	Description	GeneRatio	BgRatio	pvalue	p.adjust	qvalue	geneID	Count
GO:0048545	response to steroid hormone	31/168	385/18670	7.86e-21	2.94e-17	1.86e-17	ESR2/GBA/GSTP1/EGFR/BCHE/NR1H2/TGFBR2/CA2/MAOB/ESR1/SRC/NR3C2/BMP7/PGR/CTSV/PPARG/AR/ESRRG/AKR1C3/RXRA/THRB/APOA2/PPP5C/CASP3/PPARD/RORA/NR1H4/TYMS/NR1I3/ESRRA/MDM2	31
GO:0071383	cellular response to steroid hormone stimulus	21/168	250/18670	9.89e-15	1.85e-11	1.17e-11	ESR2/GSTP1/EGFR/NR1H2/ESR1/SRC/NR3C2/BMP7/PGR/PPARG/AR/ESRRG/AKR1C3/RXRA/THRB/PPP5C/PPARD/RORA/NR1H4/NR1I3/ESRRA	21
GO:0008202	steroid metabolic process	23/168	331/18670	2.91e-14	3.62e-11	2.3e-11	GBA/ESR1/AKR1B1/CES1/FGFR1/AKR1C3/RXRA/BMP2/STS/AKR1C2/HSD17B11/GC/SULT2A1/HSD17B1/APOA2/CYP19A1/PPARD/AKR1C1/RORA/SEC14L2/NR1H4/HSD11B1/CYP2C8	23
GO:0043401	steroid hormone mediated signaling pathway	18/168	184/18670	6.35e-14	5.94e-11	3.77e-11	ESR2/NR1H2/ESR1/SRC/NR3C2/BMP7/PGR/PPARG/AR/ESRRG/RXRA/THRB/PPP5C/PPARD/RORA/NR1H4/NR1I3/ESRRA	18
GO:0009755	hormone-mediated signaling pathway	19/168	235/18670	3.96e-13	2.85e-10	1.81e-10	ESR2/NR1H2/ESR1/SRC/NR3C2/BMP7/PGR/PPARG/AR/ESRRG/RXRA/THRB/PPP5C/PPARD/RORA/NR1H4/PTPN11/NR1I3/ESRRA	19
GO:0002446	neutrophil mediated immunity	26/168	499/18670	4.57e-13	2.85e-10	1.81e-10	PNP/GSTP1/PPIA/QPCT/CTSD/HSPA8/CHIT1/LCN2/F2/HSP90AA1/PYGL/CFD/MIF/BST1/CTSB/CTSS/FCAR/PLAU/MAPK14/CDA/TTR/ITGAL/MAPK1/ADAM17/MMP8/ACE	26
GO:0034614	cellular response to reactive oxygen species	16/168	168/18670	2.54e-12	1.35e-09	8.59e-10	EGFR/CDK2/LCN2/SRC/DHFR/CCNA2/BMP7/AKR1C3/MMP3/NQO1/MAPK8/PPP5C/MAPK1/MET/NOS3/MDM2	16
GO:0000302	response to reactive oxygen species	18/168	232/18670	3.42e-12	1.42e-09	9.01e-10	GSTP1/EGFR/CDK2/LCN2/SRC/DHFR/CCNA2/BMP7/AKR1C3/MMP3/NQO1/MAPK8/PPP5C/MAPK1/CASP3/MET/NOS3/MDM2	18
GO:0042445	hormone metabolic process	18/168	232/18670	3.42e-12	1.42e-09	9.01e-10	ESR1/AKR1B1/CMA1/CES1/FGFR1/AKR1C3/TTR/BMP2/AKR1C2/HSD17B11/HSD17B1/ADH1B/CYP19A1/AKR1C1/HSD11B1/PTPN11/ACE/CYP2C8	18
GO:0031667	response to nutrient levels	24/168	499/18670	2.12e-11	7.91e-09	5.02e-09	GBA/GSTP1/EGFR/BCHE/TGFBR2/PIM1/HSPA8/LCN2/SRC/BMP7/CTSV/PPARG/AKR1C3/SORD/NQO1/MAPK8/ALB/MAPK1/PPARD/NR1H4/DHODH/TYMS/TTPA/MDM2	24
GO:0048608	reproductive structure development	22/168	431/18670	5e-11	1.7e-08	1.08e-08	EGFR/ANG/ESR1/SRC/BMP7/CTSB/PGR/CTSV/MAPK14/ST14/PPARG/AR/AKR1C3/RXRA/TGFBR1/MAPK1/CYP19A1/CASP3/PPARD/NOS3/PTPN11/TTPA	22
GO:0061458	reproductive system development	22/168	434/18670	5.71e-11	1.78e-08	1.13e-08	EGFR/ANG/ESR1/SRC/BMP7/CTSB/PGR/CTSV/MAPK14/ST14/PPARG/AR/AKR1C3/RXRA/TGFBR1/MAPK1/CYP19A1/CASP3/PPARD/NOS3/PTPN11/TTPA	22
GO:0051897	positive regulation of protein kinase B signaling	15/168	176/18670	6.23e-11	1.79e-08	1.14e-08	EGFR/ESR1/SRC/HSP90AA1/FGFR1/RAC2/F10/AKR1C3/TGFBR1/AKR1C2/PIK3CG/LCK/MET/PTPN11/IGF1R	15
GO:0043312	neutrophil degranulation	23/168	485/18670	7.62e-11	1.96e-08	1.24e-08	PNP/GSTP1/PPIA/QPCT/CTSD/HSPA8/CHIT1/LCN2/HSP90AA1/PYGL/CFD/MIF/BST1/CTSB/CTSS/FCAR/PLAU/MAPK14/CDA/TTR/ITGAL/MAPK1/MMP8	23
GO:0030522	intracellular receptor signaling pathway	18/168	280/18670	7.86e-11	1.96e-08	1.24e-08	ESR2/NR1H2/PIM1/ESR1/SRC/PGR/PPARG/AR/ESRRG/AKR1C3/RXRA/THRB/PPP5C/PPARD/RORA/NR1H4/NR1I3/ESRRA	18
GO:0002283	neutrophil activation involved in immune response	23/168	488/18670	8.61e-11	2.01e-08	1.28e-08	PNP/GSTP1/PPIA/QPCT/CTSD/HSPA8/CHIT1/LCN2/HSP90AA1/PYGL/CFD/MIF/BST1/CTSB/CTSS/FCAR/PLAU/MAPK14/CDA/TTR/ITGAL/MAPK1/MMP8	23
GO:0072593	reactive oxygen species metabolic process	18/168	284/18670	9.91e-11	2.18e-08	1.38e-08	GSTP1/EGFR/TGFBR2/MAOB/DHFR/F2/HSP90AA1/BMP7/BST1/MAPK14/RAC2/AKR1C3/MMP3/NQO1/NOS3/MMP8/RORA/NQO2	18
GO:0006066	alcohol metabolic process	20/168	364/18670	1.1e-10	2.29e-08	1.45e-08	GBA/DHFR/AKR1B1/CES1/FGFR1/AKR1C3/RXRA/TTR/SORD/BMP2/AKR1C2/SULT2A1/APOA2/ADH1B/PPARD/AKR1C1/GALK1/IMPA1/SEC14L2/NR1H4	20
GO:0042119	neutrophil activation	23/168	498/18670	1.29e-10	2.53e-08	1.61e-08	PNP/GSTP1/PPIA/QPCT/CTSD/HSPA8/CHIT1/LCN2/HSP90AA1/PYGL/CFD/MIF/BST1/CTSB/CTSS/FCAR/PLAU/MAPK14/CDA/TTR/ITGAL/MAPK1/MMP8	23
GO:0006367	transcription initiation from RNA polymerase II promoter	15/168	188/18670	1.59e-10	2.97e-08	1.88e-08	ESR2/NR1H2/ESR1/NR3C2/PGR/PPARG/AR/ESRRG/RXRA/THRB/PPARD/RORA/NR1H4/NR1I3/ESRRA	15
GO:0043405	regulation of MAP kinase activity	19/168	337/18670	2.15e-10	3.82e-08	2.43e-08	GBA/GSTP1/EGFR/SRC/PDE5A/MAPK10/BMP7/MIF/PTPN1/MAPK14/FGFR1/TGFBR1/BMP2/MAPKAPK2/MAPK1/PIK3CG/PTPN11/IGF1R/DUSP6	19
GO:0018105	peptidyl-serine phosphorylation	18/168	299/18670	2.29e-10	3.9e-08	2.47e-08	EGFR/TGFBR2/CDK2/PDE4D/SRC/HSP90AA1/MIF/CSNK1G2/MAPK14/PDPK1/TGFBR1/MAPK8/CSNK2A1/MAPKAPK2/MAPK1/CDK5R1/PRKACA/GSK3B	18
GO:0034599	cellular response to oxidative stress	18/168	302/18670	2.7e-10	4.38e-08	2.78e-08	GSTP1/EGFR/CDK2/LCN2/SRC/DHFR/CCNA2/BMP7/GSR/AKR1C3/MMP3/NQO1/MAPK8/PPP5C/MAPK1/MET/NOS3/MDM2	18
GO:0001101	response to acid chemical	19/168	343/18670	2.89e-10	4.51e-08	2.86e-08	GSTP1/EGFR/BCHE/SRC/DHFR/AKR1B1/MAPK10/PPARG/AKR1C3/RXRA/NQO1/AKR1C2/PPP5C/KDR/CASP3/AKR1C1/NR1H4/DHODH/TYMS	19
GO:0033002	muscle cell proliferation	16/168	239/18670	5.16e-10	7.71e-08	4.89e-08	GSTP1/EGFR/TGFBR2/PIM1/ANG/NPR3/AKR1B1/MAPK14/FGFR1/PPARG/RXRA/TGFBR1/MAPK1/PPARD/NQO2/MDM2	16
GO:0018209	peptidyl-serine modification	18/168	322/18670	7.58e-10	1.09e-07	6.91e-08	EGFR/TGFBR2/CDK2/PDE4D/SRC/HSP90AA1/MIF/CSNK1G2/MAPK14/PDPK1/TGFBR1/MAPK8/CSNK2A1/MAPKAPK2/MAPK1/CDK5R1/PRKACA/GSK3B	18
GO:0032496	response to lipopolysaccharide	18/168	330/18670	1.12e-09	1.55e-07	9.85e-08	GSTP1/HCK/NR1H2/PDE4B/MAOB/PDE4D/LCN2/SRC/MIF/MAPK14/MAPK8/MAPKAPK2/MAPK1/CASP3/ADAM17/PPARD/NOS3/NR1H4	18
GO:0007584	response to nutrient	15/168	219/18670	1.34e-09	1.79e-07	1.14e-07	GSTP1/EGFR/BCHE/TGFBR2/PIM1/BMP7/PPARG/AKR1C3/NQO1/PPARD/NR1H4/DHODH/TYMS/TTPA/MDM2	15
GO:0018107	peptidyl-threonine phosphorylation	12/168	126/18670	1.52e-09	1.96e-07	1.25e-07	CHEK1/TGFBR2/BMP7/CSNK1G2/PDPK1/TGFBR1/MAPK8/CSNK2A1/MAPK1/CDK5R1/PRKACA/GSK3B	12
GO:0034754	cellular hormone metabolic process	12/168	129/18670	2e-09	2.49e-07	1.58e-07	ESR1/AKR1B1/AKR1C3/TTR/BMP2/AKR1C2/HSD17B11/HSD17B1/ADH1B/CYP19A1/AKR1C1/CYP2C8	12
GO:0002237	response to molecule of bacterial origin	18/168	343/18670	2.07e-09	2.5e-07	1.58e-07	GSTP1/HCK/NR1H2/PDE4B/MAOB/PDE4D/LCN2/SRC/MIF/MAPK14/MAPK8/MAPKAPK2/MAPK1/CASP3/ADAM17/PPARD/NOS3/NR1H4	18
GO:2000377	regulation of reactive oxygen species metabolic process	14/168	195/18670	2.65e-09	3.05e-07	1.94e-07	GSTP1/EGFR/TGFBR2/DHFR/F2/HSP90AA1/BMP7/BST1/MAPK14/RAC2/AKR1C3/MMP3/MMP8/NQO2	14
GO:0048871	multicellular organismal homeostasis	21/168	485/18670	2.78e-09	3.05e-07	1.94e-07	GBA/EGFR/NR1H2/CA2/NPR3/LCN2/SRC/AKR1B1/AZGP1/RAC2/ESRRG/CTSK/HADH/ALB/ADAM17/MET/FABP4/NOS3/PTPN11/PRKACA/IGF1R	21
GO:0050727	regulation of inflammatory response	21/168	485/18670	2.78e-09	3.05e-07	1.94e-07	GBA/GSTP1/HCK/EGFR/ESR1/F2/C1R/BST1/CFB/CMA1/MAPK14/PPARG/APCS/MMP3/CYP19A1/PIK3CG/PPARD/FABP4/MMP8/RORA/NR1H4	21
GO:0043491	protein kinase B signaling	16/168	269/18670	2.88e-09	3.07e-07	1.95e-07	EGFR/ESR1/SRC/HSP90AA1/FGFR1/RAC2/F10/AKR1C3/TGFBR1/AKR1C2/KDR/PIK3CG/LCK/MET/PTPN11/IGF1R	16
GO:0018210	peptidyl-threonine modification	12/168	134/18670	3.1e-09	3.21e-07	2.04e-07	CHEK1/TGFBR2/BMP7/CSNK1G2/PDPK1/TGFBR1/MAPK8/CSNK2A1/MAPK1/CDK5R1/PRKACA/GSK3B	12
GO:0046777	protein autophosphorylation	15/168	235/18670	3.53e-09	3.57e-07	2.26e-07	HCK/EGFR/PIM1/SRC/CSNK1G2/FGFR1/PDPK1/EPHB4/MAPKAPK2/KDR/LCK/PRKACA/IGF1R/GSK3B/ACE	15
GO:0071216	cellular response to biotic stimulus	15/168	236/18670	3.74e-09	3.68e-07	2.33e-07	GSTP1/HCK/NR1H2/PDE4B/PDE4D/LCN2/SRC/MIF/MAPK14/MAPK8/MAPK1/PPARD/NOS3/NR1H4/GSK3B	15
GO:0071222	cellular response to lipopolysaccharide	14/168	205/18670	5.05e-09	4.84e-07	3.07e-07	GSTP1/HCK/NR1H2/PDE4B/PDE4D/LCN2/SRC/MIF/MAPK14/MAPK8/MAPK1/PPARD/NOS3/NR1H4	14
GO:0060135	maternal process involved in female pregnancy	9/168	64/18670	5.62e-09	5.25e-07	3.33e-07	ESR1/AKR1B1/CTSB/PGR/CTSV/AR/RXRA/MAPK1/PPARD	9
GO:0051896	regulation of protein kinase B signaling	15/168	244/18670	5.89e-09	5.36e-07	3.4e-07	EGFR/ESR1/SRC/HSP90AA1/FGFR1/RAC2/F10/AKR1C3/TGFBR1/AKR1C2/PIK3CG/LCK/MET/PTPN11/IGF1R	15
GO:0032963	collagen metabolic process	11/168	115/18670	7.15e-09	6.36e-07	4.04e-07	FAP/CTSD/F2/MMP13/CTSB/CTSS/PPARG/CTSK/MMP3/PPARD/MMP8	11
GO:0006352	DNA-templated transcription, initiation	15/168	249/18670	7.74e-09	6.6e-07	4.19e-07	ESR2/NR1H2/ESR1/NR3C2/PGR/PPARG/AR/ESRRG/RXRA/THRB/PPARD/RORA/NR1H4/NR1I3/ESRRA	15
GO:0071219	cellular response to molecule of bacterial origin	14/168	212/18670	7.77e-09	6.6e-07	4.19e-07	GSTP1/HCK/NR1H2/PDE4B/PDE4D/LCN2/SRC/MIF/MAPK14/MAPK8/MAPK1/PPARD/NOS3/NR1H4	14
GO:0030574	collagen catabolic process	8/168	47/18670	8.48e-09	7.05e-07	4.47e-07	FAP/CTSD/MMP13/CTSB/CTSS/CTSK/MMP3/MMP8	8
GO:1901657	glycosyl compound metabolic process	12/168	147/18670	8.91e-09	7.24e-07	4.59e-07	GBA/PNP/MTAP/AKR1B1/AMD1/DCK/TYMP/AKR1C3/CDA/AKR1C2/AKR1C1/DHODH	12
GO:0071902	positive regulation of protein serine/threonine kinase activity	17/168	334/18670	9.38e-09	7.46e-07	4.73e-07	EGFR/SRC/PDE5A/MAPK10/MIF/PTPN1/MAPK14/FGFR1/TGFBR1/BMP2/MAPKAPK2/MAPK1/PIK3CG/ADAM17/CDK5R1/PTPN11/DUSP6	17
GO:0043406	positive regulation of MAP kinase activity	15/168	258/18670	1.25e-08	9.6e-07	6.09e-07	EGFR/SRC/PDE5A/MAPK10/MIF/PTPN1/MAPK14/FGFR1/TGFBR1/BMP2/MAPKAPK2/MAPK1/PIK3CG/PTPN11/DUSP6	15
GO:1901653	cellular response to peptide	18/168	385/18670	1.26e-08	9.6e-07	6.09e-07	GSTP1/CA2/SRC/AKR1B1/CCNA2/PTPN1/ANXA5/PDE3B/BACE1/PPARG/PDPK1/NR1H4/PTPN11/ESRRA/PRKACA/IGF1R/GSK3B/MDM2	18
GO:0001890	placenta development	12/168	152/18670	1.3e-08	9.72e-07	6.17e-07	EGFR/ANG/BMP7/CTSB/CTSV/MAPK14/ST14/PPARG/RXRA/MAPK1/PPARD/TTPA	12
GO:0006979	response to oxidative stress	19/168	451/18670	2.59e-08	1.9e-06	1.2e-06	GSTP1/EGFR/CDK2/LCN2/SRC/DHFR/CCNA2/BMP7/GSR/AKR1C3/MMP3/NQO1/MAPK8/PPP5C/MAPK1/CASP3/MET/NOS3/MDM2	19
GO:0009112	nucleobase metabolic process	7/168	36/18670	2.82e-08	2.03e-06	1.29e-06	MTHFD1/TYMP/CDA/TTR/MAPK1/DHODH/TYMS	7
GO:0038083	peptidyl-tyrosine autophosphorylation	7/168	37/18670	3.46e-08	2.43e-06	1.54e-06	HCK/EGFR/SRC/KDR/LCK/IGF1R/ACE	7
GO:0071375	cellular response to peptide hormone stimulus	16/168	321/18670	3.5e-08	2.43e-06	1.54e-06	GSTP1/CA2/SRC/CCNA2/PTPN1/ANXA5/PDE3B/PPARG/PDPK1/NR1H4/PTPN11/ESRRA/PRKACA/IGF1R/GSK3B/MDM2	16
GO:0035265	organ growth	13/168	204/18670	4.15e-08	2.79e-06	1.77e-06	TGFBR2/PIM1/ESR1/MMP13/MAPK14/FGFR1/AR/RXRA/TGFBR1/MAPK1/CYP19A1/PTPN11/DUSP6	13
GO:0022617	extracellular matrix disassembly	9/168	80/18670	4.19e-08	2.79e-06	1.77e-06	FAP/DPP4/MMP13/CTSS/CMA1/CTSV/CTSK/MMP3/MMP8	9
GO:0043062	extracellular structure organization	18/168	422/18670	5.12e-08	3.35e-06	2.13e-06	FAP/ICAM2/DPP4/BMP7/MMP13/CTSS/CMA1/CTSV/CTSK/TGFBR1/TTR/MMP3/ALB/ITGAL/APOA2/KDR/MMP8/PRKACA	18
GO:0032147	activation of protein kinase activity	16/168	333/18670	5.82e-08	3.75e-06	2.38e-06	EGFR/TGFBR2/ANG/SRC/MAPK10/PTPN1/MAPK14/PDPK1/TGFBR1/BMP2/MAPKAPK2/MAPK1/CDK5R1/PTPN11/PRKACA/DUSP6	16
GO:0009410	response to xenobiotic stimulus	15/168	292/18670	6.46e-08	4.09e-06	2.6e-06	GBA/GSTP1/EGFR/BCHE/CCNA2/CES1/PPARG/NQO1/PPP5C/AKR1C1/RORA/NQO2/DHODH/CYP2C8/MDM2	15
GO:0071496	cellular response to external stimulus	16/168	339/18670	7.45e-08	4.64e-06	2.94e-06	GBA/GSTP1/CHEK1/EGFR/PIM1/HSPA8/LCN2/CTSV/PPARG/AKR1C3/MAPK8/ALB/MAPK1/NR1H4/PTPN11/MDM2	16
GO:0043434	response to peptide hormone	18/168	436/18670	8.36e-08	5.12e-06	3.25e-06	GSTP1/CA2/SRC/CCNA2/BMP7/PTPN1/ANXA5/PDE3B/PPARG/PDPK1/HADH/NR1H4/PTPN11/ESRRA/PRKACA/IGF1R/GSK3B/MDM2	18
GO:0016999	antibiotic metabolic process	11/168	151/18670	1.22e-07	7.36e-06	4.67e-06	EGFR/MAOB/AKR1B1/RAC2/AKR1C3/MMP3/AKR1C2/SULT2A1/ADH1B/AKR1C1/ME2	11
GO:0033273	response to vitamin	9/168	93/18670	1.57e-07	9.32e-06	5.92e-06	GSTP1/EGFR/BCHE/PIM1/BMP7/PPARG/PPARD/TYMS/MDM2	9
GO:1904951	positive regulation of establishment of protein localization	18/168	456/18670	1.63e-07	9.53e-06	6.05e-06	EGFR/PPIA/ANG/SRC/MIF/HK1/MAPK14/RAC2/MAPK8/MAPK1/PPARD/MMP8/CDK5R1/NR1H4/PRKACA/GSK3B/KIF5B/MDM2	18
GO:0007565	female pregnancy	12/168	192/18670	1.73e-07	9.95e-06	6.31e-06	TGFBR2/ESR1/AKR1B1/CTSB/PGR/CTSV/AR/RXRA/STS/MAPK1/PPARD/DHODH	12
GO:0032102	negative regulation of response to external stimulus	16/168	365/18670	2.04e-07	1.15e-05	7.33e-06	GBA/GSTP1/FAP/RTN4R/F2/MIF/ANXA5/PLAU/BACE1/PPARG/APCS/CYP19A1/PPARD/NOS3/RORA/NR1H4	16
GO:0006206	pyrimidine nucleobase metabolic process	5/168	16/18670	2.24e-07	1.25e-05	7.93e-06	TYMP/CDA/MAPK1/DHODH/TYMS	5
GO:0051222	positive regulation of protein transport	17/168	418/18670	2.42e-07	1.33e-05	8.42e-06	EGFR/PPIA/ANG/SRC/MIF/HK1/MAPK14/RAC2/MAPK1/PPARD/MMP8/CDK5R1/NR1H4/PRKACA/GSK3B/KIF5B/MDM2	17
GO:0031960	response to corticosteroid	11/168	162/18670	2.5e-07	1.35e-05	8.58e-06	GBA/GSTP1/EGFR/BCHE/MAOB/SRC/CTSV/AKR1C3/APOA2/CASP3/TYMS	11
GO:0043627	response to estrogen	8/168	73/18670	2.97e-07	1.59e-05	1.01e-05	GBA/TGFBR2/CA2/ESR1/PPARG/APOA2/MAPK1/MDM2	8
GO:2000379	positive regulation of reactive oxygen species metabolic process	9/168	102/18670	3.49e-07	1.81e-05	1.15e-05	GSTP1/EGFR/TGFBR2/F2/HSP90AA1/MAPK14/AKR1C3/MMP8/NQO2	9
GO:0097164	ammonium ion metabolic process	12/168	205/18670	3.51e-07	1.81e-05	1.15e-05	GBA/BCHE/MAOB/AKR1B1/AMD1/PLA2G10/CRAT/AKR1C3/CSNK2A1/AKR1C2/APOA2/AKR1C1	12
GO:0016042	lipid catabolic process	15/168	333/18670	3.53e-07	1.81e-05	1.15e-05	GBA/PLA2G10/PDE3B/CRAT/CES1/HADH/AKR1C3/STS/HSD17B11/SULT2A1/APOA2/CYP19A1/PIK3CG/PPARD/FABP4	15
GO:0006766	vitamin metabolic process	10/168	134/18670	3.72e-07	1.88e-05	1.19e-05	DHFR/MTHFD1/PNPO/FGFR1/CBR1/AKR1C3/RXRA/GC/PPARD/TTPA	10
GO:0097237	cellular response to toxic substance	13/168	247/18670	3.83e-07	1.91e-05	1.21e-05	GSTP1/LCN2/SRC/DHFR/BMP7/GSR/NQO1/ALB/PPP5C/KDR/MET/NOS3/MDM2	13
GO:0072132	mesenchyme morphogenesis	7/168	52/18670	4.01e-07	1.97e-05	1.25e-05	TGFBR2/BMP7/FGFR1/TGFBR1/BMP2/NOS3/MDM2	7
GO:0048732	gland development	17/168	434/18670	4.09e-07	1.99e-05	1.26e-05	EGFR/TGFBR2/ESR1/SRC/BMP7/PGR/FGFR1/AR/RXRA/TGFBR1/BMP2/THRB/MAPK1/CYP19A1/MET/DHODH/TYMS	17
GO:0048511	rhythmic process	14/168	295/18670	4.72e-07	2.26e-05	1.44e-05	EGFR/ESR1/SRC/MAPK10/PGR/PPARG/MAPK8/CSNK2A1/CASP3/NOS3/CDK5R1/RORA/TYMS/GSK3B	14
GO:1902644	tertiary alcohol metabolic process	5/168	19/18670	5.84e-07	2.76e-05	1.75e-05	AKR1B1/AKR1C3/BMP2/AKR1C2/AKR1C1	5
GO:0003203	endocardial cushion morphogenesis	6/168	35/18670	6.35e-07	2.96e-05	1.88e-05	TGFBR2/BMP7/TGFBR1/BMP2/NOS3/MDM2	6
GO:0071241	cellular response to inorganic substance	12/168	217/18670	6.45e-07	2.98e-05	1.89e-05	EGFR/CDK2/CCNA2/ANXA5/BACE1/AKR1C3/MMP3/NQO1/MAPK8/PPP5C/MAPK1/FABP4	12
GO:0016101	diterpenoid metabolic process	9/168	110/18670	6.66e-07	3.01e-05	1.91e-05	EGFR/AKR1B1/AKR1C3/TTR/APOA2/ADH1B/PPARD/AKR1C1/CYP2C8	9
GO:0014855	striated muscle cell proliferation	8/168	81/18670	6.7e-07	3.01e-05	1.91e-05	TGFBR2/PIM1/MAPK14/FGFR1/RXRA/TGFBR1/MAPK1/PPARD	8
GO:0010631	epithelial cell migration	15/168	351/18670	6.87e-07	3.06e-05	1.94e-05	TGFBR2/FAP/SRC/DPP4/FGFR1/PPARG/PDPK1/EPHB4/TGFBR1/KDR/ADAM17/MET/PPARD/NOS3/PTPN11	15
GO:0048015	phosphatidylinositol-mediated signaling	11/168	181/18670	7.57e-07	3.32e-05	2.11e-05	EGFR/NPR3/SRC/F2/FGFR1/NCS1/MAPK1/KDR/PIK3CG/PPARD/IGF1R	11
GO:0090132	epithelium migration	15/168	354/18670	7.65e-07	3.32e-05	2.11e-05	TGFBR2/FAP/SRC/DPP4/FGFR1/PPARG/PDPK1/EPHB4/TGFBR1/KDR/ADAM17/MET/PPARD/NOS3/PTPN11	15
GO:0016137	glycoside metabolic process	5/168	20/18670	7.72e-07	3.32e-05	2.11e-05	GBA/AKR1B1/AKR1C3/AKR1C2/AKR1C1	5
GO:0061138	morphogenesis of a branching epithelium	11/168	182/18670	8e-07	3.4e-05	2.16e-05	TGFBR2/ESR1/SRC/BMP7/PGR/ST14/FGFR1/AR/RXRA/BMP2/MET	11
GO:0044706	multi-multicellular organism process	12/168	222/18670	8.22e-07	3.45e-05	2.19e-05	TGFBR2/ESR1/AKR1B1/CTSB/PGR/CTSV/AR/RXRA/STS/MAPK1/PPARD/DHODH	12
GO:0048017	inositol lipid-mediated signaling	11/168	184/18670	8.91e-07	3.7e-05	2.35e-05	EGFR/NPR3/SRC/F2/FGFR1/NCS1/MAPK1/KDR/PIK3CG/PPARD/IGF1R	11
GO:0090130	tissue migration	15/168	360/18670	9.44e-07	3.88e-05	2.46e-05	TGFBR2/FAP/SRC/DPP4/FGFR1/PPARG/PDPK1/EPHB4/TGFBR1/KDR/ADAM17/MET/PPARD/NOS3/PTPN11	15
GO:0031668	cellular response to extracellular stimulus	13/168	268/18670	9.64e-07	3.9e-05	2.48e-05	GBA/GSTP1/PIM1/HSPA8/LCN2/CTSV/PPARG/AKR1C3/MAPK8/ALB/MAPK1/NR1H4/MDM2	13
GO:0034308	primary alcohol metabolic process	8/168	85/18670	9.72e-07	3.9e-05	2.48e-05	AKR1B1/AKR1C3/TTR/BMP2/AKR1C2/SULT2A1/ADH1B/AKR1C1	8
GO:0034404	nucleobase-containing small molecule biosynthetic process	12/168	226/18670	9.93e-07	3.95e-05	2.5e-05	PNP/MTAP/PDE4B/PDE4D/PDE5A/AMD1/HK1/DCK/TYMP/CDA/GALK1/DHODH	12
GO:0042110	T cell activation	17/168	464/18670	1.03e-06	4.06e-05	2.57e-05	PNP/TGFBR2/SRC/FKBP1A/DPP4/PDE5A/PDPK1/RAC2/ITGAL/CASP3/PIK3CG/ADAM17/LCK/CDK6/RORA/PTPN11/WAS	17
GO:0018108	peptidyl-tyrosine phosphorylation	15/168	363/18670	1.05e-06	4.08e-05	2.59e-05	HCK/EGFR/SRC/MIF/PTPN1/BST1/FGFR1/EPHB4/KDR/ADAM17/LCK/MET/PTPN11/IGF1R/ACE	15
GO:1901617	organic hydroxy compound biosynthetic process	13/168	271/18670	1.09e-06	4.21e-05	2.67e-05	GBA/DHFR/AKR1B1/PNPO/CES1/PAH/AKR1C3/BMP2/CYP19A1/IMPA1/SEC14L2/NR1H4/PNMT	13
GO:0006869	lipid transport	15/168	365/18670	1.12e-06	4.28e-05	2.72e-05	NR1H2/PLA2G10/MIF/CES1/PPARG/RXRA/APOA2/CYP19A1/PPARD/AKR1C1/FABP4/NR1H4/PTPN11/TTPA/ACE	15
GO:0018212	peptidyl-tyrosine modification	15/168	366/18670	1.16e-06	4.38e-05	2.78e-05	HCK/EGFR/SRC/MIF/PTPN1/BST1/FGFR1/EPHB4/KDR/ADAM17/LCK/MET/PTPN11/IGF1R/ACE	15
GO:0030647	aminoglycoside antibiotic metabolic process	4/168	10/18670	1.27e-06	4.76e-05	3.02e-05	AKR1B1/AKR1C3/AKR1C2/AKR1C1	4
GO:0006721	terpenoid metabolic process	9/168	120/18670	1.39e-06	5.09e-05	3.23e-05	EGFR/AKR1B1/AKR1C3/TTR/APOA2/ADH1B/PPARD/AKR1C1/CYP2C8	9
GO:0022612	gland morphogenesis	9/168	120/18670	1.39e-06	5.09e-05	3.23e-05	EGFR/TGFBR2/ESR1/SRC/BMP7/PGR/FGFR1/AR/RXRA	9
GO:0031669	cellular response to nutrient levels	12/168	237/18670	1.64e-06	5.93e-05	3.76e-05	GBA/PIM1/HSPA8/LCN2/CTSV/PPARG/AKR1C3/MAPK8/ALB/MAPK1/NR1H4/MDM2	12
GO:0001763	morphogenesis of a branching structure	11/168	196/18670	1.66e-06	5.96e-05	3.78e-05	TGFBR2/ESR1/SRC/BMP7/PGR/ST14/FGFR1/AR/RXRA/BMP2/MET	11
GO:0051047	positive regulation of secretion	16/168	428/18670	1.68e-06	5.98e-05	3.79e-05	EGFR/PPIA/ANG/SRC/PLA2G10/MIF/HK1/MAPK14/FGFR1/NCS1/CYP19A1/PPARD/MMP8/NR1H4/PTPN11/KIF5B	16
GO:0051235	maintenance of location	14/168	330/18670	1.79e-06	6.31e-05	4e-05	NR1H2/PDE4D/LCN2/FKBP1A/F2/PLA2G10/ANXA5/HK1/PPARG/PDPK1/ALB/LCK/PPARD/PRKACA	14
GO:0014066	regulation of phosphatidylinositol 3-kinase signaling	9/168	124/18670	1.83e-06	6.38e-05	4.05e-05	EGFR/SRC/F2/FGFR1/MAPK1/KDR/PIK3CG/PPARD/IGF1R	9
GO:0050673	epithelial cell proliferation	16/168	434/18670	2.01e-06	6.96e-05	4.42e-05	EGFR/FAP/ANG/ESR1/PGR/FGFR1/PPARG/AR/PDPK1/TGFBR1/BMP2/MAPK1/KDR/ADAM17/PPARD/CDK6	16
GO:0007596	blood coagulation	14/168	336/18670	2.21e-06	7.57e-05	4.81e-05	FAP/SRC/F2/ANXA5/PLAU/PDPK1/F10/MAPK1/PIK3CG/LCK/NOS3/PTPN11/WAS/PRKACA	14
GO:0009163	nucleoside biosynthetic process	6/168	43/18670	2.25e-06	7.63e-05	4.84e-05	MTAP/AMD1/DCK/TYMP/CDA/DHODH	6
GO:0060038	cardiac muscle cell proliferation	7/168	67/18670	2.33e-06	7.84e-05	4.97e-05	TGFBR2/PIM1/MAPK14/FGFR1/RXRA/TGFBR1/MAPK1	7
GO:0003197	endocardial cushion development	6/168	44/18670	2.58e-06	8.61e-05	5.47e-05	TGFBR2/BMP7/TGFBR1/BMP2/NOS3/MDM2	6
GO:0007599	hemostasis	14/168	341/18670	2.62e-06	8.68e-05	5.51e-05	FAP/SRC/F2/ANXA5/PLAU/PDPK1/F10/MAPK1/PIK3CG/LCK/NOS3/PTPN11/WAS/PRKACA	14
GO:0050817	coagulation	14/168	342/18670	2.71e-06	8.9e-05	5.65e-05	FAP/SRC/F2/ANXA5/PLAU/PDPK1/F10/MAPK1/PIK3CG/LCK/NOS3/PTPN11/WAS/PRKACA	14
GO:0050900	leukocyte migration	17/168	499/18670	2.76e-06	8.98e-05	5.7e-05	TREM1/HCK/PPIA/PDE4B/PDE4D/SRC/F2/MIF/BST1/MAPK14/RAC2/ITGAL/CYP19A1/PIK3CG/ADAM17/LCK/PTPN11	17
GO:0002064	epithelial cell development	11/168	207/18670	2.82e-06	9.01e-05	5.72e-05	PDE4D/ESR1/PGR/ST14/FGFR1/AR/PDPK1/MET/CDK6/TYMS/GSK3B	11
GO:0034284	response to monosaccharide	11/168	207/18670	2.82e-06	9.01e-05	5.72e-05	GSTP1/TGFBR2/CMA1/CTSV/APOA2/CASP3/PPARD/NR1H4/PRKACA/IGF1R/KIF5B	11
GO:0048660	regulation of smooth muscle cell proliferation	10/168	169/18670	3.11e-06	9.85e-05	6.25e-05	GSTP1/EGFR/TGFBR2/ANG/NPR3/AKR1B1/PPARG/PPARD/NQO2/MDM2	10
GO:0097066	response to thyroid hormone	5/168	26/18670	3.14e-06	9.85e-05	6.25e-05	GBA/AKR1B1/ANXA5/CTSB/CTSS	5
GO:1903532	positive regulation of secretion by cell	15/168	399/18670	3.36e-06	0.000104684	6.64e-05	EGFR/PPIA/ANG/SRC/MIF/HK1/MAPK14/FGFR1/NCS1/CYP19A1/PPARD/MMP8/NR1H4/PTPN11/KIF5B	15
GO:0048659	smooth muscle cell proliferation	10/168	171/18670	3.45e-06	0.000106153	6.74e-05	GSTP1/EGFR/TGFBR2/ANG/NPR3/AKR1B1/PPARG/PPARD/NQO2/MDM2	10
GO:0010876	lipid localization	15/168	400/18670	3.47e-06	0.000106153	6.74e-05	NR1H2/PLA2G10/MIF/CES1/PPARG/RXRA/APOA2/CYP19A1/PPARD/AKR1C1/FABP4/NR1H4/PTPN11/TTPA/ACE	15
GO:1901659	glycosyl compound biosynthetic process	6/168	47/18670	3.84e-06	0.000116678	7.4e-05	MTAP/AMD1/DCK/TYMP/CDA/DHODH	6
GO:0060326	cell chemotaxis	13/168	304/18670	3.89e-06	0.000117161	7.44e-05	GSTP1/PDE4B/PDE4D/MIF/BST1/MAPK14/FGFR1/RAC2/CYP19A1/KDR/PIK3CG/ADAM17/MET	13
GO:0006801	superoxide metabolic process	7/168	73/18670	4.17e-06	0.000123644	7.85e-05	GSTP1/EGFR/DHFR/BMP7/BST1/NQO1/NOS3	7
GO:0031100	animal organ regeneration	7/168	73/18670	4.17e-06	0.000123644	7.85e-05	GSTP1/EGFR/TGFBR2/CCNA2/PPARG/APOA2/TYMS	7
GO:0032869	cellular response to insulin stimulus	11/168	216/18670	4.25e-06	0.000125118	7.94e-05	GSTP1/SRC/PTPN1/PDE3B/PPARG/PDPK1/NR1H4/PTPN11/ESRRA/IGF1R/GSK3B	11
GO:0001667	ameboidal-type cell migration	16/168	461/18670	4.36e-06	0.000127173	8.07e-05	TGFBR2/FAP/SRC/DPP4/BMP7/FGFR1/PPARG/PDPK1/EPHB4/TGFBR1/KDR/ADAM17/MET/PPARD/NOS3/PTPN11	16
GO:0008406	gonad development	11/168	217/18670	4.44e-06	0.000128758	8.17e-05	ANG/ESR1/SRC/PGR/CTSV/AR/AKR1C3/TGFBR1/CYP19A1/CASP3/NOS3	11
GO:0001523	retinoid metabolic process	8/168	104/18670	4.5e-06	0.000129364	8.21e-05	AKR1B1/AKR1C3/TTR/APOA2/ADH1B/PPARD/AKR1C1/CYP2C8	8
GO:0019216	regulation of lipid metabolic process	15/168	410/18670	4.67e-06	0.00013319	8.45e-05	NR1H2/SRC/F2/PDE3B/PPARG/AKR1C3/RXRA/BMP2/SULT2A1/APOA2/PIK3CG/PPARD/RORA/SEC14L2/NR1H4	15
GO:0006720	isoprenoid metabolic process	9/168	139/18670	4.7e-06	0.00013319	8.45e-05	EGFR/AKR1B1/AKR1C3/TTR/APOA2/ADH1B/PPARD/AKR1C1/CYP2C8	9
GO:0071466	cellular response to xenobiotic stimulus	10/168	180/18670	5.46e-06	0.000153352	9.73e-05	GSTP1/EGFR/BCHE/CCNA2/CES1/NQO1/AKR1C1/RORA/NQO2/CYP2C8	10
GO:0010038	response to metal ion	14/168	364/18670	5.57e-06	0.000155312	9.86e-05	EGFR/CA2/MAOB/ANXA5/BACE1/AKR1C3/SORD/NQO1/MAPK8/PPP5C/MAPK1/CASP3/FABP4/MDM2	14
GO:0045137	development of primary sexual characteristics	11/168	223/18670	5.77e-06	0.000159684	0.000101339	ANG/ESR1/SRC/PGR/CTSV/AR/AKR1C3/TGFBR1/CYP19A1/CASP3/NOS3	11
GO:0050708	regulation of protein secretion	16/168	472/18670	5.87e-06	0.000161269	0.000102345	EGFR/PPIA/ANG/SRC/DPP4/MIF/ANXA5/HK1/MAPK14/HADH/APOA2/PPARD/MMP8/NR1H4/PTPN11/KIF5B	16
GO:0007548	sex differentiation	12/168	270/18670	6.27e-06	0.00017085	0.000108425	ANG/ESR1/SRC/PGR/CTSV/AR/AKR1C3/TGFBR1/CYP19A1/CASP3/NOS3/PTPN11	12
GO:0030198	extracellular matrix organization	14/168	368/18670	6.31e-06	0.00017085	0.000108425	FAP/ICAM2/DPP4/MMP13/CTSS/CMA1/CTSV/CTSK/TGFBR1/TTR/MMP3/ITGAL/KDR/MMP8	14
GO:0035690	cellular response to drug	14/168	369/18670	6.51e-06	0.000174948	0.000111025	EGFR/PDE4B/CDK2/LCN2/SRC/CCNA2/MMP3/NQO1/PPP5C/MAPK1/KDR/MET/CDK5R1/MDM2	14
GO:0032868	response to insulin	12/168	272/18670	6.76e-06	0.000180372	0.000114468	GSTP1/SRC/PTPN1/PDE3B/PPARG/PDPK1/HADH/NR1H4/PTPN11/ESRRA/IGF1R/GSK3B	12
GO:0061448	connective tissue development	12/168	273/18670	7.01e-06	0.000184982	0.000117393	TGFBR2/BMP7/MMP13/MAPK14/FGFR1/CTSK/TGFBR1/BMP2/PPARD/NR1H4/TYMS/ESRRA	12
GO:0051384	response to glucocorticoid	9/168	146/18670	7.03e-06	0.000184982	0.000117393	GBA/GSTP1/EGFR/BCHE/MAOB/CTSV/APOA2/CASP3/TYMS	9
GO:0009743	response to carbohydrate	11/168	230/18670	7.74e-06	0.000199587	0.000126662	GSTP1/TGFBR2/CMA1/CTSV/APOA2/CASP3/PPARD/NR1H4/PRKACA/IGF1R/KIF5B	11
GO:1903829	positive regulation of cellular protein localization	13/168	324/18670	7.75e-06	0.000199587	0.000126662	EGFR/SRC/F2/MAPK14/PDPK1/RAC2/MAPK8/MAPK1/CDK5R1/PRKACA/GSK3B/KIF5B/MDM2	13
GO:0043279	response to alkaloid	8/168	112/18670	7.82e-06	0.000199587	0.000126662	BCHE/CCNA2/PPARG/PPP5C/CASP3/CASP7/DHODH/MDM2	8
GO:0060419	heart growth	8/168	112/18670	7.82e-06	0.000199587	0.000126662	TGFBR2/PIM1/MAPK14/FGFR1/RXRA/TGFBR1/MAPK1/DUSP6	8
GO:0014065	phosphatidylinositol 3-kinase signaling	9/168	148/18670	7.85e-06	0.000199587	0.000126662	EGFR/SRC/F2/FGFR1/MAPK1/KDR/PIK3CG/PPARD/IGF1R	9
GO:0110110	positive regulation of animal organ morphogenesis	7/168	81/18670	8.38e-06	0.000211505	0.000134226	TGFBR2/PIM1/BMP7/FGFR1/AR/TGFBR1/BMP2	7
GO:0048145	regulation of fibroblast proliferation	7/168	83/18670	9.85e-06	0.000247099	0.000156815	GSTP1/EGFR/ESR1/CCNA2/MIF/PPARG/CDK6	7
GO:0006631	fatty acid metabolic process	14/168	383/18670	9.92e-06	0.000247225	0.000156894	GSTP1/NR1H2/PLA2G10/MIF/CRAT/CES1/MAPK14/PPARG/CBR1/HADH/AKR1C3/AKR1C2/PPARD/CYP2C8	14
GO:1901654	response to ketone	10/168	193/18670	1.01e-05	0.000249769	0.000158509	GBA/EGFR/MAOB/SRC/AKR1B1/PPARG/AR/AKR1C3/AKR1C2/TYMS	10
GO:0043174	nucleoside salvage	4/168	16/18670	1.06e-05	0.000258854	0.000164274	MTAP/DCK/TYMP/CDA	4
GO:0048144	fibroblast proliferation	7/168	84/18670	1.07e-05	0.000258854	0.000164274	GSTP1/EGFR/ESR1/CCNA2/MIF/PPARG/CDK6	7
GO:0060420	regulation of heart growth	7/168	84/18670	1.07e-05	0.000258854	0.000164274	TGFBR2/PIM1/MAPK14/FGFR1/TGFBR1/MAPK1/DUSP6	7
GO:0051348	negative regulation of transferase activity	12/168	285/18670	1.08e-05	0.000260934	0.000165594	GBA/GSTP1/SRC/BMP7/PTPN1/PPARG/PDPK1/CASP3/FABP4/IGF1R/GSK3B/DUSP6	12
GO:0006694	steroid biosynthetic process	10/168	196/18670	1.15e-05	0.000276667	0.000175579	AKR1B1/CES1/AKR1C3/BMP2/HSD17B11/HSD17B1/CYP19A1/SEC14L2/NR1H4/HSD11B1	10
GO:0060043	regulation of cardiac muscle cell proliferation	6/168	57/18670	1.2e-05	0.000283771	0.000180087	TGFBR2/PIM1/MAPK14/FGFR1/TGFBR1/MAPK1	6
GO:0002791	regulation of peptide secretion	16/168	500/18670	1.2e-05	0.000283771	0.000180087	EGFR/PPIA/ANG/SRC/DPP4/MIF/ANXA5/HK1/MAPK14/HADH/APOA2/PPARD/MMP8/NR1H4/PTPN11/KIF5B	16
GO:0009749	response to glucose	10/168	197/18670	1.21e-05	0.000283771	0.000180087	TGFBR2/CMA1/CTSV/APOA2/CASP3/PPARD/NR1H4/PRKACA/IGF1R/KIF5B	10
GO:0044282	small molecule catabolic process	15/168	445/18670	1.24e-05	0.000288835	0.000183301	PNP/BCAT2/CRAT/HK1/PAH/TYMP/HADH/AKR1C3/CDA/SORD/SULT2A1/PPARD/NOS3/GALK1/IMPA1	15
GO:0042446	hormone biosynthetic process	7/168	86/18670	1.25e-05	0.000288835	0.000183301	AKR1B1/AKR1C3/BMP2/HSD17B11/HSD17B1/CYP19A1/HSD11B1	7
GO:0043094	cellular metabolic compound salvage	5/168	34/18670	1.25e-05	0.000288835	0.000183301	PNP/MTAP/DCK/TYMP/CDA	5
GO:0031099	regeneration	10/168	198/18670	1.26e-05	0.000289297	0.000183594	GSTP1/EGFR/TGFBR2/RTN4R/DHFR/CCNA2/PPARG/APOA2/PPARD/TYMS	10
GO:0014068	positive regulation of phosphatidylinositol 3-kinase signaling	7/168	87/18670	1.35e-05	0.000306583	0.000194564	SRC/F2/FGFR1/KDR/PIK3CG/PPARD/IGF1R	7
GO:0070482	response to oxygen levels	14/168	394/18670	1.36e-05	0.000308856	0.000196006	TGFBR2/ANG/SRC/CCNA2/DPP4/BMP7/PLAU/PPARG/BMP2/CASP3/ADAM17/PPARD/RORA/MDM2	14
GO:0001893	maternal placenta development	5/168	35/18670	1.45e-05	0.000326473	0.000207187	CTSB/CTSV/RXRA/MAPK1/PPARD	5
GO:0045088	regulation of innate immune response	15/168	452/18670	1.49e-05	0.000333996	0.000211961	HCK/NR1H2/ICAM2/ESR1/SRC/PTPN1/CTSB/CTSS/PPARG/PDPK1/CTSK/MAPKAPK2/NR1H4/PTPN11/PRKACA	15
GO:0009746	response to hexose	10/168	202/18670	1.5e-05	0.000333996	0.000211961	TGFBR2/CMA1/CTSV/APOA2/CASP3/PPARD/NR1H4/PRKACA/IGF1R/KIF5B	10
GO:0015718	monocarboxylic acid transport	9/168	162/18670	1.63e-05	0.000359562	0.000228186	PLA2G10/MIF/PPARG/RXRA/PPARD/AKR1C1/FABP4/NR1H4/ACE	9
GO:0090322	regulation of superoxide metabolic process	5/168	36/18670	1.67e-05	0.000367528	0.000233241	GSTP1/EGFR/DHFR/BMP7/BST1	5
GO:1903035	negative regulation of response to wounding	7/168	90/18670	1.68e-05	0.000367558	0.00023326	FAP/RTN4R/F2/ANXA5/PLAU/APCS/NOS3	7
GO:0006805	xenobiotic metabolic process	8/168	125/18670	1.75e-05	0.000380573	0.00024152	GSTP1/BCHE/CES1/NQO1/AKR1C1/RORA/NQO2/CYP2C8	8
GO:0048645	animal organ formation	6/168	61/18670	1.79e-05	0.000384392	0.000243943	TGFBR2/PIM1/BMP7/FGFR1/AR/MAPK1	6
GO:1905953	negative regulation of lipid localization	6/168	61/18670	1.79e-05	0.000384392	0.000243943	NR1H2/PLA2G10/PPARG/APOA2/PPARD/PTPN11	6
GO:0003156	regulation of animal organ formation	5/168	37/18670	1.92e-05	0.000407496	0.000258606	PIM1/BMP7/FGFR1/AR/BMP2	5
GO:0071276	cellular response to cadmium ion	5/168	37/18670	1.92e-05	0.000407496	0.000258606	EGFR/AKR1C3/MAPK8/PPP5C/MAPK1	5
GO:0051216	cartilage development	10/168	209/18670	2.02e-05	0.000425589	0.000270088	TGFBR2/BMP7/MMP13/MAPK14/FGFR1/CTSK/TGFBR1/BMP2/TYMS/ESRRA	10
GO:1901655	cellular response to ketone	7/168	93/18670	2.09e-05	0.000437737	0.000277797	EGFR/SRC/AKR1B1/PPARG/AR/AKR1C3/AKR1C2	7
GO:0046686	response to cadmium ion	6/168	63/18670	2.16e-05	0.000450501	0.000285897	EGFR/AKR1C3/SORD/MAPK8/PPP5C/MAPK1	6
GO:0050728	negative regulation of inflammatory response	9/168	169/18670	2.28e-05	0.000472728	0.000300003	GBA/GSTP1/F2/PPARG/APCS/CYP19A1/PPARD/RORA/NR1H4	9
GO:0001666	response to hypoxia	13/168	359/18670	2.3e-05	0.000474021	0.000300824	TGFBR2/ANG/SRC/CCNA2/DPP4/BMP7/PLAU/BMP2/CASP3/ADAM17/PPARD/RORA/MDM2	13
GO:0008207	C21-steroid hormone metabolic process	5/168	39/18670	2.5e-05	0.000510189	0.000323777	AKR1B1/AKR1C3/BMP2/AKR1C2/AKR1C1	5
GO:2000826	regulation of heart morphogenesis	5/168	39/18670	2.5e-05	0.000510189	0.000323777	TGFBR2/PIM1/BMP7/TGFBR1/BMP2	5
GO:0008585	female gonad development	7/168	96/18670	2.56e-05	0.000518073	0.00032878	ANG/ESR1/SRC/PGR/CYP19A1/CASP3/NOS3	7
GO:0042632	cholesterol homeostasis	7/168	96/18670	2.56e-05	0.000518073	0.00032878	NR1H2/PLA2G10/APOA2/AKR1C1/FABP4/RORA/NR1H4	7
GO:0015850	organic hydroxy compound transport	11/168	262/18670	2.61e-05	0.000524479	0.000332845	NR1H2/MAOB/PLA2G10/CES1/PPARG/RXRA/APOA2/CYP19A1/AKR1C1/NR1H4/PTPN11	11
GO:0055092	sterol homeostasis	7/168	97/18670	2.74e-05	0.000548256	0.000347935	NR1H2/PLA2G10/APOA2/AKR1C1/FABP4/RORA/NR1H4	7
GO:0050920	regulation of chemotaxis	10/168	217/18670	2.78e-05	0.000553072	0.000350991	GSTP1/MIF/BST1/MAPK14/FGFR1/RAC2/CYP19A1/KDR/ADAM17/MET	10
GO:0009268	response to pH	5/168	40/18670	2.83e-05	0.000560478	0.000355691	GBA/CA2/SRC/CTSS/TTPA	5
GO:0032355	response to estradiol	8/168	134/18670	2.9e-05	0.000569998	0.000361733	GSTP1/EGFR/ESR1/CCNA2/BMP7/NQO1/CASP3/ESRRA	8
GO:0031098	stress-activated protein kinase signaling cascade	12/168	315/18670	2.92e-05	0.000570745	0.000362207	GSTP1/EGFR/AKR1B1/MAPK10/PTPN1/MAPK14/MAPK8/BMP2/MAPKAPK2/MAPK1/MMP8/IGF1R	12
GO:0060191	regulation of lipase activity	7/168	98/18670	2.93e-05	0.000570745	0.000362207	EGFR/NR1H2/ANG/ESR1/FGFR1/PDPK1/APOA2	7
GO:0032386	regulation of intracellular transport	14/168	423/18670	2.99e-05	0.000579216	0.000367583	SRC/PTPN1/MAPK14/BACE1/PDPK1/RAC2/NCS1/MAPK1/CDK5R1/PTPN11/PRKACA/GSK3B/KIF5B/MDM2	14
GO:0036293	response to decreased oxygen levels	13/168	370/18670	3.14e-05	0.000605238	0.000384097	TGFBR2/ANG/SRC/CCNA2/DPP4/BMP7/PLAU/BMP2/CASP3/ADAM17/PPARD/RORA/MDM2	13
GO:0050714	positive regulation of protein secretion	11/168	268/18670	3.21e-05	0.000615699	0.000390736	EGFR/PPIA/ANG/SRC/MIF/HK1/MAPK14/PPARD/MMP8/NR1H4/KIF5B	11
GO:0055024	regulation of cardiac muscle tissue development	7/168	100/18670	3.34e-05	0.0006354	0.000403238	TGFBR2/PIM1/MAPK14/FGFR1/TGFBR1/BMP2/MAPK1	7
GO:0033627	cell adhesion mediated by integrin	6/168	68/18670	3.35e-05	0.0006354	0.000403238	DPP4/PDE3B/PLAU/PIK3CG/ADAM17/PTPN11	6
GO:0045927	positive regulation of growth	11/168	270/18670	3.44e-05	0.000648985	0.000411859	EGFR/TGFBR2/PIM1/F2/MAPK14/FGFR1/TGFBR1/CSNK2A1/MAPK1/ADAM17/PPARD	11
GO:0046545	development of primary female sexual characteristics	7/168	101/18670	3.56e-05	0.000669347	0.000424782	ANG/ESR1/SRC/PGR/CYP19A1/CASP3/NOS3	7
GO:1903034	regulation of response to wounding	9/168	179/18670	3.58e-05	0.000669386	0.000424806	TGFBR2/FAP/RTN4R/F2/ANXA5/PLAU/APCS/PPARD/NOS3	9
GO:0060562	epithelial tube morphogenesis	12/168	322/18670	3.61e-05	0.000671208	0.000425963	TGFBR2/ESR1/SRC/MTHFD1/BMP7/PGR/ST14/AR/BMP2/CASP3/MET/PRKACA	12
GO:0042698	ovulation cycle	6/168	69/18670	3.64e-05	0.000671208	0.000425963	EGFR/ESR1/SRC/PGR/CASP3/NOS3	6
GO:0097191	extrinsic apoptotic signaling pathway	10/168	224/18670	3.65e-05	0.000671208	0.000425963	GSTP1/LCN2/SRC/FGFR1/AR/PDPK1/TGFBR1/CASP3/NOS3/GSK3B	10
GO:0032103	positive regulation of response to external stimulus	12/168	323/18670	3.72e-05	0.00068234	0.000433027	EGFR/F2/MIF/MAPK14/FGFR1/RAC2/KDR/PIK3CG/ADAM17/MET/FABP4/MMP8	12
GO:0033157	regulation of intracellular protein transport	10/168	225/18670	3.79e-05	0.000686539	0.000435692	PTPN1/MAPK14/RAC2/MAPK1/CDK5R1/PTPN11/PRKACA/GSK3B/KIF5B/MDM2	10
GO:0098869	cellular oxidant detoxification	7/168	102/18670	3.8e-05	0.000686539	0.000435692	GSTP1/DHFR/BMP7/GSR/NQO1/ALB/NOS3	7
GO:0043542	endothelial cell migration	11/168	273/18670	3.8e-05	0.000686539	0.000435692	FAP/DPP4/FGFR1/PPARG/PDPK1/EPHB4/TGFBR1/KDR/ADAM17/MET/NOS3	11
GO:0050678	regulation of epithelial cell proliferation	13/168	378/18670	3.92e-05	0.000703883	0.000446699	EGFR/ANG/PGR/FGFR1/PPARG/AR/PDPK1/TGFBR1/BMP2/KDR/ADAM17/PPARD/CDK6	13
GO:0006775	fat-soluble vitamin metabolic process	5/168	43/18670	4.06e-05	0.000725488	0.00046041	FGFR1/CBR1/GC/PPARD/TTPA	5
GO:0001894	tissue homeostasis	10/168	227/18670	4.08e-05	0.00072625	0.000460894	EGFR/CA2/SRC/AKR1B1/AZGP1/RAC2/CTSK/ALB/NOS3/PTPN11	10
GO:0060249	anatomical structure homeostasis	14/168	437/18670	4.26e-05	0.000755073	0.000479186	EGFR/CA2/SRC/AKR1B1/HSP90AA1/AZGP1/RAC2/CTSK/NCS1/ALB/MAPK1/NOS3/PTPN11/HDAC8	14
GO:0016485	protein processing	12/168	328/18670	4.32e-05	0.000761982	0.00048357	SRC/F2/C1R/CFB/CTSS/CMA1/CES1/PLAU/CASP3/PRKACA/ACE/MDM2	12
GO:0055017	cardiac muscle tissue growth	7/168	105/18670	4.58e-05	0.000798494	0.000506741	TGFBR2/PIM1/MAPK14/FGFR1/RXRA/TGFBR1/MAPK1	7
GO:0030879	mammary gland development	8/168	143/18670	4.62e-05	0.000798494	0.000506741	TGFBR2/ESR1/SRC/PGR/AR/MAPK1/CYP19A1/DHODH	8
GO:0106106	cold-induced thermogenesis	8/168	143/18670	4.62e-05	0.000798494	0.000506741	NR1H2/NPR3/LCN2/ESRRG/HADH/ADAM17/FABP4/IGF1R	8
GO:0120161	regulation of cold-induced thermogenesis	8/168	143/18670	4.62e-05	0.000798494	0.000506741	NR1H2/NPR3/LCN2/ESRRG/HADH/ADAM17/FABP4/IGF1R	8
GO:0060193	positive regulation of lipase activity	6/168	72/18670	4.64e-05	0.000799352	0.000507286	EGFR/NR1H2/ANG/ESR1/FGFR1/PDPK1	6
GO:0048738	cardiac muscle tissue development	10/168	233/18670	5.09e-05	0.000871782	0.000553251	TGFBR2/PIM1/FKBP1A/BMP7/MAPK14/FGFR1/RXRA/TGFBR1/BMP2/MAPK1	10
GO:0007159	leukocyte cell-cell adhesion	12/168	337/18670	5.61e-05	0.0009474	0.00060124	PNP/TGFBR2/SRC/DPP4/PDE5A/BMP7/PDPK1/RAC2/ITGAL/CASP3/LCK/PTPN11	12
GO:0002067	glandular epithelial cell differentiation	5/168	46/18670	5.65e-05	0.0009474	0.00060124	PDPK1/RXRA/BMP2/CDK6/GSK3B	5
GO:0022602	ovulation cycle process	5/168	46/18670	5.65e-05	0.0009474	0.00060124	ESR1/SRC/PGR/CASP3/NOS3	5
GO:0033628	regulation of cell adhesion mediated by integrin	5/168	46/18670	5.65e-05	0.0009474	0.00060124	DPP4/PDE3B/PLAU/PIK3CG/PTPN11	5
GO:0060443	mammary gland morphogenesis	5/168	46/18670	5.65e-05	0.0009474	0.00060124	TGFBR2/ESR1/SRC/PGR/AR	5
GO:0071248	cellular response to metal ion	9/168	190/18670	5.7e-05	0.000951177	0.000603637	EGFR/ANXA5/BACE1/AKR1C3/NQO1/MAPK8/PPP5C/MAPK1/FABP4	9
GO:0051403	stress-activated MAPK cascade	11/168	286/18670	5.79e-05	0.000961453	0.000610158	GSTP1/EGFR/MAPK10/PTPN1/MAPK14/MAPK8/BMP2/MAPKAPK2/MAPK1/MMP8/IGF1R	11
GO:0046697	decidualization	4/168	24/18670	5.84e-05	0.000961453	0.000610158	CTSB/CTSV/MAPK1/PPARD	4
GO:1900078	positive regulation of cellular response to insulin stimulus	4/168	24/18670	5.84e-05	0.000961453	0.000610158	SRC/NR1H4/PTPN11/ESRRA	4
GO:0061041	regulation of wound healing	8/168	148/18670	5.89e-05	0.000965365	0.000612641	TGFBR2/FAP/F2/ANXA5/PLAU/APCS/PPARD/NOS3	8
GO:0042594	response to starvation	9/168	191/18670	5.94e-05	0.000968985	0.000614938	GBA/HSPA8/CTSV/PPARG/AKR1C3/MAPK8/ALB/MAPK1/DHODH	9
GO:0030258	lipid modification	10/168	238/18670	6.08e-05	0.000987362	0.000626601	GBA/CRAT/MAPK14/PPARG/HADH/APOA2/PIK3CG/PPARD/IMPA1/CYP2C8	10
GO:0033559	unsaturated fatty acid metabolic process	7/168	110/18670	6.16e-05	0.000993375	0.000630417	GSTP1/PLA2G10/MIF/CBR1/AKR1C3/AKR1C2/CYP2C8	7
GO:0002793	positive regulation of peptide secretion	11/168	288/18670	6.17e-05	0.000993375	0.000630417	EGFR/PPIA/ANG/SRC/MIF/HK1/MAPK14/PPARD/MMP8/NR1H4/KIF5B	11
GO:0070849	response to epidermal growth factor	5/168	47/18670	6.28e-05	0.00100267	0.000636318	GSTP1/EGFR/PDPK1/MAPK1/PTPN11	5
GO:0031348	negative regulation of defense response	10/168	239/18670	6.29e-05	0.00100267	0.000636318	GBA/GSTP1/NR1H2/F2/PPARG/APCS/CYP19A1/PPARD/RORA/NR1H4	10
GO:0061045	negative regulation of wound healing	6/168	76/18670	6.31e-05	0.00100267	0.000636318	FAP/F2/ANXA5/PLAU/APCS/NOS3	6
GO:0007219	Notch signaling pathway	9/168	193/18670	6.44e-05	0.00101679	0.000645274	EGFR/TGFBR2/CFD/BMP7/BMP2/ADAM17/NOS3/CDK6/NR1H4	9
GO:0051604	protein maturation	13/168	397/18670	6.46e-05	0.00101679	0.000645274	SRC/FKBP1A/F2/C1R/CFB/CTSS/CMA1/CES1/PLAU/CASP3/PRKACA/ACE/MDM2	13
GO:0048754	branching morphogenesis of an epithelial tube	8/168	150/18670	6.48e-05	0.00101679	0.000645274	TGFBR2/ESR1/SRC/BMP7/PGR/AR/BMP2/MET	8
GO:0055088	lipid homeostasis	8/168	151/18670	6.79e-05	0.00105862	0.000671821	NR1H2/PLA2G10/PPARG/APOA2/AKR1C1/FABP4/RORA/NR1H4	8
GO:0019430	removal of superoxide radicals	4/168	25/18670	6.9e-05	0.00105862	0.000671821	DHFR/BMP7/NQO1/NOS3	4
GO:0060444	branching involved in mammary gland duct morphogenesis	4/168	25/18670	6.9e-05	0.00105862	0.000671821	ESR1/SRC/PGR/AR	4
GO:0001938	positive regulation of endothelial cell proliferation	7/168	112/18670	6.91e-05	0.00105862	0.000671821	ANG/FGFR1/PDPK1/TGFBR1/BMP2/KDR/ADAM17	7
GO:0002065	columnar/cuboidal epithelial cell differentiation	7/168	112/18670	6.91e-05	0.00105862	0.000671821	FGFR1/PDPK1/RXRA/BMP2/CDK6/TYMS/GSK3B	7
GO:1990748	cellular detoxification	7/168	112/18670	6.91e-05	0.00105862	0.000671821	GSTP1/DHFR/BMP7/GSR/NQO1/ALB/NOS3	7
GO:0030850	prostate gland development	5/168	48/18670	6.96e-05	0.00106168	0.000673766	ESR1/BMP7/AR/RXRA/CYP19A1	5
GO:0000187	activation of MAPK activity	8/168	152/18670	7.11e-05	0.00107995	0.000685359	MAPK10/PTPN1/MAPK14/BMP2/MAPKAPK2/MAPK1/PTPN11/DUSP6	8
GO:0055021	regulation of cardiac muscle tissue growth	6/168	78/18670	7.3e-05	0.00110202	0.000699363	TGFBR2/PIM1/MAPK14/FGFR1/TGFBR1/MAPK1	6
GO:0046620	regulation of organ growth	7/168	113/18670	7.31e-05	0.00110202	0.000699363	TGFBR2/PIM1/MAPK14/FGFR1/TGFBR1/MAPK1/DUSP6	7
GO:0048638	regulation of developmental growth	12/168	347/18670	7.42e-05	0.001104	0.000700619	TGFBR2/PIM1/RTN4R/MAPK14/FGFR1/AR/TGFBR1/MAPK1/PPARD/CDK5R1/GSK3B/DUSP6	12
GO:0030168	platelet activation	8/168	153/18670	7.44e-05	0.001104	0.000700619	SRC/F2/PDPK1/MAPK1/PIK3CG/LCK/NOS3/PTPN11	8
GO:0042133	neurotransmitter metabolic process	8/168	153/18670	7.44e-05	0.001104	0.000700619	BCHE/MAOB/HSP90AA1/PAH/NQO1/NOS3/MMP8/RORA	8
GO:0090316	positive regulation of intracellular protein transport	8/168	153/18670	7.44e-05	0.001104	0.000700619	MAPK14/RAC2/MAPK1/CDK5R1/PRKACA/GSK3B/KIF5B/MDM2	8
GO:0003044	regulation of systemic arterial blood pressure mediated by a chemical signal	5/168	49/18670	7.7e-05	0.00113441	0.000719919	PDE4D/CMA1/CES1/NOS3/ACE	5
GO:0006690	icosanoid metabolic process	7/168	114/18670	7.73e-05	0.00113441	0.000719919	PLA2G10/MIF/CBR1/AKR1C3/MAPKAPK2/AKR1C2/CYP2C8	7
GO:0023061	signal release	14/168	462/18670	7.74e-05	0.00113441	0.000719919	EGFR/HSPA8/DPP4/ANXA5/BACE1/FGFR1/HADH/NCS1/CYP19A1/PPARD/NR1H4/PTPN11/GSK3B/KIF5B	14
GO:1990845	adaptive thermogenesis	8/168	154/18670	7.79e-05	0.00113763	0.000721965	NR1H2/NPR3/LCN2/ESRRG/HADH/ADAM17/FABP4/IGF1R	8
GO:1900034	regulation of cellular response to heat	6/168	79/18670	7.84e-05	0.00114011	0.000723536	HSPA8/HSP90AA1/MAPKAPK2/BAG1/MAPK1/GSK3B	6
GO:0060740	prostate gland epithelium morphogenesis	4/168	26/18670	8.1e-05	0.00116905	0.000741904	ESR1/BMP7/AR/RXRA	4
GO:2001233	regulation of apoptotic signaling pathway	13/168	406/18670	8.1e-05	0.00116905	0.000741904	GSTP1/SRC/MIF/PTPN1/FGFR1/AR/TGFBR1/MAPK8/CSNK2A1/LCK/NOS3/GSK3B/MDM2	13
GO:1902652	secondary alcohol metabolic process	8/168	155/18670	8.16e-05	0.00117023	0.000742653	GBA/CES1/FGFR1/RXRA/APOA2/PPARD/SEC14L2/NR1H4	8
GO:0046660	female sex differentiation	7/168	115/18670	8.17e-05	0.00117023	0.000742653	ANG/ESR1/SRC/PGR/CYP19A1/CASP3/NOS3	7
GO:0002758	innate immune response-activating signal transduction	11/168	298/18670	8.37e-05	0.00118872	0.000754385	HCK/ICAM2/ESR1/SRC/CTSB/CTSS/PDPK1/CTSK/MAPKAPK2/NR1H4/PRKACA	11
GO:0070661	leukocyte proliferation	11/168	298/18670	8.37e-05	0.00118872	0.000754385	PNP/GSTP1/TGFBR2/NPR3/PDE5A/MIF/BST1/RAC2/CASP3/PIK3CG/ACE	11
GO:0042180	cellular ketone metabolic process	10/168	248/18670	8.56e-05	0.0012117	0.000768969	NR1H2/AKR1B1/PPARG/AKR1C3/NQO1/BMP2/AKR1C2/CYP19A1/AKR1C1/NR1H4	10
GO:1905952	regulation of lipid localization	8/168	157/18670	8.92e-05	0.00125807	0.000798399	NR1H2/PLA2G10/MIF/PPARG/APOA2/CYP19A1/PPARD/PTPN11	8
GO:0001505	regulation of neurotransmitter levels	12/168	354/18670	8.97e-05	0.00125958	0.000799355	BCHE/HSPA8/MAOB/HSP90AA1/BACE1/PAH/NQO1/NCS1/NOS3/MMP8/RORA/GSK3B	12
GO:0048708	astrocyte differentiation	6/168	81/18670	9.02e-05	0.00126247	0.000801188	EGFR/F2/BMP2/MAPK1/CDK6/PTPN11	6
GO:0048146	positive regulation of fibroblast proliferation	5/168	51/18670	9.34e-05	0.00129763	0.000823505	EGFR/ESR1/CCNA2/MIF/CDK6	5
GO:0050999	regulation of nitric-oxide synthase activity	5/168	51/18670	9.34e-05	0.00129763	0.000823505	EGFR/NPR3/DHFR/HSP90AA1/NOS3	5
GO:0006730	one-carbon metabolic process	4/168	27/18670	9.44e-05	0.00129763	0.000823505	CA1/DHFR/MTHFD1/TYMS	4
GO:0071450	cellular response to oxygen radical	4/168	27/18670	9.44e-05	0.00129763	0.000823505	DHFR/BMP7/NQO1/NOS3	4
GO:0071451	cellular response to superoxide	4/168	27/18670	9.44e-05	0.00129763	0.000823505	DHFR/BMP7/NQO1/NOS3	4
GO:2000027	regulation of animal organ morphogenesis	10/168	253/18670	0.000100946	0.00138182	0.000876929	TGFBR2/PIM1/ESR1/BMP7/FGFR1/AR/RXRA/TGFBR1/BMP2/THRB	10
GO:0006970	response to osmotic stress	6/168	83/18670	0.000103364	0.00140975	0.000894654	EGFR/AKR1B1/MAPK10/PDPK1/SORD/CASP3	6
GO:0050679	positive regulation of epithelial cell proliferation	9/168	206/18670	0.000106049	0.00144111	0.000914559	EGFR/ANG/FGFR1/AR/PDPK1/TGFBR1/BMP2/KDR/ADAM17	9
GO:0060512	prostate gland morphogenesis	4/168	28/18670	0.000109421	0.00148154	0.000940216	ESR1/BMP7/AR/RXRA	4
GO:0014910	regulation of smooth muscle cell migration	6/168	84/18670	0.000110494	0.00148531	0.000942611	GSTP1/SRC/PLAU/PPARD/ACE/MDM2	6
GO:0050886	endocrine process	6/168	84/18670	0.000110494	0.00148531	0.000942611	CMA1/CES1/FGFR1/NOS3/PTPN11/ACE	6
GO:0008655	pyrimidine-containing compound salvage	3/168	11/18670	0.00011199	0.00148934	0.000945169	DCK/TYMP/CDA	3
GO:0043097	pyrimidine nucleoside salvage	3/168	11/18670	0.00011199	0.00148934	0.000945169	DCK/TYMP/CDA	3
GO:0060736	prostate gland growth	3/168	11/18670	0.00011199	0.00148934	0.000945169	ESR1/AR/CYP19A1	3
GO:0030195	negative regulation of blood coagulation	5/168	53/18670	0.0001125	0.00149083	0.00094611	FAP/F2/ANXA5/PLAU/NOS3	5
GO:0051701	interaction with host	9/168	209/18670	0.000118356	0.00156289	0.00099184	EGFR/PPIA/SRC/DPP4/CTSB/APCS/RXRA/MET/TYMS	9
GO:0003007	heart morphogenesis	10/168	259/18670	0.000122381	0.00160268	0.00101709	TGFBR2/PIM1/FKBP1A/BMP7/EPHB4/RXRA/TGFBR1/BMP2/NOS3/MDM2	10
GO:0009612	response to mechanical stimulus	9/168	210/18670	0.000122715	0.00160268	0.00101709	CHEK1/EGFR/TGFBR2/SRC/MAPK14/BACE1/PPARG/MAPK8/PTPN11	9
GO:1900047	negative regulation of hemostasis	5/168	54/18670	0.000123085	0.00160268	0.00101709	FAP/F2/ANXA5/PLAU/NOS3	5
GO:1904645	response to amyloid-beta	5/168	54/18670	0.000123085	0.00160268	0.00101709	MMP13/BACE1/MMP3/IGF1R/GSK3B	5
GO:0009116	nucleoside metabolic process	7/168	123/18670	0.000124772	0.00161677	0.00102604	PNP/MTAP/AMD1/DCK/TYMP/CDA/DHODH	7
GO:0070542	response to fatty acid	6/168	86/18670	0.000125926	0.00161677	0.00102604	SRC/PPARG/AKR1C3/AKR1C2/PPP5C/NR1H4	6
GO:0000303	response to superoxide	4/168	29/18670	0.000126041	0.00161677	0.00102604	DHFR/BMP7/NQO1/NOS3	4
GO:0046134	pyrimidine nucleoside biosynthetic process	4/168	29/18670	0.000126041	0.00161677	0.00102604	DCK/TYMP/CDA/DHODH	4
GO:0016049	cell growth	14/168	484/18670	0.00012633	0.00161677	0.00102604	ESR2/EGFR/TGFBR2/RTN4R/F2/HSP90AA1/PPARG/CDA/TGFBR1/CSNK2A1/ADAM17/PPARD/CDK5R1/GSK3B	14
GO:0016125	sterol metabolic process	8/168	166/18670	0.000131462	0.0016767	0.00106407	GBA/CES1/RXRA/APOA2/CYP19A1/PPARD/SEC14L2/NR1H4	8
GO:0070371	ERK1 and ERK2 cascade	11/168	317/18670	0.00014425	0.00181744	0.00115339	GSTP1/EGFR/SRC/MIF/PTPN1/BMP2/MAPK1/KDR/NQO2/PTPN11/DUSP6	11
GO:0000305	response to oxygen radical	4/168	30/18670	0.000144417	0.00181744	0.00115339	DHFR/BMP7/NQO1/NOS3	4
GO:0051283	negative regulation of sequestering of calcium ion	7/168	126/18670	0.000145021	0.00181744	0.00115339	PDE4D/FKBP1A/F2/ANXA5/PDPK1/LCK/PRKACA	7
GO:0001701	in utero embryonic development	12/168	373/18670	0.000146386	0.00181744	0.00115339	EGFR/TGFBR2/BMP7/ST14/FGFR1/AR/RXRA/TGFBR1/BMP2/MAPK1/NOS3/TTPA	12
GO:0051098	regulation of binding	12/168	373/18670	0.000146386	0.00181744	0.00115339	SRC/FKBP1A/PPARG/TGFBR1/MAPK8/BMP2/MET/MMP8/PRKACA/GSK3B/ACE/HDAC8	12
GO:0031295	T cell costimulation	5/168	56/18670	0.00014653	0.00181744	0.00115339	SRC/DPP4/PDPK1/LCK/PTPN11	5
GO:0060688	regulation of morphogenesis of a branching structure	5/168	56/18670	0.00014653	0.00181744	0.00115339	ESR1/BMP7/FGFR1/AR/RXRA	5
GO:0072528	pyrimidine-containing compound biosynthetic process	5/168	56/18670	0.00014653	0.00181744	0.00115339	DCK/TYMP/CDA/DHODH/TYMS	5
GO:0002002	regulation of angiotensin levels in blood	3/168	12/18670	0.000148333	0.00181744	0.00115339	CMA1/CES1/ACE	3
GO:0002003	angiotensin maturation	3/168	12/18670	0.000148333	0.00181744	0.00115339	CMA1/CES1/ACE	3
GO:0002674	negative regulation of acute inflammatory response	3/168	12/18670	0.000148333	0.00181744	0.00115339	GSTP1/PPARG/APCS	3
GO:0060442	branching involved in prostate gland morphogenesis	3/168	12/18670	0.000148333	0.00181744	0.00115339	ESR1/BMP7/RXRA	3
GO:0051090	regulation of DNA-binding transcription factor activity	13/168	432/18670	0.000150228	0.00183464	0.0011643	ESR2/HCK/PIM1/ESR1/PLA2G10/MAPK10/BMP7/MAPK14/PPARG/AR/MAPK8/MAPK1/NR1H4	13
GO:0046883	regulation of hormone secretion	10/168	266/18670	0.000152139	0.00183702	0.00116581	EGFR/DPP4/ANXA5/FGFR1/HADH/CYP19A1/PPARD/NR1H4/PTPN11/KIF5B	10
GO:0032368	regulation of lipid transport	7/168	127/18670	0.000152333	0.00183702	0.00116581	NR1H2/PLA2G10/MIF/PPARG/APOA2/CYP19A1/PTPN11	7
GO:0035270	endocrine system development	7/168	127/18670	0.000152333	0.00183702	0.00116581	PDPK1/TGFBR1/BMP2/THRB/MAPK1/CDK6/GSK3B	7
GO:0002218	activation of innate immune response	11/168	319/18670	0.000152389	0.00183702	0.00116581	HCK/ICAM2/ESR1/SRC/CTSB/CTSS/PDPK1/CTSK/MAPKAPK2/NR1H4/PRKACA	11
GO:0043393	regulation of protein binding	9/168	217/18670	0.000157154	0.0018855	0.00119658	SRC/FKBP1A/TGFBR1/MAPK8/BMP2/MET/PRKACA/GSK3B/ACE	9
GO:0002066	columnar/cuboidal epithelial cell development	5/168	57/18670	0.00015946	0.0018855	0.00119658	FGFR1/PDPK1/CDK6/TYMS/GSK3B	5
GO:0031294	lymphocyte costimulation	5/168	57/18670	0.00015946	0.0018855	0.00119658	SRC/DPP4/PDPK1/LCK/PTPN11	5
GO:0043525	positive regulation of neuron apoptotic process	5/168	57/18670	0.00015946	0.0018855	0.00119658	BACE1/NQO1/CASP3/CDK5R1/NQO2	5
GO:0050819	negative regulation of coagulation	5/168	57/18670	0.00015946	0.0018855	0.00119658	FAP/F2/ANXA5/PLAU/NOS3	5
GO:0071398	cellular response to fatty acid	5/168	57/18670	0.00015946	0.0018855	0.00119658	SRC/PPARG/AKR1C3/AKR1C2/NR1H4	5
GO:0051282	regulation of sequestering of calcium ion	7/168	128/18670	0.000159942	0.0018855	0.00119658	PDE4D/FKBP1A/F2/ANXA5/PDPK1/LCK/PRKACA	7
GO:0010634	positive regulation of epithelial cell migration	8/168	171/18670	0.000161309	0.00189564	0.00120301	TGFBR2/SRC/FGFR1/PDPK1/KDR/ADAM17/MET/NOS3	8
GO:0045737	positive regulation of cyclin-dependent protein serine/threonine kinase activity	4/168	31/18670	0.000164654	0.00192888	0.00122411	EGFR/SRC/ADAM17/CDK5R1	4
GO:0009914	hormone transport	11/168	322/18670	0.000165329	0.00193073	0.00122528	EGFR/DPP4/ANXA5/FGFR1/HADH/TTR/CYP19A1/PPARD/NR1H4/PTPN11/KIF5B	11
GO:0003206	cardiac chamber morphogenesis	7/168	129/18670	0.000167855	0.00194859	0.00123662	TGFBR2/FKBP1A/BMP7/RXRA/TGFBR1/NOS3/MDM2	7
GO:0030324	lung development	8/168	172/18670	0.000167901	0.00194859	0.00123662	EGFR/TGFBR2/PGR/FGFR1/THRB/MAPK1/NOS3/HSD11B1	8
GO:0014909	smooth muscle cell migration	6/168	91/18670	0.000172052	0.00199058	0.00126326	GSTP1/SRC/PLAU/PPARD/ACE/MDM2	6
GO:0031663	lipopolysaccharide-mediated signaling pathway	5/168	58/18670	0.000173245	0.0019982	0.0012681	HCK/MIF/MAPK14/MAPK1/NOS3	5
GO:0002526	acute inflammatory response	9/168	220/18670	0.000174204	0.00200278	0.001271	TREM1/GSTP1/F2/C1R/CFB/PPARG/APCS/APOA2/PIK3CG	9
GO:0001659	temperature homeostasis	8/168	173/18670	0.000174714	0.00200278	0.001271	NR1H2/NPR3/LCN2/ESRRG/HADH/ADAM17/FABP4/IGF1R	8
GO:0045833	negative regulation of lipid metabolic process	6/168	92/18670	0.0001827	0.00208792	0.00132504	PDE3B/AKR1C3/BMP2/APOA2/PIK3CG/NR1H4	6
GO:0046887	positive regulation of hormone secretion	7/168	131/18670	0.000184634	0.00209084	0.00132689	EGFR/FGFR1/CYP19A1/PPARD/NR1H4/PTPN11/KIF5B	7
GO:0051208	sequestering of calcium ion	7/168	131/18670	0.000184634	0.00209084	0.00132689	PDE4D/FKBP1A/F2/ANXA5/PDPK1/LCK/PRKACA	7
GO:0098754	detoxification	7/168	131/18670	0.000184634	0.00209084	0.00132689	GSTP1/DHFR/BMP7/GSR/NQO1/ALB/NOS3	7
GO:0008210	estrogen metabolic process	4/168	32/18670	0.000186862	0.00210333	0.00133482	HSD17B11/HSD17B1/CYP19A1/CYP2C8	4
GO:1901661	quinone metabolic process	4/168	32/18670	0.000186862	0.00210333	0.00133482	AKR1B1/AKR1C3/AKR1C2/AKR1C1	4
GO:0010518	positive regulation of phospholipase activity	5/168	59/18670	0.000187922	0.0021089	0.00133835	EGFR/ANG/ESR1/FGFR1/PDPK1	5
GO:0046677	response to antibiotic	11/168	327/18670	0.00018897	0.00211432	0.00134179	GSTP1/MAOB/LCN2/SRC/HSP90AA1/NQO1/PPP5C/CASP3/MET/TYMS/MDM2	11
GO:0006703	estrogen biosynthetic process	3/168	13/18670	0.000191559	0.00213052	0.00135208	HSD17B11/HSD17B1/CYP19A1	3
GO:0071872	cellular response to epinephrine stimulus	3/168	13/18670	0.000191559	0.00213052	0.00135208	PDE4B/PDE4D/PRKACA	3
GO:0003073	regulation of systemic arterial blood pressure	6/168	93/18670	0.000193862	0.00214974	0.00136427	PDE4D/CMA1/CES1/AR/NOS3/ACE	6
GO:0001936	regulation of endothelial cell proliferation	8/168	176/18670	0.000196529	0.00216008	0.00137083	ANG/FGFR1/PPARG/PDPK1/TGFBR1/BMP2/KDR/ADAM17	8
GO:0009408	response to heat	8/168	176/18670	0.000196529	0.00216008	0.00137083	HSPA8/HSP90AA1/MAPKAPK2/BAG1/MAPK1/NOS3/PRKACA/GSK3B	8
GO:0030323	respiratory tube development	8/168	176/18670	0.000196529	0.00216008	0.00137083	EGFR/TGFBR2/PGR/FGFR1/THRB/MAPK1/NOS3/HSD11B1	8
GO:0030595	leukocyte chemotaxis	9/168	224/18670	0.000199313	0.00218426	0.00138618	PDE4B/PDE4D/MIF/BST1/MAPK14/RAC2/CYP19A1/PIK3CG/ADAM17	9
GO:0001655	urogenital system development	11/168	330/18670	0.000204487	0.00223441	0.00141801	CA2/ESR1/AKR1B1/BMP7/FGFR1/AR/RXRA/TGFBR1/BMP2/CYP19A1/ACE	11
GO:1901216	positive regulation of neuron death	6/168	94/18670	0.000205556	0.00223954	0.00142126	BACE1/NQO1/CASP3/CDK5R1/NQO2/GSK3B	6
GO:0060603	mammary gland duct morphogenesis	4/168	33/18670	0.000211153	0.00228	0.00144694	ESR1/SRC/PGR/AR	4
GO:0030260	entry into host cell	7/168	134/18670	0.00021232	0.00228	0.00144694	EGFR/PPIA/SRC/DPP4/CTSB/APCS/MET	7
GO:0044409	entry into host	7/168	134/18670	0.00021232	0.00228	0.00144694	EGFR/PPIA/SRC/DPP4/CTSB/APCS/MET	7
GO:0051806	entry into cell of other organism involved in symbiotic interaction	7/168	134/18670	0.00021232	0.00228	0.00144694	EGFR/PPIA/SRC/DPP4/CTSB/APCS/MET	7
GO:0051828	entry into other organism involved in symbiotic interaction	7/168	134/18670	0.00021232	0.00228	0.00144694	EGFR/PPIA/SRC/DPP4/CTSB/APCS/MET	7
GO:0045787	positive regulation of cell cycle	12/168	389/18670	0.000215745	0.00231014	0.00146606	CHEK1/EGFR/FAP/CDK2/SRC/MIF/FGFR1/ADAM17/CDK5R1/PTPN11/PRKACA/MDM2	12
GO:0048771	tissue remodeling	8/168	179/18670	0.000220534	0.00234796	0.00149007	EGFR/CA2/SRC/RAC2/CTSK/NOS3/ACE/MDM2	8
GO:0051099	positive regulation of binding	8/168	179/18670	0.000220534	0.00234796	0.00149007	FKBP1A/PPARG/BMP2/MET/MMP8/GSK3B/ACE/HDAC8	8
GO:0060359	response to ammonium ion	7/168	135/18670	0.000222259	0.00235961	0.00149746	CCNA2/PPP5C/MAPK1/CASP3/CASP7/CDK5R1/MDM2	7
GO:0048010	vascular endothelial growth factor receptor signaling pathway	6/168	96/18670	0.000230608	0.00244131	0.00154931	SRC/HSP90AA1/PTPN1/MAPK14/MAPKAPK2/KDR	6
GO:0071868	cellular response to monoamine stimulus	4/168	34/18670	0.000237637	0.00248802	0.00157895	PDE4B/PDE4D/MAPK1/PRKACA	4
GO:0071870	cellular response to catecholamine stimulus	4/168	34/18670	0.000237637	0.00248802	0.00157895	PDE4B/PDE4D/MAPK1/PRKACA	4
GO:0045453	bone resorption	5/168	62/18670	0.000237683	0.00248802	0.00157895	EGFR/CA2/SRC/RAC2/CTSK	5
GO:0046824	positive regulation of nucleocytoplasmic transport	5/168	62/18670	0.000237683	0.00248802	0.00157895	MAPK14/MAPK1/PRKACA/GSK3B/MDM2	5
GO:0009214	cyclic nucleotide catabolic process	3/168	14/18670	0.000242193	0.00252509	0.00160247	PDE4B/PDE4D/PDE5A	3
GO:2001234	negative regulation of apoptotic signaling pathway	9/168	230/18670	0.000242576	0.00252509	0.00160247	GSTP1/SRC/MIF/PTPN1/AR/TGFBR1/CSNK2A1/NOS3/MDM2	9
GO:0034605	cellular response to heat	7/168	137/18670	0.000243264	0.00252521	0.00160255	HSPA8/HSP90AA1/MAPKAPK2/BAG1/MAPK1/PRKACA/GSK3B	7
GO:0015908	fatty acid transport	6/168	97/18670	0.000244004	0.00252588	0.00160298	PLA2G10/MIF/PPARG/PPARD/FABP4/ACE	6
GO:0008217	regulation of blood pressure	8/168	182/18670	0.000246894	0.00254874	0.00161749	NPR3/PDE4D/CMA1/CES1/PPARG/AR/NOS3/ACE	8
GO:0031647	regulation of protein stability	10/168	284/18670	0.000257879	0.00265481	0.0016848	PIM1/HSPA8/SRC/HSP90AA1/BMP2/APOA2/MAPK1/CASP3/HDAC8/MDM2	10
GO:0071312	cellular response to alkaloid	4/168	35/18670	0.000266428	0.00272587	0.00172989	CCNA2/CASP3/CASP7/MDM2	4
GO:1904031	positive regulation of cyclin-dependent protein kinase activity	4/168	35/18670	0.000266428	0.00272587	0.00172989	EGFR/SRC/ADAM17/CDK5R1	4
GO:0097305	response to alcohol	9/168	233/18670	0.00026697	0.00272587	0.00172989	GSTP1/TGFBR2/MAOB/PPARG/AKR1C3/TGFBR1/NQO1/AKR1C2/TYMS	9
GO:0062012	regulation of small molecule metabolic process	13/168	459/18670	0.000270996	0.00275944	0.0017512	NR1H2/SRC/PPARG/AKR1C3/CDA/NQO1/BMP2/NOS3/ME2/RORA/SEC14L2/NR1H4/GSK3B	13
GO:0070301	cellular response to hydrogen peroxide	6/168	99/18670	0.00027263	0.00276103	0.00175221	LCN2/SRC/NQO1/PPP5C/MET/MDM2	6
GO:0072527	pyrimidine-containing compound metabolic process	6/168	99/18670	0.00027263	0.00276103	0.00175221	DCK/TYMP/CDA/MAPK1/DHODH/TYMS	6
GO:0032768	regulation of monooxygenase activity	5/168	64/18670	0.000276032	0.00278792	0.00176927	EGFR/NPR3/DHFR/HSP90AA1/NOS3	5
GO:0006469	negative regulation of protein kinase activity	9/168	235/18670	0.000284337	0.00286407	0.0018176	GBA/GSTP1/BMP7/PTPN1/PDPK1/CASP3/FABP4/IGF1R/DUSP6	9
GO:0030301	cholesterol transport	6/168	100/18670	0.000287899	0.00289044	0.00183434	NR1H2/PLA2G10/CES1/PPARG/APOA2/AKR1C1	6
GO:0046394	carboxylic acid biosynthetic process	13/168	462/18670	0.000288503	0.00289044	0.00183434	MTAP/NR1H2/DHFR/BCAT2/MTHFD1/MIF/HK1/PAH/CBR1/AKR1C3/GALK1/NR1H4/CYP2C8	13
GO:0016053	organic acid biosynthetic process	13/168	463/18670	0.000294549	0.00294313	0.00186777	MTAP/NR1H2/DHFR/BCAT2/MTHFD1/MIF/HK1/PAH/CBR1/AKR1C3/GALK1/NR1H4/CYP2C8	13
GO:0022407	regulation of cell-cell adhesion	12/168	403/18670	0.00029776	0.00296728	0.0018831	PNP/TGFBR2/SRC/DPP4/PDE5A/BMP7/MAPK14/PDPK1/BMP2/CASP3/LCK/PTPN11	12
GO:0043101	purine-containing compound salvage	3/168	15/18670	0.000300743	0.0029811	0.00189187	PNP/MTAP/DCK	3
GO:2001028	positive regulation of endothelial cell chemotaxis	3/168	15/18670	0.000300743	0.0029811	0.00189187	FGFR1/KDR/MET	3
GO:0038127	ERBB signaling pathway	7/168	142/18670	0.000302835	0.0029939	0.00189999	EGFR/SRC/HSP90AA1/PDPK1/MAPK1/ADAM17/PTPN11	7
GO:0003015	heart process	10/168	290/18670	0.000304575	0.00300315	0.00190587	PDE4B/PDE4D/SRC/PDE5A/THRB/PIK3CG/NOS3/PRKACA/ACE/MDM2	10
GO:0043254	regulation of protein complex assembly	13/168	467/18670	0.000319831	0.00314306	0.00199466	GBA/HCK/HSPA8/ESR1/SRC/HSP90AA1/MMP3/ALB/MET/CDK5R1/PTPN11/WAS/GSK3B	13
GO:0000079	regulation of cyclin-dependent protein serine/threonine kinase activity	6/168	102/18670	0.000320446	0.00314306	0.00199466	EGFR/SRC/CCNA2/CASP3/ADAM17/CDK5R1	6
GO:0001935	endothelial cell proliferation	8/168	191/18670	0.000341875	0.00332969	0.00211309	ANG/FGFR1/PPARG/PDPK1/TGFBR1/BMP2/KDR/ADAM17	8
GO:0048662	negative regulation of smooth muscle cell proliferation	5/168	67/18670	0.000342138	0.00332969	0.00211309	GSTP1/ANG/NPR3/PPARG/PPARD	5
GO:0042593	glucose homeostasis	9/168	241/18670	0.000342146	0.00332969	0.00211309	PYGL/CMA1/HK1/PPARG/NR1H4/PTPN11/PRKACA/IGF1R/KIF5B	9
GO:0033500	carbohydrate homeostasis	9/168	242/18670	0.000352665	0.00340215	0.00215908	PYGL/CMA1/HK1/PPARG/NR1H4/PTPN11/PRKACA/IGF1R/KIF5B	9
GO:1901136	carbohydrate derivative catabolic process	8/168	192/18670	0.000354052	0.00340215	0.00215908	GBA/PNP/PDE4B/CHIT1/PDE4D/PDE5A/TYMP/CDA	8
GO:0014812	muscle cell migration	6/168	104/18670	0.00035581	0.00340215	0.00215908	GSTP1/SRC/PLAU/PPARD/ACE/MDM2	6
GO:0046822	regulation of nucleocytoplasmic transport	6/168	104/18670	0.00035581	0.00340215	0.00215908	MAPK14/MAPK1/PTPN11/PRKACA/GSK3B/MDM2	6
GO:0002224	toll-like receptor signaling pathway	7/168	146/18670	0.00035848	0.00340215	0.00215908	ESR1/CTSB/CTSS/PDPK1/CTSK/MAPKAPK2/NR1H4	7
GO:0042542	response to hydrogen peroxide	7/168	146/18670	0.00035848	0.00340215	0.00215908	LCN2/SRC/NQO1/PPP5C/CASP3/MET/MDM2	7
GO:0009266	response to temperature stimulus	9/168	243/18670	0.000363449	0.00340215	0.00215908	HSPA8/HSP90AA1/PPARG/MAPKAPK2/BAG1/MAPK1/NOS3/PRKACA/GSK3B	9
GO:0071242	cellular response to ammonium ion	5/168	68/18670	0.000366634	0.00340215	0.00215908	CCNA2/MAPK1/CASP3/CASP7/CDK5R1	5
GO:0002739	regulation of cytokine secretion involved in immune response	3/168	16/18670	0.000367703	0.00340215	0.00215908	HK1/MAPK14/APOA2	3
GO:0010885	regulation of cholesterol storage	3/168	16/18670	0.000367703	0.00340215	0.00215908	NR1H2/PPARG/PPARD	3
GO:0042447	hormone catabolic process	3/168	16/18670	0.000367703	0.00340215	0.00215908	HSD17B11/CYP19A1/ACE	3
GO:0042448	progesterone metabolic process	3/168	16/18670	0.000367703	0.00340215	0.00215908	AKR1C3/AKR1C2/AKR1C1	3
GO:0055119	relaxation of cardiac muscle	3/168	16/18670	0.000367703	0.00340215	0.00215908	PDE4B/PDE4D/PDE5A	3
GO:0071732	cellular response to nitric oxide	3/168	16/18670	0.000367703	0.00340215	0.00215908	CDK2/CCNA2/MMP3	3
GO:0071871	response to epinephrine	3/168	16/18670	0.000367703	0.00340215	0.00215908	PDE4B/PDE4D/PRKACA	3
GO:1903522	regulation of blood circulation	10/168	297/18670	0.000367793	0.00340215	0.00215908	EGFR/PDE4B/PDE4D/PDE5A/THRB/PIK3CG/NOS3/PRKACA/ACE/MDM2	10
GO:0046825	regulation of protein export from nucleus	4/168	38/18670	0.0003678	0.00340215	0.00215908	PTPN11/PRKACA/GSK3B/MDM2	4
GO:0060045	positive regulation of cardiac muscle cell proliferation	4/168	38/18670	0.0003678	0.00340215	0.00215908	PIM1/MAPK14/FGFR1/MAPK1	4
GO:0071867	response to monoamine	4/168	38/18670	0.0003678	0.00340215	0.00215908	PDE4B/PDE4D/MAPK1/PRKACA	4
GO:0071869	response to catecholamine	4/168	38/18670	0.0003678	0.00340215	0.00215908	PDE4B/PDE4D/MAPK1/PRKACA	4
GO:0015909	long-chain fatty acid transport	5/168	69/18670	0.000392432	0.00361909	0.00229675	PLA2G10/MIF/PPARG/FABP4/ACE	5
GO:0042136	neurotransmitter biosynthetic process	6/168	106/18670	0.000394158	0.00361909	0.00229675	HSP90AA1/PAH/NQO1/NOS3/MMP8/RORA	6
GO:1904029	regulation of cyclin-dependent protein kinase activity	6/168	106/18670	0.000394158	0.00361909	0.00229675	EGFR/SRC/CCNA2/CASP3/ADAM17/CDK5R1	6
GO:0001558	regulation of cell growth	12/168	416/18670	0.000396287	0.00362971	0.00230349	ESR2/EGFR/RTN4R/F2/PPARG/CDA/TGFBR1/CSNK2A1/ADAM17/PPARD/CDK5R1/GSK3B	12
GO:0070372	regulation of ERK1 and ERK2 cascade	10/168	300/18670	0.000398054	0.00363699	0.00230811	GSTP1/EGFR/SRC/MIF/PTPN1/BMP2/KDR/NQO2/PTPN11/DUSP6	10
GO:0009267	cellular response to starvation	7/168	149/18670	0.000405363	0.00369473	0.00234476	GBA/HSPA8/CTSV/AKR1C3/MAPK8/ALB/MAPK1	7
GO:0010517	regulation of phospholipase activity	5/168	70/18670	0.000419578	0.003815	0.00242108	EGFR/ANG/ESR1/FGFR1/PDPK1	5
GO:0008203	cholesterol metabolic process	7/168	150/18670	0.000422036	0.00382803	0.00242935	GBA/CES1/RXRA/APOA2/PPARD/SEC14L2/NR1H4	7
GO:0015711	organic anion transport	13/168	482/18670	0.000431827	0.00390736	0.00247969	CA2/CA1/CA12/PLA2G10/MIF/PPARG/RXRA/APOA2/PPARD/AKR1C1/FABP4/NR1H4/ACE	13
GO:0019318	hexose metabolic process	9/168	249/18670	0.000434026	0.00391363	0.00248367	SRC/AKR1B1/HK1/MAPK14/SORD/PPARD/GALK1/RORA/GSK3B	9
GO:0060541	respiratory system development	8/168	198/18670	0.000434755	0.00391363	0.00248367	EGFR/TGFBR2/PGR/FGFR1/THRB/MAPK1/NOS3/HSD11B1	8
GO:0071156	regulation of cell cycle arrest	6/168	108/18670	0.000435662	0.00391363	0.00248367	FAP/CDK2/MIF/CDK5R1/PRKACA/MDM2	6
GO:1903169	regulation of calcium ion transmembrane transport	7/168	151/18670	0.000439253	0.00393642	0.00249813	PDE4B/PDE4D/FKBP1A/F2/PDPK1/PIK3CG/PRKACA	7
GO:0032460	negative regulation of protein oligomerization	3/168	17/18670	0.000443552	0.00396544	0.00251655	GBA/SRC/ALB	3
GO:0001990	regulation of systemic arterial blood pressure by hormone	4/168	40/18670	0.000449049	0.00398598	0.00252959	CMA1/CES1/NOS3/ACE	4
GO:0009187	cyclic nucleotide metabolic process	4/168	40/18670	0.000449049	0.00398598	0.00252959	PDE4B/PDE4D/PDE5A/RORA	4
GO:0042026	protein refolding	4/168	40/18670	0.000449049	0.00398598	0.00252959	PPIA/HSPA8/FKBP1A/HSP90AA1	4
GO:0016202	regulation of striated muscle tissue development	7/168	152/18670	0.000457026	0.00404315	0.00256587	TGFBR2/PIM1/MAPK14/FGFR1/TGFBR1/BMP2/MAPK1	7
GO:0021761	limbic system development	6/168	109/18670	0.000457654	0.00404315	0.00256587	FGFR1/CASP3/CDK6/CDK5R1/GSK3B/KIF5B	6
GO:0061180	mammary gland epithelium development	5/168	72/18670	0.000478095	0.00421377	0.00267415	ESR1/SRC/PGR/AR/MAPK1	5
GO:0042572	retinol metabolic process	4/168	41/18670	0.00049413	0.00434486	0.00275734	AKR1B1/AKR1C3/TTR/ADH1B	4
GO:1901861	regulation of muscle tissue development	7/168	155/18670	0.000513816	0.00450735	0.00286046	TGFBR2/PIM1/MAPK14/FGFR1/TGFBR1/BMP2/MAPK1	7
GO:0010878	cholesterol storage	3/168	18/18670	0.000528755	0.00461518	0.00292889	NR1H2/PPARG/PPARD	3
GO:0015918	sterol transport	6/168	112/18670	0.000528856	0.00461518	0.00292889	NR1H2/PLA2G10/CES1/PPARG/APOA2/AKR1C1	6
GO:0002573	myeloid leukocyte differentiation	8/168	204/18670	0.000529814	0.00461518	0.00292889	TGFBR2/CA2/SRC/MAPK14/PPARG/APCS/CDK6/ESRRA	8
GO:0048634	regulation of muscle organ development	7/168	156/18670	0.000533947	0.00464037	0.00294488	TGFBR2/PIM1/MAPK14/FGFR1/TGFBR1/BMP2/MAPK1	7
GO:0034612	response to tumor necrosis factor	10/168	312/18670	0.000540652	0.0046717	0.00296476	GBA/GSTP1/LCN2/MAPK14/MAPK1/CASP3/ADAM17/FABP4/RORA/NR1H4	10
GO:0046879	hormone secretion	10/168	312/18670	0.000540652	0.0046717	0.00296476	EGFR/DPP4/ANXA5/FGFR1/HADH/CYP19A1/PPARD/NR1H4/PTPN11/KIF5B	10
GO:1900076	regulation of cellular response to insulin stimulus	5/168	74/18670	0.000542552	0.0046717	0.00296476	SRC/PTPN1/NR1H4/PTPN11/ESRRA	5
GO:1901616	organic hydroxy compound catabolic process	5/168	74/18670	0.000542552	0.0046717	0.00296476	MAOB/AKR1C3/SORD/SULT2A1/IMPA1	5
GO:0033673	negative regulation of kinase activity	9/168	257/18670	0.000545332	0.00468484	0.0029731	GBA/GSTP1/BMP7/PTPN1/PDPK1/CASP3/FABP4/IGF1R/DUSP6	9
GO:0006914	autophagy	13/168	496/18670	0.000564874	0.00483051	0.00306554	GBA/HSPA8/SRC/HSP90AA1/CTSK/MAPK8/CSNK2A1/KDR/CASP3/MET/CDK5R1/PRKACA/GSK3B	13
GO:0061919	process utilizing autophagic mechanism	13/168	496/18670	0.000564874	0.00483051	0.00306554	GBA/HSPA8/SRC/HSP90AA1/CTSK/MAPK8/CSNK2A1/KDR/CASP3/MET/CDK5R1/PRKACA/GSK3B	13
GO:0050863	regulation of T cell activation	10/168	314/18670	0.0005681	0.00484701	0.00307602	PNP/TGFBR2/SRC/DPP4/PDE5A/PDPK1/RAC2/CASP3/LCK/PTPN11	10
GO:0002688	regulation of leukocyte chemotaxis	6/168	114/18670	0.000580915	0.00494505	0.00313824	MIF/BST1/MAPK14/RAC2/CYP19A1/ADAM17	6
GO:0070588	calcium ion transmembrane transport	10/168	315/18670	0.000582252	0.00494517	0.00313831	PDE4B/PDE4D/FKBP1A/F2/ANXA5/PDPK1/NCS1/PIK3CG/LCK/PRKACA	10
GO:0006692	prostanoid metabolic process	4/168	43/18670	0.000593806	0.00496432	0.00315046	MIF/CBR1/AKR1C3/AKR1C2	4
GO:0006693	prostaglandin metabolic process	4/168	43/18670	0.000593806	0.00496432	0.00315046	MIF/CBR1/AKR1C3/AKR1C2	4
GO:0010863	positive regulation of phospholipase C activity	4/168	43/18670	0.000593806	0.00496432	0.00315046	EGFR/ANG/ESR1/FGFR1	4
GO:0031279	regulation of cyclase activity	4/168	43/18670	0.000593806	0.00496432	0.00315046	NPR3/MAPK14/MAPK8/NOS3	4
GO:0032459	regulation of protein oligomerization	4/168	43/18670	0.000593806	0.00496432	0.00315046	GBA/SRC/MMP3/ALB	4
GO:0071364	cellular response to epidermal growth factor stimulus	4/168	43/18670	0.000593806	0.00496432	0.00315046	GSTP1/EGFR/PDPK1/PTPN11	4
GO:1901658	glycosyl compound catabolic process	4/168	43/18670	0.000593806	0.00496432	0.00315046	GBA/PNP/TYMP/CDA	4
GO:0002673	regulation of acute inflammatory response	7/168	159/18670	0.000598135	0.00498935	0.00316635	GSTP1/F2/C1R/CFB/PPARG/APCS/PIK3CG	7
GO:0090276	regulation of peptide hormone secretion	8/168	208/18670	0.00060206	0.00501091	0.00318003	EGFR/DPP4/ANXA5/HADH/PPARD/NR1H4/PTPN11/KIF5B	8
GO:0060411	cardiac septum morphogenesis	5/168	76/18670	0.000613329	0.00509336	0.00323235	TGFBR2/BMP7/TGFBR1/NOS3/MDM2	5
GO:0071229	cellular response to acid chemical	8/168	209/18670	0.000621312	0.00510063	0.00323697	EGFR/SRC/PPARG/AKR1C3/AKR1C2/KDR/AKR1C1/NR1H4	8
GO:0001991	regulation of systemic arterial blood pressure by circulatory renin-angiotensin	3/168	19/18670	0.000623759	0.00510063	0.00323697	CMA1/CES1/ACE	3
GO:0010888	negative regulation of lipid storage	3/168	19/18670	0.000623759	0.00510063	0.00323697	NR1H2/PPARG/PPARD	3
GO:0033189	response to vitamin A	3/168	19/18670	0.000623759	0.00510063	0.00323697	PPARG/PPARD/TYMS	3
GO:0046653	tetrahydrofolate metabolic process	3/168	19/18670	0.000623759	0.00510063	0.00323697	DHFR/MTHFD1/TYMS	3
GO:0071731	response to nitric oxide	3/168	19/18670	0.000623759	0.00510063	0.00323697	CDK2/CCNA2/MMP3	3
GO:1902170	cellular response to reactive nitrogen species	3/168	19/18670	0.000623759	0.00510063	0.00323697	CDK2/CCNA2/MMP3	3
GO:0097529	myeloid leukocyte migration	8/168	210/18670	0.000641058	0.00523064	0.00331948	PDE4B/PDE4D/MIF/BST1/MAPK14/RAC2/CYP19A1/PIK3CG	8
GO:0006195	purine nucleotide catabolic process	4/168	44/18670	0.000648642	0.00526951	0.00334414	PNP/PDE4B/PDE4D/PDE5A	4
GO:0010463	mesenchymal cell proliferation	4/168	44/18670	0.000648642	0.00526951	0.00334414	TGFBR2/BMP7/FGFR1/BMP2	4
GO:0006809	nitric oxide biosynthetic process	5/168	77/18670	0.000651208	0.00527888	0.00335009	HSP90AA1/NQO1/NOS3/MMP8/RORA	5
GO:0007568	aging	10/168	321/18670	0.00067343	0.0054472	0.00345691	CHEK1/TGFBR2/PDE4D/MIF/CTSV/MAPK14/NQO1/MAPK1/CDK6/TYMS	10
GO:0045089	positive regulation of innate immune response	11/168	381/18670	0.000686532	0.00554119	0.00351655	HCK/ICAM2/ESR1/SRC/CTSB/CTSS/PDPK1/CTSK/MAPKAPK2/NR1H4/PRKACA	11
GO:0043407	negative regulation of MAP kinase activity	5/168	78/18670	0.000690812	0.00556372	0.00353085	GBA/GSTP1/BMP7/PTPN1/DUSP6	5
GO:1900274	regulation of phospholipase C activity	4/168	45/18670	0.000706972	0.00568162	0.00360568	EGFR/ANG/ESR1/FGFR1	4
GO:0001952	regulation of cell-matrix adhesion	6/168	119/18670	0.000728535	0.0058211	0.00369419	SRC/BST1/PLAU/KDR/CDK6/GSK3B	6
GO:0002374	cytokine secretion involved in immune response	3/168	20/18670	0.000729001	0.0058211	0.00369419	HK1/MAPK14/APOA2	3
GO:0003323	type B pancreatic cell development	3/168	20/18670	0.000729001	0.0058211	0.00369419	PDPK1/CDK6/GSK3B	3
GO:0030193	regulation of blood coagulation	5/168	79/18670	0.000732191	0.0058217	0.00369457	FAP/F2/ANXA5/PLAU/NOS3	5
GO:0043536	positive regulation of blood vessel endothelial cell migration	5/168	79/18670	0.000732191	0.0058217	0.00369457	FGFR1/PDPK1/KDR/ADAM17/NOS3	5
GO:0031334	positive regulation of protein complex assembly	9/168	268/18670	0.000735648	0.00583677	0.00370413	HCK/ESR1/SRC/HSP90AA1/MMP3/MET/CDK5R1/WAS/GSK3B	9
GO:0032388	positive regulation of intracellular transport	8/168	215/18670	0.000747538	0.00591854	0.00375603	MAPK14/RAC2/MAPK1/CDK5R1/PRKACA/GSK3B/KIF5B/MDM2	8
GO:0010883	regulation of lipid storage	4/168	46/18670	0.000768918	0.00606213	0.00384715	NR1H2/PLA2G10/PPARG/PPARD	4
GO:0032369	negative regulation of lipid transport	4/168	46/18670	0.000768918	0.00606213	0.00384715	NR1H2/PLA2G10/APOA2/PTPN11	4
GO:1900046	regulation of hemostasis	5/168	80/18670	0.000775394	0.00610031	0.00387139	FAP/F2/ANXA5/PLAU/NOS3	5
GO:0044242	cellular lipid catabolic process	8/168	217/18670	0.000793927	0.006233	0.00395559	GBA/CRAT/HADH/AKR1C3/APOA2/PIK3CG/PPARD/FABP4	8
GO:1901568	fatty acid derivative metabolic process	7/168	167/18670	0.000799643	0.00626471	0.00397572	PLA2G10/MIF/CBR1/AKR1C3/MAPKAPK2/AKR1C2/CYP2C8	7
GO:0010001	glial cell differentiation	8/168	218/18670	0.000817975	0.00638157	0.00404988	GSTP1/EGFR/F2/PPARG/BMP2/MAPK1/CDK6/PTPN11	8
GO:0019722	calcium-mediated signaling	8/168	218/18670	0.000817975	0.00638157	0.00404988	EGFR/PDE4D/FKBP1A/BST1/PDPK1/KDR/PRKACA/GSK3B	8
GO:0021766	hippocampus development	5/168	81/18670	0.000820473	0.00638772	0.00405378	CASP3/CDK6/CDK5R1/GSK3B/KIF5B	5
GO:1903409	reactive oxygen species biosynthetic process	6/168	122/18670	0.00083009	0.00644916	0.00409277	MAOB/HSP90AA1/NQO1/NOS3/MMP8/RORA	6
GO:0035722	interleukin-12-mediated signaling pathway	4/168	47/18670	0.000834603	0.00645737	0.00409799	MTAP/PPIA/CA1/MIF	4
GO:0048806	genitalia development	4/168	47/18670	0.000834603	0.00645737	0.00409799	ESR1/AR/CYP19A1/PTPN11	4
GO:0046827	positive regulation of protein export from nucleus	3/168	21/18670	0.000844902	0.00652355	0.00413998	PRKACA/GSK3B/MDM2	3
GO:0071214	cellular response to abiotic stimulus	10/168	331/18670	0.000851464	0.00654716	0.00415497	CHEK1/EGFR/AKR1B1/MAPK10/MAPK14/MAPK8/FNTA/CASP3/PTPN11/MDM2	10
GO:0104004	cellular response to environmental stimulus	10/168	331/18670	0.000851464	0.00654716	0.00415497	CHEK1/EGFR/AKR1B1/MAPK10/MAPK14/MAPK8/FNTA/CASP3/PTPN11/MDM2	10
GO:0032943	mononuclear cell proliferation	9/168	274/18670	0.000860391	0.00658895	0.00418149	PNP/TGFBR2/PDE5A/MIF/BST1/RAC2/CASP3/PIK3CG/ACE	9
GO:0071621	granulocyte chemotaxis	6/168	123/18670	0.00086626	0.00658895	0.00418149	PDE4B/PDE4D/BST1/MAPK14/RAC2/PIK3CG	6
GO:0046209	nitric oxide metabolic process	5/168	82/18670	0.000867477	0.00658895	0.00418149	HSP90AA1/NQO1/NOS3/MMP8/RORA	5
GO:0051279	regulation of release of sequestered calcium ion into cytosol	5/168	82/18670	0.000867477	0.00658895	0.00418149	PDE4D/FKBP1A/F2/PDPK1/PRKACA	5
GO:0055117	regulation of cardiac muscle contraction	5/168	82/18670	0.000867477	0.00658895	0.00418149	PDE4B/PDE4D/PDE5A/PIK3CG/PRKACA	5
GO:0071158	positive regulation of cell cycle arrest	5/168	82/18670	0.000867477	0.00658895	0.00418149	FAP/CDK2/CDK5R1/PRKACA/MDM2	5
GO:0019218	regulation of steroid metabolic process	6/168	124/18670	0.000903633	0.00677115	0.00429711	AKR1C3/BMP2/APOA2/RORA/SEC14L2/NR1H4	6
GO:0019751	polyol metabolic process	6/168	124/18670	0.000903633	0.00677115	0.00429711	GBA/DHFR/AKR1B1/SORD/GALK1/IMPA1	6
GO:0051209	release of sequestered calcium ion into cytosol	6/168	124/18670	0.000903633	0.00677115	0.00429711	PDE4D/FKBP1A/F2/PDPK1/LCK/PRKACA	6
GO:0051972	regulation of telomerase activity	4/168	48/18670	0.000904148	0.00677115	0.00429711	SRC/HSP90AA1/PPARG/MAPK1	4
GO:0055023	positive regulation of cardiac muscle tissue growth	4/168	48/18670	0.000904148	0.00677115	0.00429711	PIM1/MAPK14/FGFR1/MAPK1	4
GO:0101023	vascular endothelial cell proliferation	4/168	48/18670	0.000904148	0.00677115	0.00429711	FGFR1/PPARG/PDPK1/ADAM17	4
GO:1905562	regulation of vascular endothelial cell proliferation	4/168	48/18670	0.000904148	0.00677115	0.00429711	FGFR1/PPARG/PDPK1/ADAM17	4
GO:0003205	cardiac chamber development	7/168	171/18670	0.000918741	0.00686304	0.00435543	TGFBR2/FKBP1A/BMP7/RXRA/TGFBR1/NOS3/MDM2	7
GO:0070663	regulation of leukocyte proliferation	8/168	222/18670	0.000920093	0.00686304	0.00435543	PNP/GSTP1/TGFBR2/PDE5A/MIF/BST1/RAC2/CASP3	8
GO:0060485	mesenchyme development	9/168	278/18670	0.000952736	0.00709238	0.00450097	TGFBR2/BMP7/FGFR1/TGFBR1/BMP2/MAPK1/NOS3/GSK3B/MDM2	9
GO:0050818	regulation of coagulation	5/168	84/18670	0.000967469	0.00714936	0.00453714	FAP/F2/ANXA5/PLAU/NOS3	5
GO:0001759	organ induction	3/168	22/18670	0.00097187	0.00714936	0.00453714	FGFR1/AR/BMP2	3
GO:0031281	positive regulation of cyclase activity	3/168	22/18670	0.00097187	0.00714936	0.00453714	MAPK14/MAPK8/NOS3	3
GO:0046628	positive regulation of insulin receptor signaling pathway	3/168	22/18670	0.00097187	0.00714936	0.00453714	SRC/NR1H4/PTPN11	3
GO:0060065	uterus development	3/168	22/18670	0.00097187	0.00714936	0.00453714	ESR1/SRC/CYP19A1	3
GO:0071379	cellular response to prostaglandin stimulus	3/168	22/18670	0.00097187	0.00714936	0.00453714	PPARG/AKR1C3/AKR1C2	3
GO:0010712	regulation of collagen metabolic process	4/168	49/18670	0.000977677	0.00714986	0.00453745	FAP/F2/PPARG/PPARD	4
GO:0043124	negative regulation of I-kappaB kinase/NF-kappaB signaling	4/168	49/18670	0.000977677	0.00714986	0.00453745	GSTP1/ESR1/RORA/NR1H4	4
GO:0071349	cellular response to interleukin-12	4/168	49/18670	0.000977677	0.00714986	0.00453745	MTAP/PPIA/CA1/MIF	4
GO:0060047	heart contraction	9/168	280/18670	0.00100184	0.00730789	0.00463774	PDE4B/PDE4D/PDE5A/THRB/PIK3CG/NOS3/PRKACA/ACE/MDM2	9
GO:0007160	cell-matrix adhesion	8/168	225/18670	0.0010032	0.00730789	0.00463774	SRC/BST1/PLAU/PDPK1/ITGAL/KDR/CDK6/GSK3B	8
GO:2001057	reactive nitrogen species metabolic process	5/168	85/18670	0.00102056	0.00741991	0.00470883	HSP90AA1/NQO1/NOS3/MMP8/RORA	5
GO:0001819	positive regulation of cytokine production	12/168	464/18670	0.00103175	0.00748668	0.0047512	PDE4B/PDE4D/SRC/MIF/HK1/MAPK14/MAPKAPK2/APOA2/ADAM17/MMP8/RORA/PTPN11	12
GO:0046165	alcohol biosynthetic process	7/168	175/18670	0.00105141	0.00761331	0.00483157	GBA/DHFR/AKR1B1/CES1/BMP2/IMPA1/SEC14L2	7
GO:0010718	positive regulation of epithelial to mesenchymal transition	4/168	50/18670	0.00105531	0.00761331	0.00483157	TGFBR2/BMP7/TGFBR1/BMP2	4
GO:0070671	response to interleukin-12	4/168	50/18670	0.00105531	0.00761331	0.00483157	MTAP/PPIA/CA1/MIF	4
GO:0010595	positive regulation of endothelial cell migration	6/168	128/18670	0.0010657	0.00767345	0.00486974	FGFR1/PDPK1/KDR/ADAM17/MET/NOS3	6
GO:0045785	positive regulation of cell adhesion	11/168	403/18670	0.00108371	0.00778811	0.0049425	PNP/TGFBR2/SRC/DPP4/BMP7/PDPK1/KDR/LCK/CDK6/PTPN11/GSK3B	11
GO:0006639	acylglycerol metabolic process	6/168	129/18670	0.0011095	0.00793343	0.00503472	NR1H2/ANG/APOA2/PIK3CG/FABP4/PTPN11	6
GO:0019400	alditol metabolic process	3/168	23/18670	0.0011103	0.00793343	0.00503472	AKR1B1/SORD/GALK1	3
GO:0050995	negative regulation of lipid catabolic process	3/168	23/18670	0.0011103	0.00793343	0.00503472	PDE3B/APOA2/PIK3CG	3
GO:0001959	regulation of cytokine-mediated signaling pathway	7/168	177/18670	0.00112316	0.00800998	0.0050833	GSTP1/NR1H2/PTPN1/PPARG/ADAM17/NR1H4/PTPN11	7
GO:0001892	embryonic placenta development	5/168	87/18670	0.0011332	0.00804851	0.00510775	EGFR/BMP7/ST14/MAPK1/TTPA	5
GO:0006213	pyrimidine nucleoside metabolic process	4/168	51/18670	0.00113717	0.00804851	0.00510775	DCK/TYMP/CDA/DHODH	4
GO:0019369	arachidonic acid metabolic process	4/168	51/18670	0.00113717	0.00804851	0.00510775	PLA2G10/CBR1/AKR1C3/CYP2C8	4
GO:0072523	purine-containing compound catabolic process	4/168	51/18670	0.00113717	0.00804851	0.00510775	PNP/PDE4B/PDE4D/PDE5A	4
GO:0003231	cardiac ventricle development	6/168	130/18670	0.00115466	0.00814146	0.00516674	TGFBR2/FKBP1A/RXRA/TGFBR1/NOS3/MDM2	6
GO:0006638	neutral lipid metabolic process	6/168	130/18670	0.00115466	0.00814146	0.00516674	NR1H2/ANG/APOA2/PIK3CG/FABP4/PTPN11	6
GO:0044262	cellular carbohydrate metabolic process	9/168	286/18670	0.00116161	0.00817502	0.00518804	SRC/AKR1B1/PYGL/HK1/SORD/GALK1/IMPA1/RORA/GSK3B	9
GO:0003179	heart valve morphogenesis	4/168	52/18670	0.00122338	0.00857746	0.00544344	TGFBR2/BMP2/NOS3/MDM2	4
GO:0060421	positive regulation of heart growth	4/168	52/18670	0.00122338	0.00857746	0.00544344	PIM1/MAPK14/FGFR1/MAPK1	4
GO:0043534	blood vessel endothelial cell migration	7/168	180/18670	0.00123793	0.00864699	0.00548756	FGFR1/PPARG/PDPK1/EPHB4/KDR/ADAM17/NOS3	7
GO:1901796	regulation of signal transduction by p53 class mediator	7/168	180/18670	0.00123793	0.00864699	0.00548756	CHEK1/CDK2/MIF/MAPK14/CSNK2A1/CDK5R1/MDM2	7
GO:0070997	neuron death	10/168	348/18670	0.00124212	0.00866007	0.00549586	GBA/BACE1/PDPK1/NQO1/THRB/PPP5C/CASP3/CDK5R1/NQO2/GSK3B	10
GO:0030518	intracellular steroid hormone receptor signaling pathway	6/168	132/18670	0.00124921	0.00869141	0.00551575	ESR2/ESR1/SRC/PGR/AR/PPP5C	6
GO:0003181	atrioventricular valve morphogenesis	3/168	24/18670	0.00126057	0.00869141	0.00551575	TGFBR2/BMP2/MDM2	3
GO:0003272	endocardial cushion formation	3/168	24/18670	0.00126057	0.00869141	0.00551575	TGFBR2/BMP7/TGFBR1	3
GO:0010288	response to lead ion	3/168	24/18670	0.00126057	0.00869141	0.00551575	ANXA5/BACE1/PPP5C	3
GO:1905564	positive regulation of vascular endothelial cell proliferation	3/168	24/18670	0.00126057	0.00869141	0.00551575	FGFR1/PDPK1/ADAM17	3
GO:2001026	regulation of endothelial cell chemotaxis	3/168	24/18670	0.00126057	0.00869141	0.00551575	FGFR1/KDR/MET	3
GO:0007178	transmembrane receptor protein serine/threonine kinase signaling pathway	10/168	349/18670	0.00126902	0.00873359	0.00554252	TGFBR2/SRC/FKBP1A/BMP7/MAPK14/PDPK1/TGFBR1/BMP2/FNTA/ADAM17	10
GO:0042063	gliogenesis	9/168	290/18670	0.00127914	0.00878702	0.00557643	GSTP1/EGFR/F2/PPARG/BMP2/MAPK1/CDK6/CDK5R1/PTPN11	9
GO:0010632	regulation of epithelial cell migration	9/168	291/18670	0.00130997	0.00896587	0.00568993	TGFBR2/SRC/FGFR1/PPARG/PDPK1/KDR/ADAM17/MET/NOS3	9
GO:0071356	cellular response to tumor necrosis factor	9/168	291/18670	0.00130997	0.00896587	0.00568993	GBA/GSTP1/LCN2/MAPK14/MAPK1/ADAM17/FABP4/RORA/NR1H4	9
GO:0046849	bone remodeling	5/168	90/18670	0.00131907	0.00901166	0.00571899	EGFR/CA2/SRC/RAC2/CTSK	5
GO:0005996	monosaccharide metabolic process	9/168	292/18670	0.0013414	0.00914749	0.00580519	SRC/AKR1B1/HK1/MAPK14/SORD/PPARD/GALK1/RORA/GSK3B	9
GO:0007050	cell cycle arrest	8/168	237/18670	0.00139772	0.00951417	0.00603789	FAP/CDK2/MIF/TGFBR1/CDK6/CDK5R1/PRKACA/MDM2	8
GO:0050921	positive regulation of chemotaxis	6/168	135/18670	0.00140201	0.0095164	0.00603931	MAPK14/FGFR1/RAC2/KDR/ADAM17/MET	6
GO:0006584	catecholamine metabolic process	4/168	54/18670	0.00140935	0.0095164	0.00603931	MAOB/AKR1B1/PAH/PNMT	4
GO:0009712	catechol-containing compound metabolic process	4/168	54/18670	0.00140935	0.0095164	0.00603931	MAOB/AKR1B1/PAH/PNMT	4
GO:0046164	alcohol catabolic process	4/168	54/18670	0.00140935	0.0095164	0.00603931	AKR1C3/SORD/SULT2A1/IMPA1	4
GO:0031589	cell-substrate adhesion	10/168	354/18670	0.00141078	0.0095164	0.00603931	SRC/BST1/PLAU/PDPK1/RAC2/ITGAL/KDR/PPARD/CDK6/GSK3B	10
GO:0002068	glandular epithelial cell development	3/168	25/18670	0.00142305	0.00954747	0.00605902	PDPK1/CDK6/GSK3B	3
GO:0003309	type B pancreatic cell differentiation	3/168	25/18670	0.00142305	0.00954747	0.00605902	PDPK1/CDK6/GSK3B	3
GO:0060571	morphogenesis of an epithelial fold	3/168	25/18670	0.00142305	0.00954747	0.00605902	EGFR/BMP7/AR	3
GO:0022900	electron transport chain	7/168	186/18670	0.00149494	0.0100118	0.00635372	MAOB/AKR1B1/GSR/NQO1/CYP19A1/ME2/NQO2	7
GO:0051249	regulation of lymphocyte activation	12/168	485/18670	0.00150212	0.0100363	0.00636926	PNP/TGFBR2/SRC/DPP4/PDE5A/MIF/BST1/PDPK1/RAC2/CASP3/LCK/PTPN11	12
GO:0043030	regulation of macrophage activation	4/168	55/18670	0.00150934	0.0100363	0.00636926	PLA2G10/MIF/MMP8/RORA	4
GO:0046456	icosanoid biosynthetic process	4/168	55/18670	0.00150934	0.0100363	0.00636926	MIF/CBR1/AKR1C3/CYP2C8	4
GO:0061098	positive regulation of protein tyrosine kinase activity	4/168	55/18670	0.00150934	0.0100363	0.00636926	SRC/PTPN1/ADAM17/ACE	4
GO:0050663	cytokine secretion	8/168	240/18670	0.00151343	0.0100456	0.00637517	PNP/SRC/MIF/HK1/MAPK14/APOA2/MMP8/NR1H4	8
GO:0038093	Fc receptor signaling pathway	8/168	241/18670	0.00155365	0.0102943	0.00653297	HCK/SRC/HSP90AA1/MAPK10/PDPK1/MAPK8/MAPK1/WAS	8
GO:0003081	regulation of systemic arterial blood pressure by renin-angiotensin	3/168	26/18670	0.0015981	0.0105142	0.00667256	CMA1/CES1/ACE	3
GO:0003171	atrioventricular valve development	3/168	26/18670	0.0015981	0.0105142	0.00667256	TGFBR2/BMP2/MDM2	3
GO:0010758	regulation of macrophage chemotaxis	3/168	26/18670	0.0015981	0.0105142	0.00667256	MIF/MAPK14/CYP19A1	3
GO:0060314	regulation of ryanodine-sensitive calcium-release channel activity	3/168	26/18670	0.0015981	0.0105142	0.00667256	PDE4D/FKBP1A/PRKACA	3
GO:0007586	digestion	6/168	139/18670	0.00162744	0.0106885	0.00678314	CHIT1/NPR3/TYMP/AKR1C2/APOA2/AKR1C1	6
GO:0097553	calcium ion transmembrane import into cytosol	6/168	140/18670	0.00168788	0.0110486	0.00701169	PDE4D/FKBP1A/F2/PDPK1/LCK/PRKACA	6
GO:0060759	regulation of response to cytokine stimulus	7/168	190/18670	0.00168819	0.0110486	0.00701169	GSTP1/NR1H2/PTPN1/PPARG/ADAM17/NR1H4/PTPN11	7
GO:0042743	hydrogen peroxide metabolic process	4/168	57/18670	0.00172396	0.011263	0.00714776	EGFR/MAOB/RAC2/MMP3	4
GO:0008286	insulin receptor signaling pathway	6/168	141/18670	0.00175	0.0113933	0.00723043	SRC/PTPN1/NR1H4/PTPN11/IGF1R/GSK3B	6
GO:0097530	granulocyte migration	6/168	141/18670	0.00175	0.0113933	0.00723043	PDE4B/PDE4D/BST1/MAPK14/RAC2/PIK3CG	6
GO:0048872	homeostasis of number of cells	8/168	246/18670	0.00176763	0.0114726	0.00728073	PDE4B/MIF/MAPK14/CASP3/ADAM17/NOS3/CDK6/PTPN11	8
GO:1903037	regulation of leukocyte cell-cell adhesion	9/168	304/18670	0.00176832	0.0114726	0.00728073	PNP/TGFBR2/SRC/DPP4/PDE5A/PDPK1/CASP3/LCK/PTPN11	9
GO:0001933	negative regulation of protein phosphorylation	11/168	429/18670	0.00178059	0.0114879	0.00729048	GBA/GSTP1/PDE4D/BMP7/PTPN1/PDPK1/PPP5C/CASP3/FABP4/IGF1R/DUSP6	11
GO:0051052	regulation of DNA metabolic process	11/168	429/18670	0.00178059	0.0114879	0.00729048	CHEK1/EGFR/CDK2/SRC/HSP90AA1/CCNA2/FGFR1/PPARG/MAPK1/WAS/HDAC8	11
GO:0006706	steroid catabolic process	3/168	27/18670	0.00178605	0.0114879	0.00729048	STS/HSD17B11/CYP19A1	3
GO:0015721	bile acid and bile salt transport	3/168	27/18670	0.00178605	0.0114879	0.00729048	RXRA/AKR1C1/NR1H4	3
GO:0035883	enteroendocrine cell differentiation	3/168	27/18670	0.00178605	0.0114879	0.00729048	PDPK1/CDK6/GSK3B	3
GO:0030520	intracellular estrogen receptor signaling pathway	4/168	58/18670	0.00183883	0.0117497	0.00745663	ESR2/ESR1/SRC/AR	4
GO:0006942	regulation of striated muscle contraction	5/168	97/18670	0.00183934	0.0117497	0.00745663	PDE4B/PDE4D/PDE5A/PIK3CG/PRKACA	5
GO:0014020	primary neural tube formation	5/168	97/18670	0.00183934	0.0117497	0.00745663	MTHFD1/BMP7/ST14/CASP3/PRKACA	5
GO:0120162	positive regulation of cold-induced thermogenesis	5/168	97/18670	0.00183934	0.0117497	0.00745663	LCN2/ESRRG/HADH/FABP4/IGF1R	5
GO:0046434	organophosphate catabolic process	8/168	248/18670	0.00185948	0.0118581	0.00752542	PNP/PDE4B/PDE4D/PDE5A/HK1/APOA2/GALK1/IMPA1	8
GO:0009119	ribonucleoside metabolic process	5/168	98/18670	0.00192435	0.0122301	0.00776149	PNP/MTAP/AMD1/CDA/DHODH	5
GO:0050848	regulation of calcium-mediated signaling	5/168	98/18670	0.00192435	0.0122301	0.00776149	PDE4D/FKBP1A/BST1/PRKACA/GSK3B	5
GO:0006816	calcium ion transport	11/168	434/18670	0.00194946	0.0123655	0.00784743	PDE4B/PDE4D/FKBP1A/F2/ANXA5/PDPK1/NCS1/PIK3CG/LCK/NOS3/PRKACA	11
GO:0030072	peptide hormone secretion	8/168	250/18670	0.00195506	0.0123655	0.00784743	EGFR/DPP4/ANXA5/HADH/PPARD/NR1H4/PTPN11/KIF5B	8
GO:0072524	pyridine-containing compound metabolic process	7/168	195/18670	0.00195648	0.0123655	0.00784743	PNP/BST1/PNPO/HK1/NMNAT3/GALK1/ME2	7
GO:0061077	chaperone-mediated protein folding	4/168	59/18670	0.0019589	0.0123655	0.00784743	HSPA8/FKBP1A/CSNK2A1/BAG1	4
GO:0001516	prostaglandin biosynthetic process	3/168	28/18670	0.00198725	0.0124186	0.00788113	MIF/CBR1/AKR1C3	3
GO:0006760	folic acid-containing compound metabolic process	3/168	28/18670	0.00198725	0.0124186	0.00788113	DHFR/MTHFD1/TYMS	3
GO:0006972	hyperosmotic response	3/168	28/18670	0.00198725	0.0124186	0.00788113	AKR1B1/MAPK10/PDPK1	3
GO:0008209	androgen metabolic process	3/168	28/18670	0.00198725	0.0124186	0.00788113	ESR1/HSD17B11/CYP19A1	3
GO:0042730	fibrinolysis	3/168	28/18670	0.00198725	0.0124186	0.00788113	FAP/F2/PLAU	3
GO:0046457	prostanoid biosynthetic process	3/168	28/18670	0.00198725	0.0124186	0.00788113	MIF/CBR1/AKR1C3	3
GO:0008016	regulation of heart contraction	8/168	251/18670	0.00200428	0.0124626	0.00790901	PDE4B/PDE4D/PDE5A/THRB/PIK3CG/NOS3/PRKACA/MDM2	8
GO:0021537	telencephalon development	8/168	251/18670	0.00200428	0.0124626	0.00790901	EGFR/RTN4R/BMP2/CASP3/CDK6/CDK5R1/GSK3B/KIF5B	8
GO:0045017	glycerolipid biosynthetic process	8/168	251/18670	0.00200428	0.0124626	0.00790901	NR1H2/ANG/PLA2G10/CSNK2A1/APOA2/PIK3CG/IMPA1/NR1H4	8
GO:0019395	fatty acid oxidation	5/168	99/18670	0.00201221	0.0124911	0.0079271	CRAT/MAPK14/PPARG/HADH/PPARD	5
GO:0071901	negative regulation of protein serine/threonine kinase activity	6/168	145/18670	0.00201601	0.0124939	0.00792892	GBA/GSTP1/BMP7/PTPN1/CASP3/DUSP6	6
GO:0002221	pattern recognition receptor signaling pathway	7/168	197/18670	0.0020726	0.0128233	0.00813796	ESR1/CTSB/CTSS/PDPK1/CTSK/MAPKAPK2/NR1H4	7
GO:0045834	positive regulation of lipid metabolic process	6/168	146/18670	0.00208705	0.0128702	0.00816767	NR1H2/SRC/F2/PPARG/APOA2/NR1H4	6
GO:2000241	regulation of reproductive process	6/168	146/18670	0.00208705	0.0128702	0.00816767	ESR1/SRC/PDE5A/BMP7/AR/RXRA	6
GO:0019932	second-messenger-mediated signaling	11/168	439/18670	0.00213118	0.0131206	0.00832662	EGFR/PDE4D/FKBP1A/PDE5A/BST1/PDE3B/PDPK1/KDR/NOS3/PRKACA/GSK3B	11
GO:1901214	regulation of neuron death	9/168	313/18670	0.002155	0.0132324	0.00839759	GBA/BACE1/PDPK1/NQO1/PPP5C/CASP3/CDK5R1/NQO2/GSK3B	9
GO:0051924	regulation of calcium ion transport	8/168	254/18670	0.00215784	0.0132324	0.00839759	PDE4B/PDE4D/FKBP1A/F2/PDPK1/PIK3CG/NOS3/PRKACA	8
GO:0071236	cellular response to antibiotic	6/168	147/18670	0.00215996	0.0132324	0.00839759	LCN2/SRC/NQO1/PPP5C/MET/MDM2	6
GO:0034440	lipid oxidation	5/168	101/18670	0.00219667	0.0134021	0.00850525	CRAT/MAPK14/PPARG/HADH/PPARD	5
GO:0048661	positive regulation of smooth muscle cell proliferation	5/168	101/18670	0.00219667	0.0134021	0.00850525	EGFR/TGFBR2/AKR1B1/NQO2/MDM2	5
GO:0007263	nitric oxide mediated signal transduction	3/168	29/18670	0.002202	0.0134021	0.00850525	EGFR/PDE5A/NOS3	3
GO:0045822	negative regulation of heart contraction	3/168	29/18670	0.002202	0.0134021	0.00850525	PDE4D/PDE5A/PIK3CG	3
GO:0022409	positive regulation of cell-cell adhesion	8/168	255/18670	0.00221103	0.0134163	0.00851424	PNP/TGFBR2/SRC/DPP4/BMP7/PDPK1/LCK/PTPN11	8
GO:0003170	heart valve development	4/168	61/18670	0.0022151	0.0134163	0.00851424	TGFBR2/BMP2/NOS3/MDM2	4
GO:0032370	positive regulation of lipid transport	4/168	61/18670	0.0022151	0.0134163	0.00851424	NR1H2/PLA2G10/MIF/CYP19A1	4
GO:0051961	negative regulation of nervous system development	9/168	315/18670	0.00224946	0.0136023	0.00863231	DDX6/RTN4R/F2/BMP7/THRB/CDK5R1/PRKACA/GSK3B/MDM2	9
GO:0050730	regulation of peptidyl-tyrosine phosphorylation	8/168	256/18670	0.00226525	0.0136757	0.00867886	EGFR/SRC/MIF/PTPN1/BST1/ADAM17/PTPN11/ACE	8
GO:0010522	regulation of calcium ion transport into cytosol	5/168	102/18670	0.00229338	0.0138232	0.00877247	PDE4D/FKBP1A/F2/PDPK1/PRKACA	5
GO:0032623	interleukin-2 production	4/168	62/18670	0.00235148	0.0141278	0.00896577	PNP/PDE4B/PDE4D/NR1H4	4
GO:0055025	positive regulation of cardiac muscle tissue development	4/168	62/18670	0.00235148	0.0141278	0.00896577	PIM1/MAPK14/FGFR1/MAPK1	4
GO:0002696	positive regulation of leukocyte activation	10/168	380/18670	0.00237078	0.0142209	0.00902486	PNP/TGFBR2/SRC/DPP4/MIF/BST1/PDPK1/LCK/MMP8/PTPN11	10
GO:0006575	cellular modified amino acid metabolic process	7/168	202/18670	0.00238629	0.0142635	0.00905193	GSTP1/DHFR/MTHFD1/PLA2G10/CRAT/GSR/TYMS	7
GO:0050870	positive regulation of T cell activation	7/168	202/18670	0.00238629	0.0142635	0.00905193	PNP/TGFBR2/SRC/DPP4/PDPK1/LCK/PTPN11	7
GO:0016331	morphogenesis of embryonic epithelium	6/168	150/18670	0.00239027	0.0142635	0.00905193	MTHFD1/BMP7/ST14/AR/CASP3/PRKACA	6
GO:0007229	integrin-mediated signaling pathway	5/168	103/18670	0.00239316	0.0142635	0.00905193	HCK/SRC/BST1/ITGAL/PTPN11	5
GO:0030900	forebrain development	10/168	381/18670	0.00241618	0.0143778	0.00912445	EGFR/RTN4R/SRC/FGFR1/BMP2/CASP3/CDK6/CDK5R1/GSK3B/KIF5B	10
GO:0010743	regulation of macrophage derived foam cell differentiation	3/168	30/18670	0.00243063	0.0144178	0.00914987	NR1H2/PLA2G10/PPARG	3
GO:0048384	retinoic acid receptor signaling pathway	3/168	30/18670	0.00243063	0.0144178	0.00914987	ESRRG/AKR1C3/RXRA	3
GO:0030278	regulation of ossification	7/168	203/18670	0.0024532	0.0145287	0.0092202	BMP7/MAPK14/BMP2/MAPK1/CDK6/ESRRA/PRKACA	7
GO:0032371	regulation of sterol transport	4/168	63/18670	0.00249352	0.0146663	0.00930753	NR1H2/PLA2G10/PPARG/APOA2	4
GO:0032374	regulation of cholesterol transport	4/168	63/18670	0.00249352	0.0146663	0.00930753	NR1H2/PLA2G10/PPARG/APOA2	4
GO:0046622	positive regulation of organ growth	4/168	63/18670	0.00249352	0.0146663	0.00930753	PIM1/MAPK14/FGFR1/MAPK1	4
GO:0030593	neutrophil chemotaxis	5/168	104/18670	0.00249605	0.0146663	0.00930753	PDE4B/PDE4D/BST1/RAC2/PIK3CG	5
GO:2001237	negative regulation of extrinsic apoptotic signaling pathway	5/168	104/18670	0.00249605	0.0146663	0.00930753	GSTP1/SRC/AR/TGFBR1/NOS3	5
GO:0034764	positive regulation of transmembrane transport	7/168	204/18670	0.00252154	0.0147928	0.0093878	CA2/F2/CTSS/MAPK14/PDPK1/PTPN11/KIF5B	7
GO:0001678	cellular glucose homeostasis	6/168	152/18670	0.00255377	0.0149584	0.0094929	CMA1/HK1/NR1H4/PRKACA/IGF1R/KIF5B	6
GO:0001841	neural tube formation	5/168	105/18670	0.00260213	0.015194	0.00964242	MTHFD1/BMP7/ST14/CASP3/PRKACA	5
GO:0006641	triglyceride metabolic process	5/168	105/18670	0.00260213	0.015194	0.00964242	NR1H2/APOA2/PIK3CG/FABP4/PTPN11	5
GO:0045600	positive regulation of fat cell differentiation	4/168	64/18670	0.00264135	0.015399	0.0097725	MAPK14/PPARG/BMP2/PPARD	4
GO:0009165	nucleotide biosynthetic process	10/168	386/18670	0.00265377	0.0154175	0.00978426	PNP/MTHFD1/HK1/DCK/NMNAT3/MAPK1/NOS3/GALK1/DHODH/TYMS	10
GO:0009154	purine ribonucleotide catabolic process	3/168	31/18670	0.00267341	0.0154175	0.00978426	PDE4B/PDE4D/PDE5A	3
GO:0034694	response to prostaglandin	3/168	31/18670	0.00267341	0.0154175	0.00978426	PPARG/AKR1C3/AKR1C2	3
GO:0035767	endothelial cell chemotaxis	3/168	31/18670	0.00267341	0.0154175	0.00978426	FGFR1/KDR/MET	3
GO:0050482	arachidonic acid secretion	3/168	31/18670	0.00267341	0.0154175	0.00978426	PLA2G10/MIF/ACE	3
GO:0090075	relaxation of muscle	3/168	31/18670	0.00267341	0.0154175	0.00978426	PDE4B/PDE4D/PDE5A	3
GO:1903963	arachidonate transport	3/168	31/18670	0.00267341	0.0154175	0.00978426	PLA2G10/MIF/ACE	3
GO:0060389	pathway-restricted SMAD protein phosphorylation	4/168	65/18670	0.00279509	0.0160944	0.0102138	TGFBR2/BMP7/TGFBR1/BMP2	4
GO:0007623	circadian rhythm	7/168	208/18670	0.00280969	0.0161287	0.0102356	EGFR/MAPK10/PPARG/MAPK8/RORA/TYMS/GSK3B	7
GO:0050670	regulation of lymphocyte proliferation	7/168	208/18670	0.00280969	0.0161287	0.0102356	PNP/TGFBR2/PDE5A/MIF/BST1/RAC2/CASP3	7
GO:2001236	regulation of extrinsic apoptotic signaling pathway	6/168	155/18670	0.0028146	0.0161321	0.0102378	GSTP1/SRC/FGFR1/AR/TGFBR1/NOS3	6
GO:0051341	regulation of oxidoreductase activity	5/168	107/18670	0.00282403	0.0161614	0.0102564	EGFR/NPR3/DHFR/HSP90AA1/NOS3	5
GO:0014706	striated muscle tissue development	10/168	390/18670	0.00285704	0.0163004	0.0103446	TGFBR2/PIM1/FKBP1A/BMP7/MAPK14/FGFR1/RXRA/TGFBR1/BMP2/MAPK1	10
GO:1901293	nucleoside phosphate biosynthetic process	10/168	390/18670	0.00285704	0.0163004	0.0103446	PNP/MTHFD1/HK1/DCK/NMNAT3/MAPK1/NOS3/GALK1/DHODH/TYMS	10
GO:0006006	glucose metabolic process	7/168	209/18670	0.00288552	0.0164128	0.0104159	SRC/HK1/MAPK14/SORD/PPARD/RORA/GSK3B	7
GO:0032944	regulation of mononuclear cell proliferation	7/168	209/18670	0.00288552	0.0164128	0.0104159	PNP/TGFBR2/PDE5A/MIF/BST1/RAC2/CASP3	7
GO:0043535	regulation of blood vessel endothelial cell migration	6/168	156/18670	0.00290582	0.0164937	0.0104672	FGFR1/PPARG/PDPK1/KDR/ADAM17/NOS3	6
GO:0009261	ribonucleotide catabolic process	3/168	32/18670	0.00293064	0.0164937	0.0104672	PDE4B/PDE4D/PDE5A	3
GO:0038128	ERBB2 signaling pathway	3/168	32/18670	0.00293064	0.0164937	0.0104672	EGFR/SRC/HSP90AA1	3
GO:0042573	retinoic acid metabolic process	3/168	32/18670	0.00293064	0.0164937	0.0104672	AKR1C3/ADH1B/CYP2C8	3
GO:0060317	cardiac epithelial to mesenchymal transition	3/168	32/18670	0.00293064	0.0164937	0.0104672	TGFBR2/TGFBR1/BMP2	3
GO:0061384	heart trabecula morphogenesis	3/168	32/18670	0.00293064	0.0164937	0.0104672	FKBP1A/BMP7/TGFBR1	3
GO:0071295	cellular response to vitamin	3/168	32/18670	0.00293064	0.0164937	0.0104672	PIM1/PPARG/MDM2	3
GO:0046626	regulation of insulin receptor signaling pathway	4/168	66/18670	0.00295484	0.0165799	0.010522	SRC/PTPN1/NR1H4/PTPN11	4
GO:1901607	alpha-amino acid biosynthetic process	4/168	66/18670	0.00295484	0.0165799	0.010522	MTAP/BCAT2/MTHFD1/PAH	4
GO:0050707	regulation of cytokine secretion	7/168	210/18670	0.00296292	0.0166003	0.0105349	SRC/MIF/HK1/MAPK14/APOA2/MMP8/NR1H4	7
GO:0001676	long-chain fatty acid metabolic process	5/168	109/18670	0.00305931	0.0171147	0.0108614	GSTP1/PLA2G10/CBR1/AKR1C3/CYP2C8	5
GO:0050867	positive regulation of cell activation	10/168	394/18670	0.00307259	0.0171633	0.0108922	PNP/TGFBR2/SRC/DPP4/MIF/BST1/PDPK1/LCK/MMP8/PTPN11	10
GO:0060402	calcium ion transport into cytosol	6/168	158/18670	0.0030949	0.0172621	0.0109549	PDE4D/FKBP1A/F2/PDPK1/LCK/PRKACA	6
GO:0019748	secondary metabolic process	4/168	67/18670	0.00312073	0.0173803	0.0110299	AKR1B1/AKR1C3/AKR1C2/AKR1C1	4
GO:0016486	peptide hormone processing	3/168	33/18670	0.00320258	0.0177568	0.0112688	CMA1/CES1/ACE	3
GO:0036314	response to sterol	3/168	33/18670	0.00320258	0.0177568	0.0112688	TGFBR2/TGFBR1/RORA	3
GO:0048011	neurotrophin TRK receptor signaling pathway	3/168	33/18670	0.00320258	0.0177568	0.0112688	SRC/CASP3/PTPN11	3
GO:0015849	organic acid transport	9/168	333/18670	0.00325661	0.0180029	0.011425	PLA2G10/MIF/PPARG/RXRA/PPARD/AKR1C1/FABP4/NR1H4/ACE	9
GO:0046942	carboxylic acid transport	9/168	333/18670	0.00325661	0.0180029	0.011425	PLA2G10/MIF/PPARG/RXRA/PPARD/AKR1C1/FABP4/NR1H4/ACE	9
GO:0046651	lymphocyte proliferation	8/168	272/18670	0.0032837	0.0180705	0.0114679	PNP/TGFBR2/PDE5A/MIF/BST1/RAC2/CASP3/PIK3CG	8
GO:0007254	JNK cascade	7/168	214/18670	0.00328853	0.0180705	0.0114679	GSTP1/EGFR/MAPK10/PTPN1/MAPK8/MMP8/IGF1R	7
GO:0019915	lipid storage	4/168	68/18670	0.00329286	0.0180705	0.0114679	NR1H2/PLA2G10/PPARG/PPARD	4
GO:0050891	multicellular organismal water homeostasis	4/168	68/18670	0.00329286	0.0180705	0.0114679	GBA/AKR1B1/MET/PRKACA	4
GO:0032680	regulation of tumor necrosis factor production	6/168	160/18670	0.00329302	0.0180705	0.0114679	GSTP1/MIF/MAPKAPK2/MMP8/NR1H4/PTPN11	6
GO:0001503	ossification	10/168	398/18670	0.00330094	0.0180874	0.0114786	EGFR/BMP7/MMP13/MAPK14/CTSK/BMP2/MAPK1/CDK6/ESRRA/PRKACA	10
GO:1904019	epithelial cell apoptotic process	5/168	111/18670	0.00330842	0.0181019	0.0114878	TGFBR2/PDPK1/AKR1C3/KDR/PIK3CG	5
GO:0051251	positive regulation of lymphocyte activation	9/168	334/18670	0.00332154	0.0181471	0.0115165	PNP/TGFBR2/SRC/DPP4/MIF/BST1/PDPK1/LCK/PTPN11	9
GO:0010810	regulation of cell-substrate adhesion	7/168	215/18670	0.00337404	0.0183802	0.0116644	SRC/BST1/PLAU/RAC2/KDR/CDK6/GSK3B	7
GO:0070374	positive regulation of ERK1 and ERK2 cascade	7/168	215/18670	0.00337404	0.0183802	0.0116644	EGFR/SRC/MIF/BMP2/KDR/NQO2/PTPN11	7
GO:0003279	cardiac septum development	5/168	112/18670	0.00343831	0.0184707	0.0117219	TGFBR2/BMP7/TGFBR1/NOS3/MDM2	5
GO:0009157	deoxyribonucleoside monophosphate biosynthetic process	2/168	10/18670	0.00345435	0.0184707	0.0117219	DCK/TYMS	2
GO:0009396	folic acid-containing compound biosynthetic process	2/168	10/18670	0.00345435	0.0184707	0.0117219	DHFR/MTHFD1	2
GO:0010749	regulation of nitric oxide mediated signal transduction	2/168	10/18670	0.00345435	0.0184707	0.0117219	EGFR/PDE5A	2
GO:0032308	positive regulation of prostaglandin secretion	2/168	10/18670	0.00345435	0.0184707	0.0117219	PLA2G10/MIF	2
GO:0032463	negative regulation of protein homooligomerization	2/168	10/18670	0.00345435	0.0184707	0.0117219	GBA/SRC	2
GO:0035999	tetrahydrofolate interconversion	2/168	10/18670	0.00345435	0.0184707	0.0117219	MTHFD1/TYMS	2
GO:0045988	negative regulation of striated muscle contraction	2/168	10/18670	0.00345435	0.0184707	0.0117219	PDE5A/PIK3CG	2
GO:0051593	response to folic acid	2/168	10/18670	0.00345435	0.0184707	0.0117219	BCHE/TYMS	2
GO:0060513	prostatic bud formation	2/168	10/18670	0.00345435	0.0184707	0.0117219	BMP7/AR	2
GO:1902033	regulation of hematopoietic stem cell proliferation	2/168	10/18670	0.00345435	0.0184707	0.0117219	PIM1/ACE	2
GO:0055008	cardiac muscle tissue morphogenesis	4/168	69/18670	0.00347135	0.0184707	0.0117219	FKBP1A/RXRA/TGFBR1/BMP2	4
GO:0007409	axonogenesis	11/168	468/18670	0.00347631	0.0184707	0.0117219	RTN4R/SRC/HSP90AA1/PLA2G10/BMP7/EPHB4/RAC2/MAPK1/CDK5R1/PTPN11/GSK3B	11
GO:0042326	negative regulation of phosphorylation	11/168	468/18670	0.00347631	0.0184707	0.0117219	GBA/GSTP1/PDE4D/BMP7/PTPN1/PDPK1/PPP5C/CASP3/FABP4/IGF1R/DUSP6	11
GO:0003382	epithelial cell morphogenesis	3/168	34/18670	0.00348951	0.0184707	0.0117219	ST14/AR/MET	3
GO:0007435	salivary gland morphogenesis	3/168	34/18670	0.00348951	0.0184707	0.0117219	EGFR/BMP7/FGFR1	3
GO:0009164	nucleoside catabolic process	3/168	34/18670	0.00348951	0.0184707	0.0117219	PNP/TYMP/CDA	3
GO:0031128	developmental induction	3/168	34/18670	0.00348951	0.0184707	0.0117219	FGFR1/AR/BMP2	3
GO:0032148	activation of protein kinase B activity	3/168	34/18670	0.00348951	0.0184707	0.0117219	ANG/SRC/PDPK1	3
GO:0042558	pteridine-containing compound metabolic process	3/168	34/18670	0.00348951	0.0184707	0.0117219	DHFR/MTHFD1/TYMS	3
GO:0016054	organic acid catabolic process	8/168	275/18670	0.00350902	0.0185215	0.0117541	BCAT2/CRAT/PAH/HADH/SORD/SULT2A1/PPARD/NOS3	8
GO:0046395	carboxylic acid catabolic process	8/168	275/18670	0.00350902	0.0185215	0.0117541	BCAT2/CRAT/PAH/HADH/SORD/SULT2A1/PPARD/NOS3	8
GO:0007411	axon guidance	8/168	276/18670	0.00358673	0.018905	0.0119975	SRC/PLA2G10/BMP7/EPHB4/RAC2/MAPK1/CDK5R1/PTPN11	8
GO:0006732	coenzyme metabolic process	10/168	403/18670	0.00360519	0.0189355	0.0120169	DHFR/MTHFD1/AMD1/BST1/PNPO/HK1/NMNAT3/GALK1/ME2/TYMS	10
GO:0032640	tumor necrosis factor production	6/168	163/18670	0.00360773	0.0189355	0.0120169	GSTP1/MIF/MAPKAPK2/MMP8/NR1H4/PTPN11	6
GO:1903555	regulation of tumor necrosis factor superfamily cytokine production	6/168	163/18670	0.00360773	0.0189355	0.0120169	GSTP1/MIF/MAPKAPK2/MMP8/NR1H4/PTPN11	6
GO:1903039	positive regulation of leukocyte cell-cell adhesion	7/168	218/18670	0.00364079	0.0190822	0.01211	PNP/TGFBR2/SRC/DPP4/PDPK1/LCK/PTPN11	7
GO:0097485	neuron projection guidance	8/168	277/18670	0.00366578	0.0191863	0.012176	SRC/PLA2G10/BMP7/EPHB4/RAC2/MAPK1/CDK5R1/PTPN11	8
GO:0042752	regulation of circadian rhythm	5/168	114/18670	0.00370902	0.0193855	0.0123024	MAPK10/PPARG/MAPK8/RORA/GSK3B	5
GO:0048762	mesenchymal cell differentiation	7/168	219/18670	0.00373319	0.0194845	0.0123653	TGFBR2/BMP7/FGFR1/TGFBR1/BMP2/MAPK1/GSK3B	7
GO:0002429	immune response-activating cell surface receptor signaling pathway	11/168	473/18670	0.00376536	0.0196251	0.0124545	HCK/PDE4B/ICAM2/PDE4D/SRC/HSP90AA1/PDPK1/MAPK1/LCK/WAS/PRKACA	11
GO:0042455	ribonucleoside biosynthetic process	3/168	35/18670	0.00379168	0.0197347	0.0125241	MTAP/AMD1/DHODH	3
GO:1904062	regulation of cation transmembrane transport	9/168	342/18670	0.00387852	0.0201586	0.0127931	PDE4B/PDE4D/FKBP1A/F2/CTSS/PDPK1/PIK3CG/PRKACA/KIF5B	9
GO:0060537	muscle tissue development	10/168	408/18670	0.00393134	0.0204047	0.0129493	TGFBR2/PIM1/FKBP1A/BMP7/MAPK14/FGFR1/RXRA/TGFBR1/BMP2/MAPK1	10
GO:1900180	regulation of protein localization to nucleus	5/168	116/18670	0.00399469	0.0207048	0.0131397	SRC/F2/MAPK14/MAPK1/GSK3B	5
GO:0010721	negative regulation of cell development	9/168	344/18670	0.0040286	0.0208516	0.0132329	DDX6/RTN4R/F2/BMP7/THRB/CDK5R1/GSK3B/TTPA/MDM2	9
GO:0038034	signal transduction in absence of ligand	4/168	72/18670	0.00404606	0.0208841	0.0132535	LCN2/FGFR1/CASP3/GSK3B	4
GO:0097192	extrinsic apoptotic signaling pathway in absence of ligand	4/168	72/18670	0.00404606	0.0208841	0.0132535	LCN2/FGFR1/CASP3/GSK3B	4
GO:0016311	dephosphorylation	11/168	478/18670	0.00407336	0.0209961	0.0133246	GBA/SRC/FKBP1A/PTPN1/BMP2/PPP5C/LCK/IMPA1/PTPN11/GSK3B/DUSP6	11
GO:0010742	macrophage derived foam cell differentiation	3/168	36/18670	0.00410932	0.0210076	0.0133318	NR1H2/PLA2G10/PPARG	3
GO:0030224	monocyte differentiation	3/168	36/18670	0.00410932	0.0210076	0.0133318	PPARG/APCS/CDK6	3
GO:0045740	positive regulation of DNA replication	3/168	36/18670	0.00410932	0.0210076	0.0133318	EGFR/CDK2/FGFR1	3
GO:0071392	cellular response to estradiol stimulus	3/168	36/18670	0.00410932	0.0210076	0.0133318	EGFR/ESR1/CCNA2	3
GO:0090077	foam cell differentiation	3/168	36/18670	0.00410932	0.0210076	0.0133318	NR1H2/PLA2G10/PPARG	3
GO:1903131	mononuclear cell differentiation	3/168	36/18670	0.00410932	0.0210076	0.0133318	PPARG/APCS/CDK6	3
GO:0010822	positive regulation of mitochondrion organization	5/168	117/18670	0.00414328	0.0210531	0.0133607	GBA/RAC2/MAPK8/KDR/GSK3B	5
GO:0032409	regulation of transporter activity	8/168	283/18670	0.00416879	0.0210531	0.0133607	PDE4B/PDE4D/FKBP1A/CTSS/PPARG/APOA2/PRKACA/KIF5B	8
GO:0071706	tumor necrosis factor superfamily cytokine production	6/168	168/18670	0.00418123	0.0210531	0.0133607	GSTP1/MIF/MAPKAPK2/MMP8/NR1H4/PTPN11	6
GO:0019371	cyclooxygenase pathway	2/168	11/18670	0.0041971	0.0210531	0.0133607	CBR1/AKR1C3	2
GO:0032306	regulation of prostaglandin secretion	2/168	11/18670	0.0041971	0.0210531	0.0133607	PLA2G10/MIF	2
GO:0032351	negative regulation of hormone metabolic process	2/168	11/18670	0.0041971	0.0210531	0.0133607	AKR1C3/BMP2	2
GO:0033629	negative regulation of cell adhesion mediated by integrin	2/168	11/18670	0.0041971	0.0210531	0.0133607	PDE3B/PTPN11	2
GO:0051974	negative regulation of telomerase activity	2/168	11/18670	0.0041971	0.0210531	0.0133607	SRC/PPARG	2
GO:0060439	trachea morphogenesis	2/168	11/18670	0.0041971	0.0210531	0.0133607	TGFBR2/MAPK1	2
GO:0060525	prostate glandular acinus development	2/168	11/18670	0.0041971	0.0210531	0.0133607	ESR1/RXRA	2
GO:0061307	cardiac neural crest cell differentiation involved in heart development	2/168	11/18670	0.0041971	0.0210531	0.0133607	BMP7/MAPK1	2
GO:0061308	cardiac neural crest cell development involved in heart development	2/168	11/18670	0.0041971	0.0210531	0.0133607	BMP7/MAPK1	2
GO:0072584	caveolin-mediated endocytosis	2/168	11/18670	0.0041971	0.0210531	0.0133607	SRC/MAPK1	2
GO:1901077	regulation of relaxation of muscle	2/168	11/18670	0.0041971	0.0210531	0.0133607	PDE4B/PDE4D	2
GO:0003208	cardiac ventricle morphogenesis	4/168	73/18670	0.00425107	0.0212952	0.0135144	TGFBR2/FKBP1A/RXRA/TGFBR1	4
GO:0021700	developmental maturation	8/168	284/18670	0.00425755	0.0212992	0.0135169	ANG/PGR/FGFR1/PPARG/BMP2/CDK5R1/TYMS/PRKACA	8
GO:1990266	neutrophil migration	5/168	118/18670	0.00429577	0.0214616	0.01362	PDE4B/PDE4D/BST1/RAC2/PIK3CG	5
GO:0045665	negative regulation of neuron differentiation	7/168	225/18670	0.00432555	0.0215816	0.0136961	DDX6/RTN4R/BMP7/THRB/CDK5R1/GSK3B/MDM2	7
GO:0046486	glycerolipid metabolic process	10/168	414/18670	0.00435314	0.0216902	0.0137651	NR1H2/ANG/PLA2G10/CSNK2A1/APOA2/PIK3CG/FABP4/IMPA1/NR1H4/PTPN11	10
GO:0070838	divalent metal ion transport	11/168	483/18670	0.00440119	0.0219005	0.0138985	PDE4B/PDE4D/FKBP1A/F2/ANXA5/PDPK1/NCS1/PIK3CG/LCK/NOS3/PRKACA	11
GO:0007431	salivary gland development	3/168	37/18670	0.00444267	0.0219739	0.0139451	EGFR/BMP7/FGFR1	3
GO:0034405	response to fluid shear stress	3/168	37/18670	0.00444267	0.0219739	0.0139451	CA2/SRC/NOS3	3
GO:0045730	respiratory burst	3/168	37/18670	0.00444267	0.0219739	0.0139451	HCK/RAC2/PIK3CG	3
GO:0007173	epidermal growth factor receptor signaling pathway	5/168	119/18670	0.00445223	0.0219739	0.0139451	EGFR/SRC/PDPK1/ADAM17/PTPN11	5
GO:0006081	cellular aldehyde metabolic process	4/168	74/18670	0.00446299	0.0219739	0.0139451	PNPO/AKR1C3/BMP2/AKR1C1	4
GO:0030104	water homeostasis	4/168	74/18670	0.00446299	0.0219739	0.0139451	GBA/AKR1B1/MET/PRKACA	4
GO:0031670	cellular response to nutrient	4/168	74/18670	0.00446299	0.0219739	0.0139451	PIM1/PPARG/NR1H4/MDM2	4
GO:1900182	positive regulation of protein localization to nucleus	4/168	74/18670	0.00446299	0.0219739	0.0139451	SRC/F2/MAPK14/MAPK1	4
GO:0030099	myeloid cell differentiation	10/168	416/18670	0.00450142	0.0221339	0.0140467	TGFBR2/CA2/SRC/MAPK14/PPARG/APCS/CASP3/CDK6/PTPN11/ESRRA	10
GO:0006457	protein folding	7/168	227/18670	0.00453802	0.0222846	0.0141423	PPIA/HSPA8/FKBP1A/HSP90AA1/APCS/CSNK2A1/BAG1	7
GO:0016241	regulation of macroautophagy	6/168	171/18670	0.00455617	0.0223151	0.0141616	GBA/MAPK8/KDR/CASP3/CDK5R1/PRKACA	6
GO:0060401	cytosolic calcium ion transport	6/168	171/18670	0.00455617	0.0223151	0.0141616	PDE4D/FKBP1A/F2/PDPK1/LCK/PRKACA	6
GO:0051054	positive regulation of DNA metabolic process	7/168	228/18670	0.00464716	0.0227309	0.0144255	EGFR/CDK2/SRC/HSP90AA1/FGFR1/MAPK1/WAS	7
GO:0001960	negative regulation of cytokine-mediated signaling pathway	4/168	75/18670	0.00468191	0.0228039	0.0144718	GSTP1/NR1H2/PPARG/NR1H4	4
GO:0003281	ventricular septum development	4/168	75/18670	0.00468191	0.0228039	0.0144718	TGFBR2/TGFBR1/NOS3/MDM2	4
GO:0046173	polyol biosynthetic process	4/168	75/18670	0.00468191	0.0228039	0.0144718	GBA/DHFR/AKR1B1/IMPA1	4
GO:0021543	pallium development	6/168	172/18670	0.00468649	0.0228039	0.0144718	EGFR/CASP3/CDK6/CDK5R1/GSK3B/KIF5B	6
GO:0010594	regulation of endothelial cell migration	7/168	229/18670	0.00475827	0.0231231	0.0146744	FGFR1/PPARG/PDPK1/KDR/ADAM17/MET/NOS3	7
GO:0046718	viral entry into host cell	5/168	121/18670	0.00477726	0.0231363	0.0146828	EGFR/PPIA/DPP4/CTSB/APCS	5
GO:0016572	histone phosphorylation	3/168	38/18670	0.00479194	0.0231363	0.0146828	CHEK1/CDK2/CCNA2	3
GO:0048009	insulin-like growth factor receptor signaling pathway	3/168	38/18670	0.00479194	0.0231363	0.0146828	AR/BMP2/IGF1R	3
GO:0048246	macrophage chemotaxis	3/168	38/18670	0.00479194	0.0231363	0.0146828	MIF/MAPK14/CYP19A1	3
GO:1903523	negative regulation of blood circulation	3/168	38/18670	0.00479194	0.0231363	0.0146828	PDE4D/PDE5A/PIK3CG	3
GO:0010469	regulation of signaling receptor activity	6/168	173/18670	0.00481954	0.0231915	0.0147178	ESR2/PDE4D/SRC/PLAU/FNTA/ADAM17	6
GO:0034330	cell junction organization	8/168	290/18670	0.0048212	0.0231915	0.0147178	ANG/SRC/PDPK1/TGFBR1/KDR/NR1H4/PRKACA/ACE	8
GO:0072511	divalent inorganic cation transport	11/168	489/18670	0.00482199	0.0231915	0.0147178	PDE4B/PDE4D/FKBP1A/F2/ANXA5/PDPK1/NCS1/PIK3CG/LCK/NOS3/PRKACA	11
GO:1905477	positive regulation of protein localization to membrane	5/168	122/18670	0.00494594	0.0237143	0.0150496	EGFR/PDPK1/MAPK8/CDK5R1/KIF5B	5
GO:0009086	methionine biosynthetic process	2/168	12/18670	0.00500685	0.0237143	0.0150496	MTAP/MTHFD1	2
GO:0032230	positive regulation of synaptic transmission, GABAergic	2/168	12/18670	0.00500685	0.0237143	0.0150496	CA2/KIF5B	2
GO:0032252	secretory granule localization	2/168	12/18670	0.00500685	0.0237143	0.0150496	PIK3CG/KIF5B	2
GO:0032429	regulation of phospholipase A2 activity	2/168	12/18670	0.00500685	0.0237143	0.0150496	EGFR/ANG	2
GO:0042659	regulation of cell fate specification	2/168	12/18670	0.00500685	0.0237143	0.0150496	FGFR1/AR	2
GO:0060742	epithelial cell differentiation involved in prostate gland development	2/168	12/18670	0.00500685	0.0237143	0.0150496	AR/RXRA	2
GO:0070486	leukocyte aggregation	2/168	12/18670	0.00500685	0.0237143	0.0150496	BMP7/RAC2	2
GO:0150065	regulation of deacetylase activity	2/168	12/18670	0.00500685	0.0237143	0.0150496	MAPK8/FNTA	2
GO:1905522	negative regulation of macrophage migration	2/168	12/18670	0.00500685	0.0237143	0.0150496	MIF/CYP19A1	2
GO:2000105	positive regulation of DNA-dependent DNA replication	2/168	12/18670	0.00500685	0.0237143	0.0150496	CDK2/FGFR1	2
GO:2000121	regulation of removal of superoxide radicals	2/168	12/18670	0.00500685	0.0237143	0.0150496	DHFR/BMP7	2
GO:0051480	regulation of cytosolic calcium ion concentration	9/168	357/18670	0.00511824	0.0241833	0.0153472	PDE4D/ESR1/FKBP1A/F2/PDPK1/NCS1/PIK3CG/LCK/PRKACA	9
GO:0002062	chondrocyte differentiation	5/168	123/18670	0.00511881	0.0241833	0.0153472	TGFBR2/MAPK14/FGFR1/TGFBR1/BMP2	5
GO:0006278	RNA-dependent DNA biosynthetic process	4/168	77/18670	0.00514119	0.0242428	0.015385	PPIA/SRC/HSP90AA1/MAPK1	4
GO:0033146	regulation of intracellular estrogen receptor signaling pathway	3/168	39/18670	0.00515735	0.0242428	0.015385	ESR1/SRC/AR	3
GO:0038179	neurotrophin signaling pathway	3/168	39/18670	0.00515735	0.0242428	0.015385	SRC/CASP3/PTPN11	3
GO:1905521	regulation of macrophage migration	3/168	39/18670	0.00515735	0.0242428	0.015385	MIF/MAPK14/CYP19A1	3
GO:0050796	regulation of insulin secretion	6/168	176/18670	0.00523537	0.0245786	0.0155981	DPP4/HADH/PPARD/NR1H4/PTPN11/KIF5B	6
GO:0001838	embryonic epithelial tube formation	5/168	124/18670	0.00529592	0.0248317	0.0157587	MTHFD1/BMP7/ST14/CASP3/PRKACA	5
GO:0016236	macroautophagy	8/168	295/18670	0.00533326	0.0249441	0.0158301	GBA/SRC/MAPK8/CSNK2A1/KDR/CASP3/CDK5R1/PRKACA	8
GO:0050768	negative regulation of neurogenesis	8/168	295/18670	0.00533326	0.0249441	0.0158301	DDX6/RTN4R/F2/BMP7/THRB/CDK5R1/GSK3B/MDM2	8
GO:0071453	cellular response to oxygen levels	7/168	234/18670	0.00534419	0.0249641	0.0158427	SRC/CCNA2/BMP7/PPARG/PPARD/RORA/MDM2	7
GO:0048469	cell maturation	6/168	177/18670	0.00537966	0.0250456	0.0158944	ANG/PGR/FGFR1/PPARG/TYMS/PRKACA	6
GO:0031016	pancreas development	4/168	78/18670	0.00538175	0.0250456	0.0158944	PDPK1/MET/CDK6/GSK3B	4
GO:0033143	regulation of intracellular steroid hormone receptor signaling pathway	4/168	78/18670	0.00538175	0.0250456	0.0158944	ESR1/SRC/AR/PPP5C	4
GO:0048568	embryonic organ development	10/168	428/18670	0.00547683	0.0254563	0.0161551	EGFR/TGFBR2/MTHFD1/BMP7/ST14/FGFR1/TGFBR1/MAPK1/KDR/TTPA	10
GO:2001257	regulation of cation channel activity	6/168	178/18670	0.00552685	0.0256501	0.0162781	PDE4B/PDE4D/FKBP1A/CTSS/PRKACA/KIF5B	6
GO:0045124	regulation of bone resorption	3/168	40/18670	0.00553911	0.0256501	0.0162781	EGFR/CA2/SRC	3
GO:0071470	cellular response to osmotic stress	3/168	40/18670	0.00553911	0.0256501	0.0162781	AKR1B1/MAPK10/CASP3	3
GO:0071260	cellular response to mechanical stimulus	4/168	79/18670	0.00562972	0.0260375	0.0165239	CHEK1/EGFR/MAPK8/PTPN11	4
GO:0044843	cell cycle G1/S phase transition	8/168	298/18670	0.00565986	0.0260948	0.0165603	EGFR/CDK2/DHFR/CCNA2/ADAM17/CDK6/TYMS/MDM2	8
GO:0090068	positive regulation of cell cycle process	8/168	298/18670	0.00565986	0.0260948	0.0165603	EGFR/FAP/CDK2/FGFR1/ADAM17/CDK5R1/PRKACA/MDM2	8
GO:0045667	regulation of osteoblast differentiation	5/168	126/18670	0.00566308	0.0260948	0.0165603	BMP7/BMP2/CDK6/ESRRA/PRKACA	5
GO:0032872	regulation of stress-activated MAPK cascade	7/168	237/18670	0.00572082	0.0262961	0.0166881	GSTP1/EGFR/PTPN1/BMP2/MAPK1/MMP8/IGF1R	7
GO:0043122	regulation of I-kappaB kinase/NF-kappaB signaling	7/168	237/18670	0.00572082	0.0262961	0.0166881	GSTP1/ESR1/FKBP1A/PDPK1/PPP5C/RORA/NR1H4	7
GO:0070613	regulation of protein processing	6/168	180/18670	0.00583002	0.0267651	0.0169857	SRC/F2/C1R/CFB/PRKACA/MDM2	6
GO:0002679	respiratory burst involved in defense response	2/168	13/18670	0.00588236	0.0268405	0.0170335	HCK/PIK3CG	2
GO:0009162	deoxyribonucleoside monophosphate metabolic process	2/168	13/18670	0.00588236	0.0268405	0.0170335	DCK/TYMS	2
GO:0010745	negative regulation of macrophage derived foam cell differentiation	2/168	13/18670	0.00588236	0.0268405	0.0170335	NR1H2/PPARG	2
GO:0050872	white fat cell differentiation	2/168	13/18670	0.00588236	0.0268405	0.0170335	PPARG/FABP4	2
GO:0060601	lateral sprouting from an epithelium	2/168	13/18670	0.00588236	0.0268405	0.0170335	BMP7/AR	2
GO:0006458	'de novo' protein folding	3/168	41/18670	0.0059374	0.0270586	0.017172	HSPA8/FKBP1A/BAG1	3
GO:0048705	skeletal system morphogenesis	7/168	239/18670	0.00598274	0.0271481	0.0172287	TGFBR2/MTHFD1/BMP7/MMP13/MAPK14/FGFR1/TGFBR1	7
GO:0051402	neuron apoptotic process	7/168	239/18670	0.00598274	0.0271481	0.0172287	BACE1/PDPK1/NQO1/THRB/CASP3/CDK5R1/NQO2	7
GO:0070302	regulation of stress-activated protein kinase signaling cascade	7/168	239/18670	0.00598274	0.0271481	0.0172287	GSTP1/EGFR/PTPN1/BMP2/MAPK1/MMP8/IGF1R	7
GO:0010565	regulation of cellular ketone metabolic process	6/168	181/18670	0.00598609	0.0271481	0.0172287	NR1H2/PPARG/AKR1C3/NQO1/BMP2/NR1H4	6
GO:0009166	nucleotide catabolic process	6/168	182/18670	0.00614518	0.0277156	0.0175889	PNP/PDE4B/PDE4D/PDE5A/HK1/GALK1	6
GO:0010821	regulation of mitochondrion organization	6/168	182/18670	0.00614518	0.0277156	0.0175889	GBA/RAC2/MAPK8/KDR/DHODH/GSK3B	6
GO:1903317	regulation of protein maturation	6/168	182/18670	0.00614518	0.0277156	0.0175889	SRC/F2/C1R/CFB/PRKACA/MDM2	6
GO:0030512	negative regulation of transforming growth factor beta receptor signaling pathway	4/168	81/18670	0.00614832	0.0277156	0.0175889	TGFBR2/PDPK1/TGFBR1/ADAM17	4
GO:0060761	negative regulation of response to cytokine stimulus	4/168	81/18670	0.00614832	0.0277156	0.0175889	GSTP1/NR1H2/PPARG/NR1H4	4
GO:0050804	modulation of chemical synaptic transmission	10/168	436/18670	0.00621416	0.0279787	0.0177559	EGFR/BCHE/CA2/SRC/BACE1/NCS1/MAPK1/PRKACA/GSK3B/KIF5B	10
GO:0090092	regulation of transmembrane receptor protein serine/threonine kinase signaling pathway	7/168	241/18670	0.00625352	0.028122	0.0178468	TGFBR2/FKBP1A/BMP7/PDPK1/TGFBR1/BMP2/ADAM17	7
GO:0099177	regulation of trans-synaptic signaling	10/168	437/18670	0.00631152	0.0283328	0.0179806	EGFR/BCHE/CA2/SRC/BACE1/NCS1/MAPK1/PRKACA/GSK3B/KIF5B	10
GO:0006909	phagocytosis	9/168	369/18670	0.00631556	0.0283328	0.0179806	HCK/SRC/HSP90AA1/PPARG/ITGAL/APOA2/MAPK1/MET/WAS	9
GO:0015701	bicarbonate transport	3/168	42/18670	0.0063524	0.0283958	0.0180206	CA2/CA1/CA12	3
GO:0042181	ketone biosynthetic process	3/168	42/18670	0.0063524	0.0283958	0.0180206	AKR1C3/BMP2/CYP19A1	3
GO:1901031	regulation of response to reactive oxygen species	3/168	42/18670	0.0063524	0.0283958	0.0180206	DHFR/BMP7/MET	3
GO:0032642	regulation of chemokine production	4/168	82/18670	0.00641913	0.0285915	0.0181448	GSTP1/MIF/ADAM17/NR1H4	4
GO:0060415	muscle tissue morphogenesis	4/168	82/18670	0.00641913	0.0285915	0.0181448	FKBP1A/RXRA/TGFBR1/BMP2	4
GO:1905954	positive regulation of lipid localization	4/168	82/18670	0.00641913	0.0285915	0.0181448	NR1H2/PLA2G10/MIF/CYP19A1	4
GO:0042098	T cell proliferation	6/168	184/18670	0.00647258	0.0287269	0.0182307	PNP/TGFBR2/PDE5A/RAC2/CASP3/PIK3CG	6
GO:0043409	negative regulation of MAPK cascade	6/168	184/18670	0.00647258	0.0287269	0.0182307	GBA/GSTP1/BMP7/PTPN1/IGF1R/DUSP6	6
GO:0048639	positive regulation of developmental growth	6/168	184/18670	0.00647258	0.0287269	0.0182307	TGFBR2/PIM1/MAPK14/FGFR1/MAPK1/PPARD	6
GO:0008652	cellular amino acid biosynthetic process	4/168	83/18670	0.00669774	0.0296558	0.0188202	MTAP/BCAT2/MTHFD1/PAH	4
GO:1903845	negative regulation of cellular response to transforming growth factor beta stimulus	4/168	83/18670	0.00669774	0.0296558	0.0188202	TGFBR2/PDPK1/TGFBR1/ADAM17	4
GO:0046461	neutral lipid catabolic process	3/168	43/18670	0.00678429	0.0297842	0.0189017	APOA2/PIK3CG/FABP4	3
GO:0046464	acylglycerol catabolic process	3/168	43/18670	0.00678429	0.0297842	0.0189017	APOA2/PIK3CG/FABP4	3
GO:1904646	cellular response to amyloid-beta	3/168	43/18670	0.00678429	0.0297842	0.0189017	BACE1/IGF1R/GSK3B	3
GO:0030308	negative regulation of cell growth	6/168	186/18670	0.00681249	0.0297842	0.0189017	ESR2/RTN4R/PPARG/CDA/PPARD/CDK5R1	6
GO:0007100	mitotic centrosome separation	2/168	14/18670	0.00682239	0.0297842	0.0189017	CHEK1/KIF11	2
GO:0032310	prostaglandin secretion	2/168	14/18670	0.00682239	0.0297842	0.0189017	PLA2G10/MIF	2
GO:0035791	platelet-derived growth factor receptor-beta signaling pathway	2/168	14/18670	0.00682239	0.0297842	0.0189017	SRC/PTPN1	2
GO:0038166	angiotensin-activated signaling pathway	2/168	14/18670	0.00682239	0.0297842	0.0189017	CA2/SRC	2
GO:0042574	retinal metabolic process	2/168	14/18670	0.00682239	0.0297842	0.0189017	AKR1C3/AKR1C1	2
GO:0051917	regulation of fibrinolysis	2/168	14/18670	0.00682239	0.0297842	0.0189017	FAP/F2	2
GO:0071391	cellular response to estrogen stimulus	2/168	14/18670	0.00682239	0.0297842	0.0189017	ESR1/MDM2	2
GO:1903054	negative regulation of extracellular matrix organization	2/168	14/18670	0.00682239	0.0297842	0.0189017	FAP/DPP4	2
GO:0009895	negative regulation of catabolic process	8/168	308/18670	0.00685973	0.0298611	0.0189505	EGFR/PDE3B/MAPK14/CSNK2A1/MAPKAPK2/APOA2/PIK3CG/MET	8
GO:0045598	regulation of fat cell differentiation	5/168	132/18670	0.00687196	0.0298611	0.0189505	MAPK14/PPARG/BMP2/PPARD/RORA	5
GO:0072175	epithelial tube formation	5/168	132/18670	0.00687196	0.0298611	0.0189505	MTHFD1/BMP7/ST14/CASP3/PRKACA	5
GO:0072329	monocarboxylic acid catabolic process	5/168	132/18670	0.00687196	0.0298611	0.0189505	CRAT/HADH/SORD/SULT2A1/PPARD	5
GO:0002718	regulation of cytokine production involved in immune response	4/168	84/18670	0.00698426	0.0302914	0.0192236	MIF/HK1/MAPK14/APOA2	4
GO:1905475	regulation of protein localization to membrane	6/168	187/18670	0.00698721	0.0302914	0.0192236	EGFR/AR/PDPK1/MAPK8/CDK5R1/KIF5B	6
GO:0042770	signal transduction in response to DNA damage	5/168	133/18670	0.00708967	0.0306645	0.0194603	CHEK1/CDK2/MIF/MAPK14/MDM2	5
GO:0071333	cellular response to glucose stimulus	5/168	133/18670	0.00708967	0.0306645	0.0194603	CMA1/NR1H4/PRKACA/IGF1R/KIF5B	5
GO:1901292	nucleoside phosphate catabolic process	6/168	188/18670	0.00716517	0.0309552	0.0196448	PNP/PDE4B/PDE4D/PDE5A/HK1/GALK1	6
GO:0032965	regulation of collagen biosynthetic process	3/168	44/18670	0.00723324	0.0311413	0.0197629	F2/PPARG/PPARD	3
GO:0060412	ventricular septum morphogenesis	3/168	44/18670	0.00723324	0.0311413	0.0197629	TGFBR2/TGFBR1/NOS3	3
GO:0071622	regulation of granulocyte chemotaxis	3/168	44/18670	0.00723324	0.0311413	0.0197629	BST1/MAPK14/RAC2	3
GO:1904705	regulation of vascular smooth muscle cell proliferation	4/168	85/18670	0.00727876	0.0312652	0.0198416	GSTP1/PPARG/NQO2/MDM2	4
GO:1990874	vascular smooth muscle cell proliferation	4/168	85/18670	0.00727876	0.0312652	0.0198416	GSTP1/PPARG/NQO2/MDM2	4
GO:0032273	positive regulation of protein polymerization	5/168	134/18670	0.00731215	0.0313726	0.0199097	HCK/HSP90AA1/MET/CDK5R1/WAS	5
GO:0045926	negative regulation of growth	7/168	249/18670	0.00742895	0.0318371	0.0202045	ESR2/TGFBR2/RTN4R/PPARG/CDA/PPARD/CDK5R1	7
GO:0072522	purine-containing compound biosynthetic process	8/168	313/18670	0.00752746	0.0322224	0.020449	PNP/MTAP/MTHFD1/AMD1/HK1/DCK/NOS3/GALK1	8
GO:0071331	cellular response to hexose stimulus	5/168	135/18670	0.00753947	0.0322368	0.0204582	CMA1/NR1H4/PRKACA/IGF1R/KIF5B	5
GO:0001776	leukocyte homeostasis	4/168	86/18670	0.00758135	0.032305	0.0205014	PDE4B/MIF/CASP3/ADAM17	4
GO:0032760	positive regulation of tumor necrosis factor production	4/168	86/18670	0.00758135	0.032305	0.0205014	MIF/MAPKAPK2/MMP8/PTPN11	4
GO:0048013	ephrin receptor signaling pathway	4/168	86/18670	0.00758135	0.032305	0.0205014	SRC/EPHB4/CDK5R1/PTPN11	4
GO:0001974	blood vessel remodeling	3/168	45/18670	0.00769941	0.0325483	0.0206558	NOS3/ACE/MDM2	3
GO:0031018	endocrine pancreas development	3/168	45/18670	0.00769941	0.0325483	0.0206558	PDPK1/CDK6/GSK3B	3
GO:0032309	icosanoid secretion	3/168	45/18670	0.00769941	0.0325483	0.0206558	PLA2G10/MIF/ACE	3
GO:0048701	embryonic cranial skeleton morphogenesis	3/168	45/18670	0.00769941	0.0325483	0.0206558	TGFBR2/MTHFD1/TGFBR1	3
GO:0071827	plasma lipoprotein particle organization	3/168	45/18670	0.00769941	0.0325483	0.0206558	ALB/APOA2/PRKACA	3
GO:0090278	negative regulation of peptide hormone secretion	3/168	45/18670	0.00769941	0.0325483	0.0206558	ANXA5/HADH/PTPN11	3
GO:1902743	regulation of lamellipodium organization	3/168	45/18670	0.00769941	0.0325483	0.0206558	SRC/RAC2/WAS	3
GO:0007292	female gamete generation	5/168	136/18670	0.00777166	0.0325665	0.0206674	ANG/SRC/PDE5A/PGR/NOS3	5
GO:0071326	cellular response to monosaccharide stimulus	5/168	136/18670	0.00777166	0.0325665	0.0206674	CMA1/NR1H4/PRKACA/IGF1R/KIF5B	5
GO:0006000	fructose metabolic process	2/168	15/18670	0.00782572	0.0325665	0.0206674	AKR1B1/SORD	2
GO:0009415	response to water	2/168	15/18670	0.00782572	0.0325665	0.0206674	AKR1B1/MAPK10	2
GO:0030299	intestinal cholesterol absorption	2/168	15/18670	0.00782572	0.0325665	0.0206674	APOA2/AKR1C1	2
GO:0034310	primary alcohol catabolic process	2/168	15/18670	0.00782572	0.0325665	0.0206674	AKR1C3/SULT2A1	2
GO:0034380	high-density lipoprotein particle assembly	2/168	15/18670	0.00782572	0.0325665	0.0206674	APOA2/PRKACA	2
GO:0035635	entry of bacterium into host cell	2/168	15/18670	0.00782572	0.0325665	0.0206674	SRC/MET	2
GO:0042559	pteridine-containing compound biosynthetic process	2/168	15/18670	0.00782572	0.0325665	0.0206674	DHFR/MTHFD1	2
GO:0043518	negative regulation of DNA damage response, signal transduction by p53 class mediator	2/168	15/18670	0.00782572	0.0325665	0.0206674	MIF/MDM2	2
GO:0046184	aldehyde biosynthetic process	2/168	15/18670	0.00782572	0.0325665	0.0206674	PNPO/BMP2	2
GO:0051299	centrosome separation	2/168	15/18670	0.00782572	0.0325665	0.0206674	CHEK1/KIF11	2
GO:0071474	cellular hyperosmotic response	2/168	15/18670	0.00782572	0.0325665	0.0206674	AKR1B1/MAPK10	2
GO:0071801	regulation of podosome assembly	2/168	15/18670	0.00782572	0.0325665	0.0206674	HCK/SRC	2
GO:0045844	positive regulation of striated muscle tissue development	4/168	87/18670	0.0078921	0.0327698	0.0207964	PIM1/MAPK14/FGFR1/MAPK1	4
GO:0048636	positive regulation of muscle organ development	4/168	87/18670	0.0078921	0.0327698	0.0207964	PIM1/MAPK14/FGFR1/MAPK1	4
GO:0050731	positive regulation of peptidyl-tyrosine phosphorylation	6/168	192/18670	0.00790991	0.0328072	0.0208202	SRC/MIF/PTPN1/ADAM17/PTPN11/ACE	6
GO:0060048	cardiac muscle contraction	5/168	137/18670	0.00800879	0.0331805	0.0210571	PDE4B/PDE4D/PDE5A/PIK3CG/PRKACA	5
GO:0031648	protein destabilization	3/168	46/18670	0.00818293	0.0337197	0.0213992	SRC/BMP2/MDM2	3
GO:0060711	labyrinthine layer development	3/168	46/18670	0.00818293	0.0337197	0.0213992	BMP7/ST14/MAPK1	3
GO:0048644	muscle organ morphogenesis	4/168	88/18670	0.00821111	0.0337197	0.0213992	FKBP1A/RXRA/TGFBR1/BMP2	4
GO:0061097	regulation of protein tyrosine kinase activity	4/168	88/18670	0.00821111	0.0337197	0.0213992	SRC/PTPN1/ADAM17/ACE	4
GO:1900407	regulation of cellular response to oxidative stress	4/168	88/18670	0.00821111	0.0337197	0.0213992	DHFR/BMP7/MMP3/MET	4
GO:1901863	positive regulation of muscle tissue development	4/168	88/18670	0.00821111	0.0337197	0.0213992	PIM1/MAPK14/FGFR1/MAPK1	4
GO:1901888	regulation of cell junction assembly	4/168	88/18670	0.00821111	0.0337197	0.0213992	SRC/KDR/PRKACA/ACE	4
GO:1903557	positive regulation of tumor necrosis factor superfamily cytokine production	4/168	88/18670	0.00821111	0.0337197	0.0213992	MIF/MAPKAPK2/MMP8/PTPN11	4
GO:0008584	male gonad development	5/168	138/18670	0.0082509	0.0338459	0.0214793	ESR1/CTSV/AR/AKR1C3/TGFBR1	5
GO:0007204	positive regulation of cytosolic calcium ion concentration	8/168	319/18670	0.00839218	0.0343877	0.0218232	PDE4D/ESR1/FKBP1A/F2/PDPK1/PIK3CG/LCK/PRKACA	8
GO:0002433	immune response-regulating cell surface receptor signaling pathway involved in phagocytosis	5/168	139/18670	0.00849804	0.0346694	0.0220019	HCK/SRC/HSP90AA1/MAPK1/WAS	5
GO:0038096	Fc-gamma receptor signaling pathway involved in phagocytosis	5/168	139/18670	0.00849804	0.0346694	0.0220019	HCK/SRC/HSP90AA1/MAPK1/WAS	5
GO:0046546	development of primary male sexual characteristics	5/168	139/18670	0.00849804	0.0346694	0.0220019	ESR1/CTSV/AR/AKR1C3/TGFBR1	5
GO:0050715	positive regulation of cytokine secretion	5/168	139/18670	0.00849804	0.0346694	0.0220019	SRC/MIF/HK1/MAPK14/MMP8	5
GO:0032602	chemokine production	4/168	89/18670	0.00853847	0.0347585	0.0220584	GSTP1/MIF/ADAM17/NR1H4	4
GO:1901019	regulation of calcium ion transmembrane transporter activity	4/168	89/18670	0.00853847	0.0347585	0.0220584	PDE4B/PDE4D/FKBP1A/PRKACA	4
GO:0002697	regulation of immune effector process	10/168	458/18670	0.00864495	0.0350325	0.0222324	F2/C1R/MIF/CFB/HK1/MAPK14/PDPK1/RAC2/APOA2/WAS	10
GO:0006874	cellular calcium ion homeostasis	10/168	458/18670	0.00864495	0.0350325	0.0222324	PDE4D/ESR1/FKBP1A/F2/ANXA5/PDPK1/NCS1/PIK3CG/LCK/PRKACA	10
GO:0008206	bile acid metabolic process	3/168	47/18670	0.00868395	0.0350325	0.0222324	SULT2A1/AKR1C1/NR1H4	3
GO:0043303	mast cell degranulation	3/168	47/18670	0.00868395	0.0350325	0.0222324	PDPK1/RAC2/PIK3CG	3
GO:0050435	amyloid-beta metabolic process	3/168	47/18670	0.00868395	0.0350325	0.0222324	BACE1/CASP3/ACE	3
GO:0061383	trabecula morphogenesis	3/168	47/18670	0.00868395	0.0350325	0.0222324	FKBP1A/BMP7/TGFBR1	3
GO:0061614	pri-miRNA transcription by RNA polymerase II	3/168	47/18670	0.00868395	0.0350325	0.0222324	PPARG/BMP2/PPARD	3
GO:0120163	negative regulation of cold-induced thermogenesis	3/168	47/18670	0.00868395	0.0350325	0.0222324	NR1H2/NPR3/ADAM17	3
GO:0006470	protein dephosphorylation	8/168	321/18670	0.00869637	0.0350325	0.0222324	GBA/FKBP1A/PTPN1/PPP5C/LCK/PTPN11/GSK3B/DUSP6	8
GO:0002685	regulation of leukocyte migration	6/168	196/18670	0.0087089	0.0350325	0.0222324	MIF/BST1/MAPK14/RAC2/CYP19A1/ADAM17	6
GO:0071897	DNA biosynthetic process	6/168	196/18670	0.0087089	0.0350325	0.0222324	PPIA/SRC/HSP90AA1/PPARG/MAPK1/TYMS	6
GO:0001837	epithelial to mesenchymal transition	5/168	140/18670	0.00875027	0.0351228	0.0222897	TGFBR2/BMP7/TGFBR1/BMP2/GSK3B	5
GO:0042737	drug catabolic process	5/168	140/18670	0.00875027	0.0351228	0.0222897	MAOB/CHIT1/PAH/SULT2A1/CYP2C8	5
GO:0001843	neural tube closure	4/168	90/18670	0.00887425	0.0351228	0.0222897	MTHFD1/ST14/CASP3/PRKACA	4
GO:0010717	regulation of epithelial to mesenchymal transition	4/168	90/18670	0.00887425	0.0351228	0.0222897	TGFBR2/BMP7/TGFBR1/BMP2	4
GO:0002070	epithelial cell maturation	2/168	16/18670	0.00889114	0.0351228	0.0222897	PGR/TYMS	2
GO:0006957	complement activation, alternative pathway	2/168	16/18670	0.00889114	0.0351228	0.0222897	CFD/CFB	2
GO:0009130	pyrimidine nucleoside monophosphate biosynthetic process	2/168	16/18670	0.00889114	0.0351228	0.0222897	DHODH/TYMS	2
GO:0010566	regulation of ketone biosynthetic process	2/168	16/18670	0.00889114	0.0351228	0.0222897	AKR1C3/BMP2	2
GO:0032305	positive regulation of icosanoid secretion	2/168	16/18670	0.00889114	0.0351228	0.0222897	PLA2G10/MIF	2
GO:0034116	positive regulation of heterotypic cell-cell adhesion	2/168	16/18670	0.00889114	0.0351228	0.0222897	BMP7/LCK	2
GO:0048012	hepatocyte growth factor receptor signaling pathway	2/168	16/18670	0.00889114	0.0351228	0.0222897	PTPN1/MET	2
GO:0060572	morphogenesis of an epithelial bud	2/168	16/18670	0.00889114	0.0351228	0.0222897	BMP7/AR	2
GO:0060965	negative regulation of gene silencing by miRNA	2/168	16/18670	0.00889114	0.0351228	0.0222897	ESR1/PPARG	2
GO:0061684	chaperone-mediated autophagy	2/168	16/18670	0.00889114	0.0351228	0.0222897	HSPA8/HSP90AA1	2
GO:0086103	G protein-coupled receptor signaling pathway involved in heart process	2/168	16/18670	0.00889114	0.0351228	0.0222897	PDE4D/SRC	2
GO:0097067	cellular response to thyroid hormone stimulus	2/168	16/18670	0.00889114	0.0351228	0.0222897	CTSB/CTSS	2
GO:1990000	amyloid fibril formation	2/168	16/18670	0.00889114	0.0351228	0.0222897	FKBP1A/MDM2	2
GO:0009411	response to UV	5/168	141/18670	0.00900763	0.0355079	0.0225341	CHEK1/EGFR/MAPK8/CASP3/MDM2	5
GO:0050709	negative regulation of protein secretion	5/168	141/18670	0.00900763	0.0355079	0.0225341	ANXA5/HADH/APOA2/NR1H4/PTPN11	5
GO:0072376	protein activation cascade	6/168	198/18670	0.0091294	0.03595	0.0228146	F2/CFD/C1R/CFB/F10/APCS	6
GO:0002279	mast cell activation involved in immune response	3/168	48/18670	0.00920261	0.0360484	0.022877	PDPK1/RAC2/PIK3CG	3
GO:0010862	positive regulation of pathway-restricted SMAD protein phosphorylation	3/168	48/18670	0.00920261	0.0360484	0.022877	BMP7/TGFBR1/BMP2	3
GO:0035272	exocrine system development	3/168	48/18670	0.00920261	0.0360484	0.022877	EGFR/BMP7/FGFR1	3
GO:0046850	regulation of bone remodeling	3/168	48/18670	0.00920261	0.0360484	0.022877	EGFR/CA2/SRC	3
GO:0055010	ventricular cardiac muscle tissue morphogenesis	3/168	48/18670	0.00920261	0.0360484	0.022877	FKBP1A/RXRA/TGFBR1	3
GO:0060606	tube closure	4/168	91/18670	0.00921855	0.036073	0.0228927	MTHFD1/ST14/CASP3/PRKACA	4
GO:0038094	Fc-gamma receptor signaling pathway	5/168	142/18670	0.00927018	0.0362371	0.0229968	HCK/SRC/HSP90AA1/MAPK1/WAS	5
GO:0002683	negative regulation of immune system process	10/168	463/18670	0.00928755	0.0362671	0.0230158	NR1H2/PDE5A/MIF/PPARG/PDPK1/APCS/APOA2/CYP19A1/CASP3/CDK6	10
GO:0008654	phospholipid biosynthetic process	7/168	260/18670	0.00930277	0.0362886	0.0230295	PLA2G10/CSNK2A1/APOA2/PIK3CG/PPARD/IMPA1/NR1H4	7
GO:0007179	transforming growth factor beta receptor signaling pathway	6/168	199/18670	0.00934501	0.0364153	0.0231099	TGFBR2/SRC/PDPK1/TGFBR1/FNTA/ADAM17	6
GO:0008544	epidermis development	10/168	464/18670	0.00942036	0.0366707	0.023272	EGFR/CTSV/ST14/FGFR1/CTSK/AKR1C3/STS/CASP3/PPARD/WAS	10
GO:0010959	regulation of metal ion transport	9/168	394/18670	0.00949413	0.0369194	0.0234298	PDE4B/PDE4D/FKBP1A/F2/PDPK1/PIK3CG/NOS3/PRKACA/KIF5B	9
GO:0010506	regulation of autophagy	8/168	327/18670	0.00965863	0.0375201	0.023811	GBA/MAPK8/KDR/CASP3/MET/CDK5R1/PRKACA/GSK3B	8
GO:0034504	protein localization to nucleus	7/168	262/18670	0.00967757	0.0375546	0.0238329	SRC/F2/BMP7/MAPK14/MAPK1/GSK3B/MDM2	7
GO:0002448	mast cell mediated immunity	3/168	49/18670	0.00973901	0.0376367	0.023885	PDPK1/RAC2/PIK3CG	3
GO:0071715	icosanoid transport	3/168	49/18670	0.00973901	0.0376367	0.023885	PLA2G10/MIF/ACE	3
GO:0071825	protein-lipid complex subunit organization	3/168	49/18670	0.00973901	0.0376367	0.023885	ALB/APOA2/PRKACA	3
GO:1901571	fatty acid derivative transport	3/168	49/18670	0.00973901	0.0376367	0.023885	PLA2G10/MIF/ACE	3
GO:0071322	cellular response to carbohydrate stimulus	5/168	144/18670	0.00981102	0.0378758	0.0240368	CMA1/NR1H4/PRKACA/IGF1R/KIF5B	5
GO:0032092	positive regulation of protein binding	4/168	93/18670	0.00993301	0.0379669	0.0240946	FKBP1A/BMP2/GSK3B/ACE	4
GO:0048704	embryonic skeletal system morphogenesis	4/168	93/18670	0.00993301	0.0379669	0.0240946	TGFBR2/MTHFD1/BMP7/TGFBR1	4
GO:0050852	T cell receptor signaling pathway	6/168	202/18670	0.0100137	0.0379669	0.0240946	PDE4B/PDE4D/PDPK1/MAPK1/LCK/WAS	6
GO:0000097	sulfur amino acid biosynthetic process	2/168	17/18670	0.0100175	0.0379669	0.0240946	MTAP/MTHFD1	2
GO:0003198	epithelial to mesenchymal transition involved in endocardial cushion formation	2/168	17/18670	0.0100175	0.0379669	0.0240946	TGFBR2/TGFBR1	2
GO:0009129	pyrimidine nucleoside monophosphate metabolic process	2/168	17/18670	0.0100175	0.0379669	0.0240946	DHODH/TYMS	2
GO:0010715	regulation of extracellular matrix disassembly	2/168	17/18670	0.0100175	0.0379669	0.0240946	FAP/DPP4	2
GO:0015732	prostaglandin transport	2/168	17/18670	0.0100175	0.0379669	0.0240946	PLA2G10/MIF	2
GO:0030540	female genitalia development	2/168	17/18670	0.0100175	0.0379669	0.0240946	ESR1/CYP19A1	2
GO:0031000	response to caffeine	2/168	17/18670	0.0100175	0.0379669	0.0240946	PPARG/DHODH	2
GO:0032966	negative regulation of collagen biosynthetic process	2/168	17/18670	0.0100175	0.0379669	0.0240946	PPARG/PPARD	2
GO:0033145	positive regulation of intracellular steroid hormone receptor signaling pathway	2/168	17/18670	0.0100175	0.0379669	0.0240946	AR/PPP5C	2
GO:0036270	response to diuretic	2/168	17/18670	0.0100175	0.0379669	0.0240946	PPARG/DHODH	2
GO:0046068	cGMP metabolic process	2/168	17/18670	0.0100175	0.0379669	0.0240946	PDE5A/RORA	2
GO:0051969	regulation of transmission of nerve impulse	2/168	17/18670	0.0100175	0.0379669	0.0240946	GBA/TYMP	2
GO:0060850	regulation of transcription involved in cell fate commitment	2/168	17/18670	0.0100175	0.0379669	0.0240946	PPARG/RORA	2
GO:0098856	intestinal lipid absorption	2/168	17/18670	0.0100175	0.0379669	0.0240946	APOA2/AKR1C1	2
GO:2000641	regulation of early endosome to late endosome transport	2/168	17/18670	0.0100175	0.0379669	0.0240946	SRC/MAPK1	2
GO:0000077	DNA damage checkpoint	5/168	145/18670	0.0100894	0.0381621	0.0242185	CHEK1/CDK2/MAPK14/PTPN11/MDM2	5
GO:0002431	Fc receptor mediated stimulatory signaling pathway	5/168	145/18670	0.0100894	0.0381621	0.0242185	HCK/SRC/HSP90AA1/MAPK1/WAS	5
GO:0034656	nucleobase-containing small molecule catabolic process	3/168	50/18670	0.0102933	0.0388546	0.0246579	PNP/TYMP/CDA	3
GO:1900087	positive regulation of G1/S transition of mitotic cell cycle	3/168	50/18670	0.0102933	0.0388546	0.0246579	EGFR/ADAM17/MDM2	3
GO:0055074	calcium ion homeostasis	10/168	471/18670	0.0103912	0.0391846	0.0248674	PDE4D/ESR1/FKBP1A/F2/ANXA5/PDPK1/NCS1/PIK3CG/LCK/PRKACA	10
GO:0002262	myeloid cell homeostasis	5/168	147/18670	0.0106624	0.0400406	0.0254106	PDE4B/MAPK14/CASP3/ADAM17/CDK6	5
GO:0072331	signal transduction by p53 class mediator	7/168	267/18670	0.0106628	0.0400406	0.0254106	CHEK1/CDK2/MIF/MAPK14/CSNK2A1/CDK5R1/MDM2	7
GO:0042116	macrophage activation	4/168	95/18670	0.0106825	0.0400406	0.0254106	PLA2G10/MIF/MMP8/RORA	4
GO:0044070	regulation of anion transport	4/168	95/18670	0.0106825	0.0400406	0.0254106	CA2/PLA2G10/MIF/FGFR1	4
GO:0050810	regulation of steroid biosynthetic process	4/168	95/18670	0.0106825	0.0400406	0.0254106	AKR1C3/BMP2/SEC14L2/NR1H4	4
GO:1903076	regulation of protein localization to plasma membrane	4/168	95/18670	0.0106825	0.0400406	0.0254106	EGFR/AR/PDPK1/KIF5B	4
GO:0001954	positive regulation of cell-matrix adhesion	3/168	51/18670	0.0108655	0.0406046	0.0257685	KDR/CDK6/GSK3B	3
GO:0007566	embryo implantation	3/168	51/18670	0.0108655	0.0406046	0.0257685	TGFBR2/RXRA/PPARD	3
GO:0097366	response to bronchodilator	3/168	51/18670	0.0108655	0.0406046	0.0257685	CDK2/CCNA2/MMP3	3
GO:0002792	negative regulation of peptide secretion	5/168	148/18670	0.0109571	0.0408648	0.0259337	ANXA5/HADH/APOA2/NR1H4/PTPN11	5
GO:0035148	tube formation	5/168	148/18670	0.0109571	0.0408648	0.0259337	MTHFD1/BMP7/ST14/CASP3/PRKACA	5
GO:0090277	positive regulation of peptide hormone secretion	4/168	96/18670	0.0110706	0.0412085	0.0261518	EGFR/PPARD/NR1H4/KIF5B	4
GO:0007249	I-kappaB kinase/NF-kappaB signaling	7/168	269/18670	0.0110766	0.0412085	0.0261518	GSTP1/ESR1/FKBP1A/PDPK1/PPP5C/RORA/NR1H4	7
GO:0030073	insulin secretion	6/168	207/18670	0.0112028	0.0412085	0.0261518	DPP4/HADH/PPARD/NR1H4/PTPN11/KIF5B	6
GO:0071456	cellular response to hypoxia	6/168	207/18670	0.0112028	0.0412085	0.0261518	SRC/CCNA2/BMP7/PPARD/RORA/MDM2	6
GO:0006704	glucocorticoid biosynthetic process	2/168	18/18670	0.0112036	0.0412085	0.0261518	BMP2/HSD11B1	2
GO:0010713	negative regulation of collagen metabolic process	2/168	18/18670	0.0112036	0.0412085	0.0261518	PPARG/PPARD	2
GO:0034375	high-density lipoprotein particle remodeling	2/168	18/18670	0.0112036	0.0412085	0.0261518	ALB/APOA2	2
GO:0045780	positive regulation of bone resorption	2/168	18/18670	0.0112036	0.0412085	0.0261518	EGFR/CA2	2
GO:0046852	positive regulation of bone remodeling	2/168	18/18670	0.0112036	0.0412085	0.0261518	EGFR/CA2	2
GO:0060749	mammary gland alveolus development	2/168	18/18670	0.0112036	0.0412085	0.0261518	ESR1/AR	2
GO:0061377	mammary gland lobule development	2/168	18/18670	0.0112036	0.0412085	0.0261518	ESR1/AR	2
GO:0071605	monocyte chemotactic protein-1 production	2/168	18/18670	0.0112036	0.0412085	0.0261518	GSTP1/NR1H4	2
GO:0071637	regulation of monocyte chemotactic protein-1 production	2/168	18/18670	0.0112036	0.0412085	0.0261518	GSTP1/NR1H4	2
GO:2000193	positive regulation of fatty acid transport	2/168	18/18670	0.0112036	0.0412085	0.0261518	PLA2G10/MIF	2
GO:0045165	cell fate commitment	7/168	270/18670	0.0112879	0.0414776	0.0263226	FGFR1/PPARG/AR/TGFBR1/BMP2/CASP3/RORA	7
GO:0030316	osteoclast differentiation	4/168	97/18670	0.0114676	0.0420553	0.0266892	CA2/SRC/MAPK14/ESRRA	4
GO:1902882	regulation of response to oxidative stress	4/168	97/18670	0.0114676	0.0420553	0.0266892	DHFR/BMP7/MMP3/MET	4
GO:0019886	antigen processing and presentation of exogenous peptide antigen via MHC class II	4/168	98/18670	0.0118737	0.0433744	0.0275263	CTSD/CTSS/CTSV/KIF11	4
GO:0030038	contractile actin filament bundle assembly	4/168	98/18670	0.0118737	0.0433744	0.0275263	SRC/TGFBR1/MET/WAS	4
GO:0043149	stress fiber assembly	4/168	98/18670	0.0118737	0.0433744	0.0275263	SRC/TGFBR1/MET/WAS	4
GO:2001243	negative regulation of intrinsic apoptotic signaling pathway	4/168	98/18670	0.0118737	0.0433744	0.0275263	SRC/MIF/PTPN1/MDM2	4
GO:0043523	regulation of neuron apoptotic process	6/168	210/18670	0.0119624	0.0436557	0.0277048	BACE1/PDPK1/NQO1/CASP3/CDK5R1/NQO2	6
GO:0000186	activation of MAPKK activity	3/168	53/18670	0.0120644	0.0438567	0.0278324	EGFR/TGFBR1/MAPK1	3
GO:0032964	collagen biosynthetic process	3/168	53/18670	0.0120644	0.0438567	0.0278324	F2/PPARG/PPARD	3
GO:0038066	p38MAPK cascade	3/168	53/18670	0.0120644	0.0438567	0.0278324	MAPK14/BMP2/MAPKAPK2	3
GO:1905517	macrophage migration	3/168	53/18670	0.0120644	0.0438567	0.0278324	MIF/MAPK14/CYP19A1	3
GO:0007517	muscle organ development	9/168	410/18670	0.012086	0.0438924	0.0278551	TGFBR2/PIM1/FKBP1A/MAPK14/FGFR1/RXRA/TGFBR1/BMP2/MAPK1	9
GO:0032675	regulation of interleukin-6 production	5/168	152/18670	0.0121914	0.0442323	0.0280707	GBA/MAPKAPK2/MMP8/NR1H4/PTPN11	5
GO:1903531	negative regulation of secretion by cell	6/168	211/18670	0.0122235	0.0443056	0.0281173	MAOB/ANXA5/HADH/APOA2/NR1H4/PTPN11	6
GO:0043648	dicarboxylic acid metabolic process	4/168	99/18670	0.0122889	0.0444309	0.0281968	DHFR/MTHFD1/ME2/NR1H4	4
GO:1901570	fatty acid derivative biosynthetic process	4/168	99/18670	0.0122889	0.0444309	0.0281968	MIF/CBR1/AKR1C3/CYP2C8	4
GO:0002689	negative regulation of leukocyte chemotaxis	2/168	19/18670	0.0124483	0.0444309	0.0281968	MIF/CYP19A1	2
GO:0006555	methionine metabolic process	2/168	19/18670	0.0124483	0.0444309	0.0281968	MTAP/MTHFD1	2
GO:0010544	negative regulation of platelet activation	2/168	19/18670	0.0124483	0.0444309	0.0281968	F2/NOS3	2
GO:0032303	regulation of icosanoid secretion	2/168	19/18670	0.0124483	0.0444309	0.0281968	PLA2G10/MIF	2
GO:0032930	positive regulation of superoxide anion generation	2/168	19/18670	0.0124483	0.0444309	0.0281968	GSTP1/EGFR	2
GO:0034312	diol biosynthetic process	2/168	19/18670	0.0124483	0.0444309	0.0281968	GBA/DHFR	2
GO:0044241	lipid digestion	2/168	19/18670	0.0124483	0.0444309	0.0281968	APOA2/AKR1C1	2
GO:0046112	nucleobase biosynthetic process	2/168	19/18670	0.0124483	0.0444309	0.0281968	MTHFD1/DHODH	2
GO:0051131	chaperone-mediated protein complex assembly	2/168	19/18670	0.0124483	0.0444309	0.0281968	HSP90AA1/APCS	2
GO:0060149	negative regulation of posttranscriptional gene silencing	2/168	19/18670	0.0124483	0.0444309	0.0281968	ESR1/PPARG	2
GO:0060438	trachea development	2/168	19/18670	0.0124483	0.0444309	0.0281968	TGFBR2/MAPK1	2
GO:0060967	negative regulation of gene silencing by RNA	2/168	19/18670	0.0124483	0.0444309	0.0281968	ESR1/PPARG	2
GO:0071800	podosome assembly	2/168	19/18670	0.0124483	0.0444309	0.0281968	HCK/SRC	2
GO:1903798	regulation of production of miRNAs involved in gene silencing by miRNA	2/168	19/18670	0.0124483	0.0444309	0.0281968	EGFR/ESR1	2
GO:0062013	positive regulation of small molecule metabolic process	5/168	153/18670	0.0125141	0.0446234	0.0283189	NR1H2/SRC/PPARG/NOS3/NR1H4	5
GO:0072330	monocarboxylic acid biosynthetic process	8/168	343/18670	0.0126121	0.04493	0.0285135	NR1H2/MIF/HK1/CBR1/AKR1C3/GALK1/NR1H4/CYP2C8	8
GO:0002720	positive regulation of cytokine production involved in immune response	3/168	54/18670	0.0126912	0.0450398	0.0285832	MIF/HK1/MAPK14	3
GO:0006636	unsaturated fatty acid biosynthetic process	3/168	54/18670	0.0126912	0.0450398	0.0285832	MIF/CBR1/AKR1C3	3
GO:0032663	regulation of interleukin-2 production	3/168	54/18670	0.0126912	0.0450398	0.0285832	PDE4B/PDE4D/NR1H4	3
GO:0050994	regulation of lipid catabolic process	3/168	54/18670	0.0126912	0.0450398	0.0285832	PDE3B/APOA2/PIK3CG	3
GO:0022600	digestive system process	4/168	100/18670	0.0127133	0.0450756	0.0286059	NPR3/TYMP/APOA2/AKR1C1	4
GO:0001822	kidney development	7/168	278/18670	0.0130844	0.0463474	0.029413	CA2/AKR1B1/BMP7/FGFR1/TGFBR1/BMP2/ACE	7
GO:0002495	antigen processing and presentation of peptide antigen via MHC class II	4/168	101/18670	0.013147	0.0464809	0.0294978	CTSD/CTSS/CTSV/KIF11	4
GO:0097006	regulation of plasma lipoprotein particle levels	4/168	101/18670	0.013147	0.0464809	0.0294978	ALB/APOA2/NR1H4/PRKACA	4
GO:0043281	regulation of cysteine-type endopeptidase activity involved in apoptotic process	6/168	215/18670	0.013308	0.0469723	0.0298096	CTSD/SRC/PPARG/CSNK2A1/LCK/MDM2	6
GO:0000082	G1/S transition of mitotic cell cycle	7/168	279/18670	0.0133227	0.0469723	0.0298096	EGFR/CDK2/DHFR/ADAM17/CDK6/TYMS/MDM2	7
GO:0001541	ovarian follicle development	3/168	55/18670	0.0133363	0.0469723	0.0298096	ANG/ESR1/SRC	3
GO:0003229	ventricular cardiac muscle tissue development	3/168	55/18670	0.0133363	0.0469723	0.0298096	FKBP1A/RXRA/TGFBR1	3
GO:0042129	regulation of T cell proliferation	5/168	156/18670	0.013517	0.047564	0.0301851	PNP/TGFBR2/PDE5A/RAC2/CASP3	5
GO:0002367	cytokine production involved in immune response	4/168	102/18670	0.01359	0.0477311	0.0302911	MIF/HK1/MAPK14/APOA2	4
GO:0002504	antigen processing and presentation of peptide or polysaccharide antigen via MHC class II	4/168	102/18670	0.01359	0.0477311	0.0302911	CTSD/CTSS/CTSV/KIF11	4
GO:0030220	platelet formation	2/168	20/18670	0.0137504	0.0479788	0.0304483	CASP3/PTPN11	2
GO:0032462	regulation of protein homooligomerization	2/168	20/18670	0.0137504	0.0479788	0.0304483	GBA/SRC	2
GO:0045655	regulation of monocyte differentiation	2/168	20/18670	0.0137504	0.0479788	0.0304483	APCS/CDK6	2
GO:0046655	folic acid metabolic process	2/168	20/18670	0.0137504	0.0479788	0.0304483	DHFR/MTHFD1	2
GO:0051767	nitric-oxide synthase biosynthetic process	2/168	20/18670	0.0137504	0.0479788	0.0304483	GSTP1/KDR	2
GO:0051769	regulation of nitric-oxide synthase biosynthetic process	2/168	20/18670	0.0137504	0.0479788	0.0304483	GSTP1/KDR	2
GO:0060039	pericardium development	2/168	20/18670	0.0137504	0.0479788	0.0304483	BMP7/BMP2	2
GO:0031570	DNA integrity checkpoint	5/168	157/18670	0.013863	0.0482777	0.030638	CHEK1/CDK2/MAPK14/PTPN11/MDM2	5
GO:0036294	cellular response to decreased oxygen levels	6/168	217/18670	0.0138748	0.0482777	0.030638	SRC/CCNA2/BMP7/PPARD/RORA/MDM2	6
GO:0046474	glycerophospholipid biosynthetic process	6/168	217/18670	0.0138748	0.0482777	0.030638	PLA2G10/CSNK2A1/APOA2/PIK3CG/IMPA1/NR1H4	6
GO:0072503	cellular divalent inorganic cation homeostasis	10/168	493/18670	0.013944	0.0484733	0.0307622	PDE4D/ESR1/FKBP1A/F2/ANXA5/PDPK1/NCS1/PIK3CG/LCK/PRKACA	10
GO:1903078	positive regulation of protein localization to plasma membrane	3/168	56/18670	0.0139998	0.0486219	0.0308565	EGFR/PDPK1/KIF5B	3
GO:0018958	phenol-containing compound metabolic process	4/168	103/18670	0.0140424	0.0486795	0.030893	MAOB/AKR1B1/PAH/PNMT	4
GO:0032091	negative regulation of protein binding	4/168	103/18670	0.0140424	0.0486795	0.030893	MAPK8/MET/GSK3B/ACE	4
GO:0051260	protein homooligomerization	8/168	351/18670	0.0143159	0.0495814	0.0314654	GBA/LCN2/SRC/MIF/RXRA/CDA/CLPP/AKR1C1	8

## Sheet: Cellular Component (CC)
ID	Description	GeneRatio	BgRatio	pvalue	p.adjust	qvalue	geneID	Count
GO:1904813	ficolin-1-rich granule lumen	15/169	124/19717	1.87691e-13	4.97382e-11	3.89213e-11	PNP/GSTP1/PPIA/QPCT/CTSD/HSPA8/HSP90AA1/PYGL/CFD/MIF/CTSB/CTSS/MAPK14/CDA/MAPK1	15
GO:0101002	ficolin-1-rich granule	16/169	185/19717	5.46926e-12	7.24678e-10	5.67076e-10	PNP/GSTP1/PPIA/QPCT/CTSD/HSPA8/HSP90AA1/PYGL/CFD/MIF/CTSB/CTSS/FCAR/MAPK14/CDA/MAPK1	16
GO:0031983	vesicle lumen	20/169	339/19717	1.31803e-11	1.16426e-09	9.11056e-10	PNP/GSTP1/EGFR/PPIA/QPCT/CTSD/HSPA8/CHIT1/LCN2/HSP90AA1/PYGL/CFD/MIF/MAPK14/BACE1/CDA/TTR/ALB/MAPK1/MMP8	20
GO:0060205	cytoplasmic vesicle lumen	19/169	338/19717	1.01214e-10	6.70542e-09	5.24714e-09	PNP/GSTP1/PPIA/QPCT/CTSD/HSPA8/CHIT1/LCN2/HSP90AA1/PYGL/CFD/MIF/MAPK14/BACE1/CDA/TTR/ALB/MAPK1/MMP8	19
GO:0034774	secretory granule lumen	18/169	321/19717	3.37029e-10	1.78625e-08	1.39778e-08	PNP/GSTP1/PPIA/QPCT/CTSD/HSPA8/CHIT1/LCN2/HSP90AA1/PYGL/CFD/MIF/MAPK14/CDA/TTR/ALB/MAPK1/MMP8	18
GO:0045121	membrane raft	17/169	315/19717	1.91783e-09	7.61688e-08	5.96038e-08	HCK/EGFR/TGFBR2/RTN4R/CTSD/SRC/DPP4/HK1/BACE1/TGFBR1/MAPK1/KDR/CASP3/ADAM17/LCK/NOS3/PRKACA	17
GO:0098857	membrane microdomain	17/169	316/19717	2.01201e-09	7.61688e-08	5.96038e-08	HCK/EGFR/TGFBR2/RTN4R/CTSD/SRC/DPP4/HK1/BACE1/TGFBR1/MAPK1/KDR/CASP3/ADAM17/LCK/NOS3/PRKACA	17
GO:0098589	membrane region	17/169	328/19717	3.52785e-09	1.1686e-07	9.14455e-08	HCK/EGFR/TGFBR2/RTN4R/CTSD/SRC/DPP4/HK1/BACE1/TGFBR1/MAPK1/KDR/CASP3/ADAM17/LCK/NOS3/PRKACA	17
GO:0043202	lysosomal lumen	9/169	95/19717	1.26066e-07	3.71195e-06	2.90468e-06	GBA/CTSD/HSPA8/HSP90AA1/CTSB/CTSS/CTSV/CTSK/GC	9
GO:0005775	vacuolar lumen	11/169	172/19717	2.8364e-07	7.51647e-06	5.88181e-06	GBA/CTSD/HSPA8/HSP90AA1/CTSB/CTSS/CTSV/CTSK/TTR/GC/MAPK1	11
GO:0072562	blood microparticle	10/169	147/19717	5.67057e-07	1.36609e-05	1.069e-05	BCHE/HSPA8/F2/C1R/CFB/ANXA5/APCS/ALB/GC/APOA2	10
GO:1904724	tertiary granule lumen	6/169	55/19717	7.4284e-06	0.000164044	0.000128368	QPCT/CTSD/CHIT1/CTSS/CDA/MMP8	6
GO:0042581	specific granule	9/169	160/19717	1.0051e-05	0.000204886	0.000160328	QPCT/CTSD/CHIT1/LCN2/BST1/FCAR/PLAU/ITGAL/MMP8	9
GO:0070820	tertiary granule	8/169	164/19717	8.67254e-05	0.00164159	0.00128458	QPCT/CTSD/CHIT1/CTSS/FCAR/PLAU/CDA/MMP8	8
GO:0035580	specific granule lumen	5/169	62/19717	0.000190129	0.00332904	0.00260505	QPCT/CTSD/CHIT1/LCN2/MMP8	5
GO:0005925	focal adhesion	12/169	405/19717	0.000200999	0.00332904	0.00260505	HCK/EGFR/FAP/PPIA/HSPA8/DPP4/ANXA5/PLAU/PDPK1/RAC2/MAPK1/ADAM17	12
GO:0005924	cell-substrate adherens junction	12/169	408/19717	0.000215079	0.00335271	0.00262357	HCK/EGFR/FAP/PPIA/HSPA8/DPP4/ANXA5/PLAU/PDPK1/RAC2/MAPK1/ADAM17	12
GO:0030055	cell-substrate junction	12/169	412/19717	0.000235157	0.00346203	0.00270912	HCK/EGFR/FAP/PPIA/HSPA8/DPP4/ANXA5/PLAU/PDPK1/RAC2/MAPK1/ADAM17	12
GO:0044853	plasma membrane raft	6/169	109/19717	0.000354565	0.00461948	0.00361485	HCK/TGFBR2/SRC/MAPK1/NOS3/PRKACA	6
GO:1902911	protein kinase complex	6/169	109/19717	0.000354565	0.00461948	0.00361485	CDK2/CCNA2/TGFBR1/CDK6/CDK5R1/IGF1R	6
GO:0043025	neuronal cell body	13/169	497/19717	0.000366072	0.00461948	0.00361485	RTN4R/ANG/HSP90AA1/MAPK10/CTSV/BACE1/PDPK1/NQO1/PPP5C/MAPK1/CASP3/CDK5R1/DHODH	13
GO:0090575	RNA polymerase II transcription factor complex	7/169	163/19717	0.000521538	0.00628216	0.00491593	NR1H2/PPARG/RXRA/THRB/PPARD/NR1H4/NR1I3	7
GO:0005901	caveola	5/169	80/19717	0.000624052	0.00699466	0.00547348	HCK/TGFBR2/SRC/MAPK1/NOS3	5
GO:0036019	endolysosome	3/169	20/19717	0.000633479	0.00699466	0.00547348	CTSB/CTSS/CTSK	3
GO:0062023	collagen-containing extracellular matrix	11/169	406/19717	0.000779206	0.00825958	0.0064633	CTSD/ANG/F2/BMP7/ANXA5/CTSB/CTSS/CMA1/AZGP1/APCS/MMP8	11
GO:1902554	serine/threonine protein kinase complex	5/169	88/19717	0.000962616	0.00981128	0.00767754	CDK2/CCNA2/TGFBR1/CDK6/CDK5R1	5
GO:0043204	perikaryon	6/169	134/19717	0.0010546	0.0103507	0.00809967	RTN4R/MAPK10/CTSV/PDPK1/PPP5C/MAPK1	6
GO:0044295	axonal growth cone	3/169	28/19717	0.00173116	0.0161699	0.0126533	RTN4R/HSP90AA1/KIF5B	3
GO:0044798	nuclear transcription factor complex	7/169	201/19717	0.00176953	0.0161699	0.0126533	NR1H2/PPARG/RXRA/THRB/PPARD/NR1H4/NR1I3	7
GO:0034704	calcium channel complex	4/169	66/19717	0.00248326	0.0219355	0.017165	PDE4B/PDE4D/FKBP1A/PRKACA	4
GO:0031904	endosome lumen	3/169	34/19717	0.00304547	0.0260339	0.0203721	CTSB/CTSS/CTSK	3
GO:0019898	extrinsic component of membrane	8/169	295/19717	0.0040065	0.0331788	0.0259631	GBA/HCK/SRC/FKBP1A/BST1/ST14/PIK3CG/LCK	8
GO:0030139	endocytic vesicle	8/169	303/19717	0.00469905	0.0377348	0.0295283	EGFR/HSP90AA1/DPP4/RAC2/NOS3/WAS/KIF5B/MDM2	8
GO:0005788	endoplasmic reticulum lumen	8/169	309/19717	0.00527619	0.0394105	0.0308396	BCHE/F2/CES1/BACE1/F10/STS/ALB/APOA2	8
GO:0001931	uropod	2/169	13/19717	0.00535388	0.0394105	0.0308396	ICAM2/BST1	2
GO:0031254	cell trailing edge	2/169	13/19717	0.00535388	0.0394105	0.0308396	ICAM2/BST1	2
GO:0000307	cyclin-dependent protein kinase holoenzyme complex	3/169	42/19717	0.00555769	0.0394693	0.0308856	CDK2/CCNA2/CDK6	3
GO:0005902	microvillus	4/169	83/19717	0.00565974	0.0394693	0.0308856	CA2/ICAM2/AKR1B1/CTSV	4
GO:0005891	voltage-gated calcium channel complex	3/169	43/19717	0.00593737	0.0403436	0.0315698	PDE4B/PDE4D/FKBP1A	3
GO:0099523	presynaptic cytosol	2/169	14/19717	0.00621118	0.0411491	0.0322001	HSPA8/NCS1	2
GO:0009897	external side of plasma membrane	9/169	393/19717	0.00693046	0.0447523	0.0350197	TGFBR2/RTN4R/F2/ANXA5/CTSV/GSR/AZGP1/F10/ACE	9
GO:0061695	transferase complex, transferring phosphorus-containing groups	7/169	259/19717	0.00709282	0.0447523	0.0350197	CDK2/CCNA2/TGFBR1/PIK3CG/CDK6/CDK5R1/IGF1R	7
GO:0035579	specific granule membrane	4/169	91/19717	0.00780984	0.0481304	0.0376631	BST1/FCAR/PLAU/ITGAL	4
GO:0071437	invadopodium	2/169	16/19717	0.0080991	0.0487787	0.0381704	FAP/DPP4	2

## Sheet: Molecular Function (MF)
ID	Description	GeneRatio	BgRatio	pvalue	p.adjust	qvalue	geneID	Count
GO:0003707	steroid hormone receptor activity	15/169	56/17697	3.08592e-18	1.33216e-15	9.00667e-16	ESR2/NR1H2/ESR1/NR3C2/PGR/PPARG/AR/ESRRG/RXRA/THRB/PPARD/RORA/NR1H4/NR1I3/ESRRA	15
GO:0004879	nuclear receptor activity	14/169	47/17697	7.89816e-18	1.33216e-15	9.00667e-16	ESR2/NR1H2/ESR1/PGR/PPARG/AR/ESRRG/RXRA/THRB/PPARD/RORA/NR1H4/NR1I3/ESRRA	14
GO:0098531	transcription factor activity, direct ligand regulated sequence-specific DNA binding	14/169	47/17697	7.89816e-18	1.33216e-15	9.00667e-16	ESR2/NR1H2/ESR1/PGR/PPARG/AR/ESRRG/RXRA/THRB/PPARD/RORA/NR1H4/NR1I3/ESRRA	14
GO:0005496	steroid binding	14/169	95/17697	3.18448e-13	4.02837e-11	2.72357e-11	ESR2/ESR1/NR3C2/PGR/SHBG/AR/ESRRG/GC/HSD17B1/APOA2/RORA/NR1H4/HSD11B1/ESRRA	14
GO:0004175	endopeptidase activity	24/169	427/17697	2.74153e-12	2.77442e-10	1.87578e-10	FAP/CTSD/F2/DPP4/CFD/C1R/CFB/MMP13/CTSB/CTSS/CMA1/PLAU/CTSV/BACE1/ST14/F10/CTSK/MMP3/CASP3/CASP7/CLPP/ADAM17/MMP8/ACE	24
GO:0016616	oxidoreductase activity, acting on the CH-OH group of donors, NAD or NADP as acceptor	13/169	119/17697	1.122e-10	9.46216e-09	6.39734e-09	AKR1B1/CBR1/HADH/AKR1C3/SORD/BMP2/AKR1C2/HSD17B11/HSD17B1/ADH1B/AKR1C1/ME2/HSD11B1	13
GO:0016614	oxidoreductase activity, acting on CH-OH group of donors	13/169	128/17697	2.82432e-10	2.04158e-08	1.3803e-08	AKR1B1/CBR1/HADH/AKR1C3/SORD/BMP2/AKR1C2/HSD17B11/HSD17B1/ADH1B/AKR1C1/ME2/HSD11B1	13
GO:0008236	serine-type peptidase activity	14/169	182/17697	2.28835e-09	1.44738e-07	9.78569e-08	FAP/F2/DPP4/CFD/C1R/CFB/CMA1/PLAU/ST14/F10/MMP3/CLPP/MMP8/ACE	14
GO:0017171	serine hydrolase activity	14/169	186/17697	3.03608e-09	1.70695e-07	1.15407e-07	FAP/F2/DPP4/CFD/C1R/CFB/CMA1/PLAU/ST14/F10/MMP3/CLPP/MMP8/ACE	14
GO:0004252	serine-type endopeptidase activity	13/169	160/17697	4.49345e-09	2.27369e-07	1.53723e-07	FAP/F2/DPP4/CFD/C1R/CFB/CMA1/PLAU/ST14/F10/MMP3/CLPP/MMP8	13
GO:0033293	monocarboxylic acid binding	9/169	64/17697	9.36611e-09	4.30841e-07	2.9129e-07	PYGL/PPARG/RXRA/AKR1C2/ALB/PPARD/AKR1C1/FABP4/NR1H4	9
GO:0031406	carboxylic acid binding	13/169	193/17697	4.27847e-08	1.80409e-06	1.21974e-06	RTN4R/DHFR/PYGL/PPARG/RXRA/AKR1C2/ALB/PPARD/AKR1C1/FABP4/NOS3/NR1H4/TYMS	13
GO:0042562	hormone binding	10/169	102/17697	4.82978e-08	1.8799e-06	1.27099e-06	EGFR/NPR3/ANXA5/SHBG/AR/TTR/HSD17B1/THRB/NQO2/IGF1R	10
GO:0043177	organic acid binding	13/169	205/17697	8.70281e-08	3.14544e-06	2.12663e-06	RTN4R/DHFR/PYGL/PPARG/RXRA/AKR1C2/ALB/PPARD/AKR1C1/FABP4/NOS3/NR1H4/TYMS	13
GO:0004674	protein serine/threonine kinase activity	18/169	439/17697	2.21996e-07	7.48865e-06	5.06306e-06	CHEK1/EGFR/TGFBR2/PIM1/CDK2/MAPK10/CSNK1G2/MAPK14/PDPK1/TGFBR1/MAPK8/CSNK2A1/MAPKAPK2/MAPK1/PIK3CG/CDK6/PRKACA/GSK3B	18
GO:0033218	amide binding	16/169	356/17697	3.21037e-07	1.01528e-05	6.86427e-06	GSTP1/BCHE/PPIA/RTN4R/ANG/NPR3/DHFR/ANXA5/CMA1/CTSV/BACE1/PPARG/RXRA/NQO2/TYMS/IGF1R	16
GO:0019199	transmembrane receptor protein kinase activity	8/169	79/17697	8.59005e-07	2.51689e-05	1.70167e-05	EGFR/TGFBR2/FGFR1/EPHB4/TGFBR1/KDR/MET/IGF1R	8
GO:0016229	steroid dehydrogenase activity	6/169	35/17697	8.95338e-07	2.51689e-05	1.70167e-05	AKR1C3/AKR1C2/HSD17B11/HSD17B1/AKR1C1/HSD11B1	6
GO:0005158	insulin receptor binding	5/169	22/17697	1.72821e-06	4.60249e-05	3.11173e-05	SRC/PTPN1/PDPK1/PTPN11/IGF1R	5
GO:0050662	coenzyme binding	13/169	291/17697	4.57687e-06	0.000115795	7.82886e-05	MAOB/DHFR/PYGL/PNPO/GSR/HADH/SORD/ALB/HSD17B1/NOS3/ME2/NQO2/DHODH	13
GO:0004032	alditol:NADP+ 1-oxidoreductase activity	4/169	13/17697	5.36583e-06	0.000129002	8.72181e-05	AKR1B1/AKR1C3/AKR1C2/AKR1C1	4
GO:0004713	protein tyrosine kinase activity	9/169	134/17697	5.60879e-06	0.000129002	8.72181e-05	HCK/EGFR/SRC/FGFR1/EPHB4/KDR/LCK/MET/IGF1R	9
GO:0033764	steroid dehydrogenase activity, acting on the CH-OH group of donors, NAD or NADP as acceptor	5/169	29/17697	7.38313e-06	0.000157203	0.000106284	AKR1C3/HSD17B11/HSD17B1/AKR1C1/HSD11B1	5
GO:0004707	MAP kinase activity	4/169	14/17697	7.45625e-06	0.000157203	0.000106284	MAPK10/MAPK14/MAPK8/MAPK1	4
GO:0016651	oxidoreductase activity, acting on NAD(P)H	8/169	107/17697	8.55849e-06	0.000173224	0.000117116	GSR/CBR1/AKR1C3/NQO1/AKR1C2/AKR1C1/NOS3/NQO2	8
GO:0051117	ATPase binding	7/169	80/17697	1.13093e-05	0.000220096	0.000148806	NR1H2/PDE4D/ESR1/PGR/AR/CLPP/LCK	7
GO:0097110	scaffold protein binding	6/169	59/17697	2.05665e-05	0.000385432	0.000260589	TREM1/PDE4D/SRC/HSP90AA1/NOS3/MDM2	6
GO:0016655	oxidoreductase activity, acting on NAD(P)H, quinone or similar compound as acceptor	6/169	60/17697	2.26724e-05	0.000409723	0.000277013	CBR1/AKR1C3/NQO1/AKR1C2/AKR1C1/NQO2	6
GO:0042277	peptide binding	12/169	295/17697	2.72924e-05	0.000462229	0.000312512	GSTP1/BCHE/PPIA/ANG/NPR3/ANXA5/CMA1/CTSV/BACE1/PPARG/RXRA/IGF1R	12
GO:0004714	transmembrane receptor protein tyrosine kinase activity	6/169	62/17697	2.74049e-05	0.000462229	0.000312512	EGFR/FGFR1/EPHB4/KDR/MET/IGF1R	6
GO:0008106	alcohol dehydrogenase (NADP+) activity	4/169	21/17697	4.23121e-05	0.000676322	0.000457259	AKR1B1/AKR1C3/AKR1C2/AKR1C1	4
GO:0030374	nuclear receptor transcription coactivator activity	6/169	67/17697	4.27713e-05	0.000676322	0.000457259	NR1H2/PPARG/THRB/PPARD/NR1H4/NR1I3	6
GO:0004497	monooxygenase activity	7/169	99/17697	4.55358e-05	0.000698215	0.000472061	PAH/AKR1C3/AKR1C2/CYP19A1/AKR1C1/NOS3/CYP2C8	7
GO:0019842	vitamin binding	8/169	138/17697	5.42492e-05	0.000807355	0.000545851	DHFR/PYGL/PNPO/ALB/GC/SEC14L2/TYMS/TTPA	8
GO:0033612	receptor serine/threonine kinase binding	4/169	25/17697	8.68056e-05	0.00125496	0.000848476	SRC/BMP7/BMP2/MDM2	4
GO:0004033	aldo-keto reductase (NADP) activity	4/169	26/17697	0.000101827	0.00143124	0.000967658	AKR1B1/AKR1C3/AKR1C2/AKR1C1	4
GO:0009055	electron transfer activity	7/169	114/17697	0.000111669	0.00152715	0.0010325	MAOB/AKR1B1/GSR/NQO1/CYP19A1/ME2/NQO2	7
GO:0046875	ephrin receptor binding	4/169	27/17697	0.00011865	0.00157992	0.00106818	SRC/PTPN1/PIK3CG/CDK5R1	4
GO:0005160	transforming growth factor beta receptor binding	5/169	51/17697	0.000123269	0.00159934	0.00108131	TGFBR2/FKBP1A/BMP7/TGFBR1/BMP2	5
GO:0070700	BMP receptor binding	3/169	11/17697	0.000133437	0.00168797	0.00114123	SRC/BMP7/BMP2	3
GO:0004114	3',5'-cyclic-nucleotide phosphodiesterase activity	4/169	28/17697	0.000137399	0.0016957	0.00114646	PDE4B/PDE4D/PDE5A/PDE3B	4
GO:0004112	cyclic-nucleotide phosphodiesterase activity	4/169	29/17697	0.000158201	0.00190595	0.00128861	PDE4B/PDE4D/PDE5A/PDE3B	4
GO:0004115	3',5'-cyclic-AMP phosphodiesterase activity	3/169	12/17697	0.000176668	0.00203168	0.00137361	PDE4B/PDE4D/PDE3B	3
GO:0008239	dipeptidyl-peptidase activity	3/169	12/17697	0.000176668	0.00203168	0.00137361	FAP/DPP4/ACE	3
GO:0031404	chloride ion binding	3/169	13/17697	0.000228059	0.00252422	0.00170662	NPR3/NQO2/ACE	3
GO:0002020	protease binding	7/169	128/17697	0.000229475	0.00252422	0.00170662	FAP/LCN2/DPP4/MIF/CASP3/CDK5R1/GSK3B	7
GO:0036041	long-chain fatty acid binding	3/169	14/17697	0.000288223	0.003103	0.00209793	PPARG/PPARD/FABP4	3
GO:0005504	fatty acid binding	4/169	34/17697	0.000297633	0.00313755	0.00212129	PPARG/ALB/PPARD/FABP4	4
GO:0004089	carbonate dehydratase activity	3/169	15/17697	0.000357756	0.00369437	0.00249776	CA2/CA1/CA12	3
GO:0004708	MAP kinase kinase activity	3/169	16/17697	0.000437232	0.00425461	0.00287653	MAPK10/MAPK14/MAPK1	3
GO:0010181	FMN binding	3/169	16/17697	0.000437232	0.00425461	0.00287653	PNPO/NOS3/DHODH	3
GO:0043274	phospholipase binding	3/169	16/17697	0.000437232	0.00425461	0.00287653	PDPK1/PTPN11/WAS	3
GO:0016709	oxidoreductase activity, acting on paired donors, with incorporation or reduction of molecular oxygen, NAD(P)H as one donor, and incorporation of one atom of oxygen	4/169	39/17697	0.000508641	0.00485608	0.00328319	AKR1C3/AKR1C2/AKR1C1/NOS3	4
GO:0001784	phosphotyrosine residue binding	4/169	40/17697	0.000560981	0.0052566	0.00355397	HCK/MAPK1/LCK/PTPN11	4
GO:0051879	Hsp90 protein binding	4/169	41/17697	0.000617036	0.00567673	0.00383803	CSNK2A1/PPP5C/KDR/HDAC8	4
GO:0070696	transmembrane receptor protein serine/threonine kinase binding	3/169	19/17697	0.000740806	0.00657687	0.0044466	SRC/BMP7/BMP2	3
GO:0004712	protein serine/threonine/tyrosine kinase activity	4/169	43/17697	0.000740873	0.00657687	0.0044466	MAPK10/MAPK14/MAPK1/PRKACA	4
GO:0016705	oxidoreductase activity, acting on paired donors, with incorporation or reduction of molecular oxygen	7/169	159/17697	0.000846136	0.00730332	0.00493776	PAH/AKR1C3/AKR1C2/CYP19A1/AKR1C1/NOS3/CYP2C8	7
GO:0004745	retinol dehydrogenase activity	3/169	20/17697	0.000865446	0.00730332	0.00493776	AKR1C3/BMP2/ADH1B	3
GO:0004197	cysteine-type endopeptidase activity	6/169	116/17697	0.000866007	0.00730332	0.00493776	CTSB/CTSS/CTSV/CTSK/CASP3/CASP7	6
GO:0016798	hydrolase activity, acting on glycosyl bonds	6/169	117/17697	0.000905714	0.00751297	0.0050795	GBA/CHIT1/AMY1A/AMY1B/AMY1C/BST1	6
GO:0031072	heat shock protein binding	6/169	119/17697	0.000989326	0.00807417	0.00545893	HSPA8/CSNK2A1/APOA2/PPP5C/KDR/HDAC8	6
GO:0050839	cell adhesion molecule binding	13/169	499/17697	0.00102857	0.00826118	0.00558536	DDX6/EGFR/FAP/ICAM2/HSPA8/SRC/PTPN1/ITGAL/KDR/ADAM17/CDK5R1/PTPN11/KIF5B	13
GO:0004177	aminopeptidase activity	4/169	48/17697	0.00112568	0.00889993	0.00601722	FAP/DPP4/CTSV/ACE	4
GO:0051219	phosphoprotein binding	5/169	83/17697	0.00119219	0.00928072	0.00627467	HCK/SRC/MAPK1/LCK/PTPN11	5
GO:0045309	protein phosphorylated amino acid binding	4/169	51/17697	0.001414	0.0108407	0.00732937	HCK/MAPK1/LCK/PTPN11	4
GO:0050661	NADP binding	4/169	52/17697	0.00152056	0.0114836	0.00776405	DHFR/GSR/HSD17B1/NOS3	4
GO:0005539	glycosaminoglycan binding	8/169	229/17697	0.00163238	0.0121468	0.00821245	TGFBR2/RTN4R/ANG/F2/BMP7/ANXA5/HK1/FGFR1	8
GO:0004190	aspartic-type endopeptidase activity	3/169	25/17697	0.001686	0.0121916	0.00824273	CTSD/BACE1/CASP3	3
GO:0005178	integrin binding	6/169	132/17697	0.00168659	0.0121916	0.00824273	EGFR/FAP/ICAM2/SRC/KDR/ADAM17	6
GO:0005126	cytokine receptor binding	9/169	286/17697	0.0017441	0.0124298	0.00840373	TGFBR2/FKBP1A/YARS1/BMP7/MIF/TGFBR1/BMP2/CASP3/ADAM17	9
GO:0016628	oxidoreductase activity, acting on the CH-CH group of donors, NAD or NADP as acceptor	3/169	26/17697	0.00189263	0.0129415	0.00874971	AKR1C3/AKR1C2/AKR1C1	3
GO:0051019	mitogen-activated protein kinase binding	3/169	26/17697	0.00189263	0.0129415	0.00874971	MAPK14/MAPKAPK2/ACE	3
GO:0070001	aspartic-type peptidase activity	3/169	26/17697	0.00189263	0.0129415	0.00874971	CTSD/BACE1/CASP3	3
GO:1990782	protein tyrosine kinase binding	5/169	93/17697	0.00197719	0.0132093	0.00893077	HSP90AA1/PTPN1/ANXA5/FNTA/PTPN11	5
GO:0019902	phosphatase binding	7/169	185/17697	0.00202647	0.0132093	0.00893077	EGFR/PTPN1/MAPK14/PPARG/MAPK1/LCK/MET	7
GO:0051427	hormone receptor binding	7/169	185/17697	0.00202647	0.0132093	0.00893077	ESR1/SRC/PPARG/RXRA/FABP4/NR1H4/PTPN11	7
GO:0019838	growth factor binding	6/169	137/17697	0.00203622	0.0132093	0.00893077	EGFR/TGFBR2/FGFR1/TGFBR1/KDR/IGF1R	6
GO:0004553	hydrolase activity, hydrolyzing O-glycosyl compounds	5/169	94/17697	0.00207241	0.0132739	0.00897447	GBA/CHIT1/AMY1A/AMY1B/AMY1C	5
GO:0019903	protein phosphatase binding	6/169	140/17697	0.00227076	0.0142412	0.00962845	EGFR/PTPN1/MAPK14/PPARG/LCK/MET	6
GO:0016627	oxidoreductase activity, acting on the CH-CH group of donors	4/169	58/17697	0.00227972	0.0142412	0.00962845	AKR1C3/AKR1C2/AKR1C1/DHODH	4
GO:0042578	phosphoric ester hydrolase activity	10/169	367/17697	0.00282322	0.0174213	0.0117785	PDE4B/PDE4D/PDE5A/PTPN1/PDE3B/PPP5C/LCK/IMPA1/PTPN11/DUSP6	10
GO:0097472	cyclin-dependent protein kinase activity	3/169	30/17697	0.00287398	0.0175209	0.0118458	CDK2/CCNA2/CDK6	3
GO:0004222	metalloendopeptidase activity	5/169	103/17697	0.0030862	0.0185907	0.0125691	FAP/MMP13/MMP3/ADAM17/MMP8	5
GO:0005518	collagen binding	4/169	67/17697	0.00385436	0.0228252	0.0154321	MMP13/CTSB/CTSS/CTSK	4
GO:0046790	virion binding	2/169	10/17697	0.00387938	0.0228252	0.0154321	PPIA/APCS	2
GO:0030971	receptor tyrosine kinase binding	4/169	69/17697	0.00428381	0.024915	0.016845	PTPN1/ANXA5/FNTA/PTPN11	4
GO:0008238	exopeptidase activity	5/169	113/17697	0.00458635	0.025549	0.0172736	FAP/DPP4/CTSV/BACE1/ACE	5
GO:0004303	estradiol 17-beta-dehydrogenase activity	2/169	11/17697	0.00471181	0.025549	0.0172736	HSD17B11/HSD17B1	2
GO:0005536	glucose binding	2/169	11/17697	0.00471181	0.025549	0.0172736	PYGL/HK1	2
GO:0034713	type I transforming growth factor beta receptor binding	2/169	11/17697	0.00471181	0.025549	0.0172736	TGFBR2/FKBP1A	2
GO:0043560	insulin receptor substrate binding	2/169	11/17697	0.00471181	0.025549	0.0172736	PTPN11/IGF1R	2
GO:0052650	NADP-retinol dehydrogenase activity	2/169	11/17697	0.00471181	0.025549	0.0172736	AKR1B1/AKR1C3	2
GO:0030551	cyclic nucleotide binding	3/169	36/17697	0.00484725	0.025549	0.0172736	PDE4B/PDE4D/PDE5A	3
GO:0042169	SH2 domain binding	3/169	36/17697	0.00484725	0.025549	0.0172736	SRC/FGFR1/LCK	3
GO:0043394	proteoglycan binding	3/169	36/17697	0.00484725	0.025549	0.0172736	CTSB/CTSS/CTSK	3
GO:0005542	folic acid binding	2/169	12/17697	0.00561884	0.0287185	0.0194165	DHFR/TYMS	2
GO:0016004	phospholipase activator activity	2/169	12/17697	0.00561884	0.0287185	0.0194165	PDPK1/CASP3	2
GO:1990825	sequence-specific mRNA binding	2/169	12/17697	0.00561884	0.0287185	0.0194165	DHFR/TYMS	2
GO:0008201	heparin binding	6/169	169/17697	0.00571621	0.028924	0.0195555	RTN4R/ANG/F2/BMP7/ANXA5/FGFR1	6
GO:0016653	oxidoreductase activity, acting on NAD(P)H, heme protein as acceptor	2/169	13/17697	0.00659899	0.0330603	0.022352	NQO1/NOS3	2
GO:0031625	ubiquitin protein ligase binding	8/169	290/17697	0.00681568	0.0338111	0.0228596	EGFR/HSPA8/SRC/HSP90AA1/BAG1/PRKACA/GSK3B/MDM2	8
GO:0050660	flavin adenine dinucleotide binding	4/169	79/17697	0.00691842	0.0339876	0.0229789	MAOB/GSR/NOS3/NQO2	4
GO:0046332	SMAD binding	4/169	80/17697	0.00722939	0.0351738	0.0237809	TGFBR2/FKBP1A/TGFBR1/BMP2	4
GO:0030331	estrogen receptor binding	3/169	42/17697	0.00747531	0.0360239	0.0243556	ESR1/SRC/PPARG	3
GO:0048185	activin binding	2/169	14/17697	0.00765078	0.0361803	0.0244614	FKBP1A/TGFBR1	2
GO:0060229	lipase activator activity	2/169	14/17697	0.00765078	0.0361803	0.0244614	PDPK1/CASP3	2
GO:0008013	beta-catenin binding	4/169	82/17697	0.0078787	0.0367171	0.0248243	ESR1/AR/RORA/GSK3B	4
GO:0008237	metallopeptidase activity	6/169	181/17697	0.00790941	0.0367171	0.0248243	FAP/MMP13/MMP3/ADAM17/MMP8/ACE	6
GO:0008234	cysteine-type peptidase activity	6/169	184/17697	0.00854104	0.0392834	0.0265594	CTSB/CTSS/CTSV/CTSK/CASP3/CASP7	6
GO:0000900	translation repressor activity, mRNA regulatory element binding	2/169	15/17697	0.00877279	0.0392834	0.0265594	DHFR/TYMS	2
GO:0005024	transforming growth factor beta-activated receptor activity	2/169	15/17697	0.00877279	0.0392834	0.0265594	TGFBR2/TGFBR1	2
GO:0097153	cysteine-type endopeptidase activity involved in apoptotic process	2/169	15/17697	0.00877279	0.0392834	0.0265594	CASP3/CASP7	2
GO:0048156	tau protein binding	3/169	45/17697	0.00904969	0.0401679	0.0271574	HSP90AA1/PPP5C/GSK3B	3
GO:0016829	lyase activity	6/169	187/17697	0.0092081	0.0405156	0.0273925	CA2/CA1/CA12/AMD1/BST1/ME2	6
GO:0016209	antioxidant activity	4/169	86/17697	0.00928977	0.0405226	0.0273972	GSTP1/GSR/NQO1/ALB	4
GO:0004715	non-membrane spanning protein tyrosine kinase activity	3/169	46/17697	0.00961421	0.0412504	0.0278893	HCK/SRC/LCK	3
GO:0044389	ubiquitin-like protein ligase binding	8/169	308/17697	0.00961967	0.0412504	0.0278893	EGFR/HSPA8/SRC/HSP90AA1/BAG1/PRKACA/GSK3B/MDM2	8
GO:0052689	carboxylic ester hydrolase activity	5/169	136/17697	0.00988125	0.0416659	0.0281702	BCHE/CA2/CA1/PLA2G10/CES1	5
GO:0016641	oxidoreductase activity, acting on the CH-NH2 group of donors, oxygen as acceptor	2/169	16/17697	0.00996358	0.0416659	0.0281702	MAOB/PNPO	2
GO:0023026	MHC class II protein complex binding	2/169	16/17697	0.00996358	0.0416659	0.0281702	HSPA8/HSP90AA1	2
GO:0016763	transferase activity, transferring pentosyl groups	3/169	47/17697	0.0101989	0.0423002	0.028599	PNP/MTAP/TYMP	3
GO:1901681	sulfur compound binding	7/169	250/17697	0.010304	0.0423889	0.028659	GSTP1/RTN4R/ANG/F2/BMP7/ANXA5/FGFR1	7
GO:0004675	transmembrane receptor protein serine/threonine kinase activity	2/169	17/17697	0.0112218	0.0447103	0.0302285	TGFBR2/TGFBR1	2
GO:0035173	histone kinase activity	2/169	17/17697	0.0112218	0.0447103	0.0302285	CHEK1/CDK2	2
GO:0046965	retinoid X receptor binding	2/169	17/17697	0.0112218	0.0447103	0.0302285	PPARG/NR1H4	2
GO:0055102	lipase inhibitor activity	2/169	17/17697	0.0112218	0.0447103	0.0302285	ANXA5/APOA2	2
GO:0016538	cyclin-dependent protein serine/threonine kinase regulator activity	3/169	49/17697	0.011429	0.0448299	0.0303094	CCNA2/CASP3/CDK5R1	3
GO:0017046	peptide hormone binding	3/169	49/17697	0.011429	0.0448299	0.0303094	NPR3/ANXA5/IGF1R	3
GO:0003713	transcription coactivator activity	8/169	319/17697	0.0117111	0.0455833	0.0308187	ESR2/NR1H2/PPARG/RXRA/THRB/PPARD/NR1H4/NR1I3	8
GO:0031435	mitogen-activated protein kinase kinase kinase binding	2/169	18/17697	0.012546	0.0482369	0.0326128	TGFBR2/MAPK1	2
GO:0008081	phosphoric diester hydrolase activity	4/169	94/17697	0.0125835	0.0482369	0.0326128	PDE4B/PDE4D/PDE5A/PDE3B	4
